# Supplementary material for: Temporal transcriptome profiling of developing seeds reveals a concerted gene regulation in relation to oil accumulation in Pongamia (Millettia pinnata)
Source: BMC Plant Biol. 2018 Jul 9;18:140. doi: 10.1186/s12870-018-1356-8 (PMC6038193; doi:10.1186/s12870-018-1356-8)
Supplement: Supplementary file 2 — Table S1. List of the highly expressed genes (RPKM ≥1000) at three developmental phases of Pongamia seeds. (XLS 36 kb) [file 12870_2018_1356_MOESM2_ESM.xls]

## Sheet: Table S1
Table S1 List of the highly expressed genes (RPKM ≥ 1000) at three developmental phases of Pongamia seeds
No.	GeneID	MpSI_rpkm	Description		No.	GeneID	MpSII_rpkm	Description		No.	GeneID	MpSIII_rpkm	Description
1	Unigene20035	20442.7	chitinase homologue [Sesbania rostrata]		1	Unigene20035	116376	chitinase homologue [Sesbania rostrata]		1	Unigene20035	70575.8	chitinase homologue [Sesbania rostrata]
2	Unigene4077	9328.24	P24 oleosin-like [Lupinus angustifolius]		2	Unigene47599	77957.7	wound-induced protein precursor [Glycine max]		2	Unigene47599	54862.7	wound-induced protein precursor [Glycine max]
3	Unigene22763	8464.66	annexin-like protein RJ4 [Cajanus cajan]		3	Unigene15538	30277.8	napin-type 2S albumin 1 precursor [Glycine max]		3	Unigene15538	34767	napin-type 2S albumin 1 precursor [Glycine max]
4	Unigene22761	7131.13	oleosin 1-like [Cicer arietinum]		4	Unigene51062	18394.3	embryonic abundant protein USP92-like [Cicer arietinum]		4	Unigene51061	19306.5	embryonic abundant protein USP92 [Glycine soja]
5	Unigene22766	7053.47	oleosin 1-like [Arachis duranensis]		5	Unigene15539	14165.5	Defensin MtDef4.7 [Medicago truncatula]		5	Unigene51062	10748.3	embryonic abundant protein USP92-like [Cicer arietinum]
6	Unigene286	6712.41	-		6	Unigene51061	13216.5	embryonic abundant protein USP92 [Glycine soja]		6	Unigene20042	10061	hypothetical protein glysoja_033402 [Glycine soja]
7	Unigene15539	6453.15	Defensin MtDef4.7 [Medicago truncatula]		7	Unigene22761	10202.1	oleosin 1-like [Cicer arietinum]		7	Unigene41174	9801.93	lipoxygenase 3 [Glycine max]
8	Unigene10311	5550.88	P24 oleosin isoform A-like [Cicer arietinum]		8	Unigene22764	8617.48	translationally-controlled tumor protein homolog [Elaeis guineensis]		8	Unigene22764	9194.08	translationally-controlled tumor protein homolog [Elaeis guineensis]
9	Unigene47599	5369.49	wound-induced protein precursor [Glycine max]		9	Unigene4077	8317.12	P24 oleosin-like [Lupinus angustifolius]		9	Unigene10312	7536.78	LEA5-1, partial [Vigna unguiculata]
10	Unigene18687	4589.07	hypothetical protein GLYMA_13G021700, partial [Glycine max]		10	Unigene15541	8065.22	1-Cys peroxiredoxin [Glycine soja]		10	Unigene22761	6360.43	oleosin 1-like [Cicer arietinum]
11	Unigene20042	4363.84	hypothetical protein glysoja_033402 [Glycine soja]		11	Unigene10311	8059.17	P24 oleosin isoform A-like [Cicer arietinum]		11	Unigene22769	6340.54	seed linoleate 9S-lipoxygenase-3 [Cajanus cajan]
12	Unigene43562	3901.91	-		12	Unigene22762	8019.45	auxin-repressed 12.5 kDa protein-like [Juglans regia]		12	Unigene38473	5975.11	beta-conglycinin, beta chain-like precursor [Vigna radiata]
13	Unigene22762	3407.43	auxin-repressed 12.5 kDa protein-like [Juglans regia]		13	Unigene20042	7541.98	hypothetical protein glysoja_033402 [Glycine soja]		13	Unigene15539	5936.4	Defensin MtDef4.7 [Medicago truncatula]
14	Unigene51061	3397.37	embryonic abundant protein USP92 [Glycine soja]		14	Unigene41174	7280.83	lipoxygenase 3 [Glycine max]		14	Unigene4077	5259.82	P24 oleosin-like [Lupinus angustifolius]
15	Unigene40137	3141.09	caffeic acid O-methyltransferase [Medicago truncatula]		15	Unigene50412	6757.96	kunitz-type trypsin inhibitor-like 2 protein [Cajanus cajan]		15	Unigene10311	5077.79	P24 oleosin isoform A-like [Cicer arietinum]
16	Unigene22768	3136.12	peroxidase 42 [Vigna radiata var. radiata] [Vigna radiata]		16	Unigene22769	5393.32	seed linoleate 9S-lipoxygenase-3 [Cajanus cajan]		16	Unigene22762	5009.72	auxin-repressed 12.5 kDa protein-like [Juglans regia]
17	Unigene52817	3133.95	water-selective transport intrinsic membrane protein 1 [Lotus japonicus]		17	Unigene43247	5228.13	Bowman-Birk type proteinase isoinhibitor C [Glycine soja]		17	Unigene50412	4972.18	kunitz-type trypsin inhibitor-like 2 protein [Cajanus cajan]
18	Unigene20017	2988.19	RNA-binding protein 12-like [Lupinus angustifolius]		18	Unigene22765	4320.63	metallothionein-II protein [Glycine max]		18	Unigene4074	4468.38	kunitz-type trypsin inhibitor KTI1-like [Glycine max]
19	Unigene51329	2933.56	thiamin biosynthetic enzyme [Glycine max]		19	Unigene4074	4263.07	kunitz-type trypsin inhibitor KTI1-like [Glycine max]		19	Unigene4605	3775.07	cysteine proteinase precursor [Glycine max]
20	Unigene22771	2840.15	extensin-3-like [Cajanus cajan]		20	Unigene15528	4165.27	BURP domain-containing protein 9-like [Glycine max]		20	Unigene22765	3532.6	metallothionein-II protein [Glycine max]
21	Unigene22764	2789.45	translationally-controlled tumor protein homolog [Elaeis guineensis]		21	Unigene38473	4101.28	beta-conglycinin, beta chain-like precursor [Vigna radiata]		21	Unigene10321	3371.42	non-specific lipid transfer protein 1a precursor [Phaseolus vulgaris]
22	Unigene20174	2396.12	extensin-2-like isoform X2 [Cicer arietinum]		22	Unigene22229	3818.06	-		22	Unigene15541	3315.3	1-Cys peroxiredoxin [Glycine soja]
23	Unigene43900	2178.39	cytochrome P450 family protein [Medicago truncatula]		23	Unigene40137	3400.39	caffeic acid O-methyltransferase [Medicago truncatula]		23	Unigene52399	3193.27	lectin-related polypeptide [Robinia pseudoacacia]
24	Unigene53036	2167.53	-		24	Unigene49965	3116.64	trypsin inhibitor [Glycine max]		24	Unigene18687	3094.74	hypothetical protein GLYMA_13G021700, partial [Glycine max]
25	Unigene10323	2064.12	36.4 kDa proline-rich protein-like isoform X1 [Lupinus angustifolius]		25	Unigene4605	3071.22	cysteine proteinase precursor [Glycine max]		25	Unigene37327	2844.44	protein DEHYDRATION-INDUCED 19 homolog 3-like [Glycine max]
26	Unigene44626	2060.64	sucrose synthase [Cajanus cajan]		26	Unigene15542	3045.52	mother of flowering locus T-like protein [Glycine max]		26	Unigene4059	2551.08	probable pectinesterase/pectinesterase inhibitor 36 [Glycine max]
27	Unigene22773	2044.82	acyl carrier protein [Medicago truncatula]		27	Unigene48977	2967.74	DNA ligase 1 [Vigna radiata var. radiata] [Vigna radiata]		27	Unigene15528	2428.89	BURP domain-containing protein 9-like [Glycine max]
28	Unigene47158	1923.93	hypothetical protein GLYMA_13G021500 [Glycine max]		28	Unigene37327	2850.94	protein DEHYDRATION-INDUCED 19 homolog 3-like [Glycine max]		28	Unigene15542	2231.56	mother of flowering locus T-like protein [Glycine max]
29	Unigene22774	1808.21	uncharacterized GPI-anchored protein At3g06035-like [Cajanus cajan]		29	Unigene22766	2813.7	oleosin 1-like [Arachis duranensis]		29	Unigene43247	2097.69	Bowman-Birk type proteinase isoinhibitor C [Glycine soja]
30	Unigene48864	1781.85	chitinase homologue [Sesbania rostrata]		30	Unigene15571	2804.45	beta-conglycinin alpha prime subunit [Glycine max]		30	Unigene10566	2079.92	dnaJ protein homolog 1-like [Cajanus cajan]
31	Unigene22765	1748.24	metallothionein-II protein [Glycine max]		31	Unigene18687	2696.09	hypothetical protein GLYMA_13G021700, partial [Glycine max]		31	Unigene22229	2065.02	-
32	Unigene22780	1640.59	Pistil-specific extensin-like protein [Glycine soja]		32	Unigene22798	2496.16	mannose-specific lectin alpha chain-like [Vigna radiata]		32	Unigene49965	2025.17	trypsin inhibitor [Glycine max]
33	Unigene15545	1594.48	metallothionein-like protein type 2 [Vitis vinifera]		33	Unigene22775	2262.75	gibberellin-regulated protein 1-like [Glycine max]		33	Unigene20333	2024.6	peroxiredoxin-2B-like [Vigna angularis]
34	Unigene22777	1536.29	Calreticulin [Glycine soja]		34	Unigene15545	2179.78	metallothionein-like protein type 2 [Vitis vinifera]		34	Unigene51329	2003.73	thiamin biosynthetic enzyme [Glycine max]
35	Unigene20333	1529.82	peroxiredoxin-2B-like [Vigna angularis]		35	Unigene20333	2121.95	peroxiredoxin-2B-like [Vigna angularis]		35	Unigene22767	1957.89	seed maturation protein LEA 4 [Glycine tomentella]
36	Unigene52399	1430.39	lectin-related polypeptide [Robinia pseudoacacia]		36	Unigene51329	2071.97	thiamin biosynthetic enzyme [Glycine max]		36	Unigene42580	1949.04	ADP-ribosylation factor 1 isoform X1 [Sesamum indicum]
37	Unigene21555	1390.74	-		37	Unigene43900	2029.67	cytochrome P450 family protein [Medicago truncatula]		37	Unigene15545	1820.63	metallothionein-like protein type 2 [Vitis vinifera]
38	Unigene40958	1318.55	chlorophyll a-b binding protein of LHCII type 1-like [Arachis ipaensis]		38	Unigene52399	2025.62	lectin-related polypeptide [Robinia pseudoacacia]		38	Unigene51712	1819.67	pectin methylesterase [Sesbania rostrata]
39	Unigene4078	1292.01	ubiquitin, partial [Closterium ehrenbergii]		39	Unigene22763	2017.25	annexin-like protein RJ4 [Cajanus cajan]		39	Unigene10307	1762.79	Stress-associated endoplasmic reticulum protein 2 [Cajanus cajan]
40	Unigene10306	1281.77	REF/SRPP-like protein [Glycine soja]		40	Unigene4247	1924.52	Ca+2-binding EF hand protein [Glycine max]		40	Unigene43610	1706.98	ketol-acid reductoisomerase, chloroplastic-like [Glycine max]
41	Unigene4070	1262.62	Extensin-3, partial [Noccaea caerulescens]		41	Unigene22768	1918.82	peroxidase 42 [Vigna radiata var. radiata] [Vigna radiata]		41	Unigene4069	1693.78	maturation-associated protein [Glycine max]
42	Unigene4605	1229.28	cysteine proteinase precursor [Glycine max]		42	Unigene48353	1842.57	glucose and ribitol dehydrogenase homolog 1-like isoform X1 [Lupinus angustifolius]		42	Unigene22766	1662.07	oleosin 1-like [Arachis duranensis]
43	Unigene6	1196.84	Isoliquiritigenin 2'-O-methyltransferase [Cajanus cajan]		43	Unigene4059	1736.4	probable pectinesterase/pectinesterase inhibitor 36 [Glycine max]		43	Unigene4228	1645.68	defensin-like protein [Glycine max]
44	Unigene18179	1170.91	late embryogenesis abundant protein ECP63 [Cajanus cajan]		44	Unigene10307	1694.68	Stress-associated endoplasmic reticulum protein 2 [Cajanus cajan]		44	Unigene22798	1619.99	mannose-specific lectin alpha chain-like [Vigna radiata]
45	Unigene15542	1170.58	mother of flowering locus T-like protein [Glycine max]		45	Unigene42580	1596.96	ADP-ribosylation factor 1 isoform X1 [Sesamum indicum]		45	Unigene4247	1587.91	Ca+2-binding EF hand protein [Glycine max]
46	Unigene22778	1138.71	cytokinin dehydrogenase 3-like [Glycine max]		46	Unigene48864	1528.33	chitinase homologue [Sesbania rostrata]		46	Unigene12769	1475.93	vacuolar-processing enzyme [Cajanus cajan]
47	Unigene46137	1101.84	peptidyl-prolyl cis-trans isomerase 1-like [Glycine max]		47	Unigene6	1516.72	Isoliquiritigenin 2'-O-methyltransferase [Cajanus cajan]		47	Unigene18694	1306.4	Tubby-like F-box protein 8 [Cajanus cajan]
48	Unigene15541	1096.01	1-Cys peroxiredoxin [Glycine soja]		48	Unigene12769	1422.24	vacuolar-processing enzyme [Cajanus cajan]		48	Unigene22783	1298.39	snakin-2 isoform X1 [Glycine max]
49	Unigene15543	1089.72	uncharacterized protein LOC109789557 [Cajanus cajan]		49	Unigene18179	1417.13	late embryogenesis abundant protein ECP63 [Cajanus cajan]		49	Unigene22775	1272.23	gibberellin-regulated protein 1-like [Glycine max]
50	Unigene4071	1075.4	extensin-3-like [Tarenaya hassleriana]		50	Unigene38474	1402.23	beta-conglycinin, beta chain-like [Vigna angularis]		50	Unigene43459	1269.13	60S ribosomal protein L5 [Glycine max]
51	Unigene43459	1041.27	60S ribosomal protein L5 [Glycine max]		51	Unigene51712	1382.68	pectin methylesterase [Sesbania rostrata]		51	Unigene52368	1257.8	desiccation protectant protein Lea14 homolog [Vigna angularis]
52	Unigene40906	1012.28	elongation factor 1-alpha [Cajanus cajan]		52	Unigene53169	1317.35	BURP domain-containing protein 9-like [Glycine max]		52	Unigene47158	1206.3	hypothetical protein GLYMA_13G021500 [Glycine max]
53	Unigene4074	1003.84	kunitz-type trypsin inhibitor KTI1-like [Glycine max]		53	Unigene4931	1306.45	NAD(P)H-dependent 6'-deoxychalcone synthase [Cicer arietinum]		53	Unigene48864	1164.27	chitinase homologue [Sesbania rostrata]
					54	Unigene22774	1260.77	uncharacterized GPI-anchored protein At3g06035-like [Cajanus cajan]		54	Unigene19914	1163.82	Cysteine proteinase inhibitor 12 [Glycine soja]
					55	Unigene4291	1259.98	seed maturation protein PM41 [Glycine max]		55	Unigene39662	1124.32	tubulin beta-5 chain [Vitis vinifera]
					56	Unigene10312	1259.65	LEA5-1, partial [Vigna unguiculata]		56	Unigene35209	1098.71	dnaJ protein homolog [Cajanus cajan]
					57	Unigene47158	1238.57	hypothetical protein GLYMA_13G021500 [Glycine max]		57	Unigene119	1089.55	51 kDa seed maturation protein precursor [Glycine max]
					58	Unigene19914	1182.98	Cysteine proteinase inhibitor 12 [Glycine soja]		58	Unigene41887	1074.88	40S ribosomal protein S15a-1 [Glycine soja]
					59	Unigene15572	1147.95	-		59	Unigene4287	1037.44	protein SLE1 [Cajanus cajan]
					60	Unigene10040	1114.78	defensin Ec-AMP-D2-like [Cajanus cajan]		60	Unigene40137	1027.92	caffeic acid O-methyltransferase [Medicago truncatula]
					61	Unigene10566	1112.68	dnaJ protein homolog 1-like [Cajanus cajan]		61	Unigene21000	1015.16	late embryogenesis abundant D-like protein [Medicago truncatula]
					62	Unigene43459	1106.41	60S ribosomal protein L5 [Glycine max]
					63	Unigene22776	1105.1	36.4 kDa proline-rich protein-like [Cajanus cajan]
					64	Unigene38472	1089.03	beta-conglycinin, beta chain-like precursor [Vigna radiata]
					65	Unigene4081	1063.36	alcohol dehydrogenase 1-like [Cajanus cajan]
					66	Unigene15543	1030.45	uncharacterized protein LOC109789557 [Cajanus cajan]
