# Supplementary material for: Temporal transcriptome profiling of developing seeds reveals a concerted gene regulation in relation to oil accumulation in Pongamia (Millettia pinnata)
Source: BMC Plant Biol. 2018 Jul 9;18:140. doi: 10.1186/s12870-018-1356-8 (PMC6038193; doi:10.1186/s12870-018-1356-8)
Supplement: Supplementary file 3 — Table S2. List of the genes specifically expressed at each developmental phase of Pongamia seeds. (XLS 131 kb) [file 12870_2018_1356_MOESM3_ESM.xls]

## Sheet: Table S2
Table S2 List of the genes specifically expressed at each developmental phase of Pongamia seeds
No.	GeneID	MpSI_rpkm	Description		No.	GeneID	MpSII_rpkm	Description		No.	GeneID	MpSIII_rpkm	Description
1	Unigene9704	16.9344	protein Jade-1-like isoform X2 [Glycine max]		1	Unigene32541	8.18193	-		1	Unigene24853	17.7756	hypothetical protein PHAVU_008G030300g [Phaseolus vulgaris]
2	Unigene24816	15.477	-		2	Unigene5022	7.94153	-		2	Unigene49379	15.6293	uncharacterized protein LOC100790544 [Glycine max]
3	Unigene51662	13.9545	-		3	Unigene28639	7.44867	seed biotin-containing protein SBP65 [Glycine max]		3	Unigene33547	10.2168	-
4	Unigene10908	13.2228	-		4	Unigene32094	5.0637	-		4	Unigene30746	9.28417	-
5	Unigene11607	12.7068	octicosapeptide/Phox/Bem1p domain-containing protein [Phaseolus vulgaris]		5	Unigene27177	5.0445	seed biotin-containing protein SBP65 [Glycine max]		5	Unigene26747	5.82007	-
6	Unigene42149	12.5762	chloroplast photosystem II type I chlorophyll a/b-binding protein, partial [Arachis diogoi]		6	Unigene33448	3.11973	glutamate receptor 3.6-like [Cajanus cajan]		6	Unigene30927	5.71203	-
7	Unigene8976	11.347	serine/threonine-protein kinase haspin [Vigna radiata]		7	Unigene2593	2.38537	-		7	Unigene31791	5.66567	Disease resistance protein RPP13 [Glycine soja]
8	Unigene3547	11.2875	DUF506 family protein [Medicago truncatula]		8	Unigene47468	1.7797	-		8	Unigene33532	5.08657	-
9	Unigene6260	10.8773	-		9	Unigene7276	1.57717	-		9	Unigene47170	2.8012	(+)-neomenthol dehydrogenase [Glycine soja]
10	Unigene52459	10.775	-		10	Unigene20216	0.583433	-		10	Unigene46706	2.13847	-
11	Unigene14306	10.7688	receptor-like kinase RHG1 isoform X1 [Glycine max]		11	Unigene46634	0.530433	-		11	Unigene34671	1.73287	transcription factor AP2-EREBP [Lotus japonicus]
12	Unigene32907	10.6492	-		12	Unigene35261	0.4764	polygalacturonase At1g48100-like [Glycine max]		12	Unigene32639	1.43927	-
13	Unigene28456	10.5133	-		13	Unigene20995	0.473733	-		13	Unigene29150	1.3835	-
14	Unigene6274	10.4049	classical arabinogalactan protein 26-like [Cajanus cajan]		14	Unigene50411	0.467267	ABC transporter B family member 21 [Glycine soja]		14	Unigene2394	1.00683	hypothetical protein TSUD_25230 [Trifolium subterraneum]
15	Unigene28463	9.5792	condensin-2 complex subunit D3 [Cajanus cajan]		15	Unigene34832	0.4561	-		15	Unigene34249	0.8888	miraculin-like [Vigna angularis]
16	Unigene30492	8.93347	nucleoside-triphosphatase-like [Cajanus cajan]		16	Unigene34800	0.450767	lysM domain receptor-like kinase 3 [Cajanus cajan]		16	Unigene30337	0.878533	glucosyltransferase KGT16, partial [Pueraria montana var. lobata] [Pueraria montana]
17	Unigene15864	8.47627	chromosome-associated kinesin KIF4A-like protein [Medicago truncatula]		17	Unigene30785	0.439267	protein SRG1-like [Cajanus cajan]		17	Unigene51010	0.769767	cytochrome P450 71A1-like [Cicer arietinum]
18	Unigene30399	8.40043	polygalacturonase At1g48100-like [Cajanus cajan]		18	Unigene35371	0.4372	-		18	Unigene40024	0.6538	SAC3 family protein 2 [Cicer arietinum]
19	Unigene44093	8.35663	geraniol 8-hydroxylase-like [Cajanus cajan]		19	Unigene52383	0.3955	-		19	Unigene42647	0.510067	transcription factor GAMYB-like [Glycine max]
20	Unigene26228	8.3553	origin of replication complex subunit 2 [Vigna angularis]		20	Unigene52476	0.3734	subtilisin-like protease SBT3.5 isoform X4 [Glycine max]		20	Unigene19701	0.490333	respiratory burst oxidase homolog protein A-like [Arachis duranensis]
21	Unigene6058	8.28133	LOW QUALITY PROTEIN: cyclin-A1-1 [Ricinus communis]		21	Unigene45486	0.364367	probable inactive patatin-like protein 9 [Cajanus cajan]		21	Unigene32974	0.440767	Hexose carrier protein HEX6 [Cajanus cajan]
22	Unigene31609	8.2149	-		22	Unigene16389	0.352733	mitochondrial substrate carrier family protein B-like [Cajanus cajan]		22	Unigene44298	0.429967	-
23	Unigene51188	8.14343	-		23	Unigene40552	0.343967	serine carboxypeptidase-like 51 [Glycine max]		23	Unigene35751	0.428867	-
24	Unigene10281	8.08017	-		24	Unigene1920	0.3373	Cucumisin [Glycine soja]		24	Unigene5929	0.426967	-
25	Unigene9615	7.90597	cytochrome P450 monooxygenase CYP76E3, partial [Glycine max]		25	Unigene46869	0.2872	-		25	Unigene41227	0.398267	-
26	Unigene34662	7.60953	uncharacterized protein LOC109342423 [Lupinus angustifolius]		26	Unigene43297	0.2765	-		26	Unigene42892	0.396367	Glutamate dehydrogenase 1 [Glycine soja]
27	Unigene12514	7.5615	Retrovirus-related Pol polyprotein from transposon TNT 1-94 [Cajanus cajan]		27	Unigene49955	0.270333	4-coumarate--CoA ligase-like 6 isoform X2 [Cajanus cajan]		27	Unigene51458	0.3869	-
28	Unigene921	7.4892	-		28	Unigene51961	0.2534	CRAL-TRIO domain-containing protein C23B6.04c [Glycine soja]		28	Unigene33687	0.360167	-
29	Unigene14457	7.47163	serine/threonine-protein kinase RUNKEL [Vigna radiata]		29	Unigene49862	0.247467	probable methyltransferase PMT23 [Cajanus cajan]		29	Unigene35142	0.342267	ethylene-responsive transcription factor ERF110 [Vigna angularis]
30	Unigene10599	7.23307	cyclin-dependent kinase B2-2 [Prunus mume]		30	Unigene22143	0.2346	uncharacterized LOC107815048 [Nicotiana tabacum]		30	Unigene51425	0.307567	calmodulin-binding transcription activator 4-like isoform X6 [Glycine max]
31	Unigene15443	7.18097	protein TPX2-like [Cajanus cajan]		31	Unigene22751	0.2184	DNA polymerase lambda isoform X4 [Theobroma cacao]		31	Unigene48992	0.293233	U-box domain-containing protein 62 [Cajanus cajan]
32	Unigene12661	7.09107	Nucleoside-triphosphatase [Cajanus cajan]		32	Unigene38114	0.216933	-		32	Unigene35456	0.292567	-
33	Unigene12959	7.05727	-		33	Unigene51635	0.2149	-		33	Unigene41627	0.29	gibberellin receptor GID1C-like [Cajanus cajan]
34	Unigene53191	7.0216	transcription factor bHLH155-like isoform X2 [Cajanus cajan]		34	Unigene33198	0.213167	Cytochrome P450 82A3 [Glycine soja]		34	Unigene39525	0.2731	-
35	Unigene25206	6.94337	-		35	Unigene52488	0.2114	probable tRNA N6-adenosine threonylcarbamoyltransferase [Glycine max]		35	Unigene44828	0.256367	-
36	Unigene9693	6.87367	kinesin-4-like [Glycine max]		36	Unigene48132	0.208633	XIAP-associated factor 1-like [Vigna angularis]		36	Unigene35463	0.241867	mitochondrial carrier protein MTM1-like isoform X1 [Glycine max]
37	Unigene15239	6.7137	serine/threonine-protein kinase RUNKEL [Vigna radiata]		37	Unigene49281	0.208033	-		37	Unigene44548	0.236033	peptidyl-prolyl cis-trans isomerase FKBP18, chloroplastic isoform X1 [Vigna radiata]
38	Unigene27607	6.69093	-		38	Unigene17783	0.206867	double-strand break repair protein MRE11 isoform X2 [Lupinus angustifolius]		38	Unigene21539	0.233733	multisite-specific tRNA:(cytosine-C(5))-methyltransferase trm4b isoform X2 [Lupinus angustifolius]
39	Unigene27374	6.683	-		39	Unigene52589	0.2051	unknown [Glycine max]		39	Unigene38391	0.220567	-
40	Unigene43300	6.6669	RHG1 [Glycine max]		40	Unigene49887	0.2021	serine racemase-like isoform X2 [Glycine max]		40	Unigene50273	0.2139	hypothetical protein VIGAN_07010600 [Vigna angularis var. angularis] [Vigna angularis]
41	Unigene1404	6.64923	Arm repeat protein interacting with ABF2 [Glycine soja]		41	Unigene51785	0.1976	AGPase, partial [Oryza sativa]		41	Unigene37347	0.210533	-
42	Unigene12304	6.59517	uncharacterized protein At4g38062-like [Glycine max]		42	Unigene46682	0.1955	transcription factor PIF1-like isoform X1 [Glycine max]		42	Unigene34266	0.207967	-
43	Unigene28611	6.54327	-		43	Unigene46194	0.193633	SNF1-related protein kinase regulatory subunit beta-2-like isoform X2 [Cajanus cajan]		43	Unigene37613	0.1962	TBC1 domain family member 13-like isoform X2 [Cicer arietinum]
44	Unigene4603	6.5305	-		44	Unigene46633	0.1921	DNA repair protein RAD51 like 4 [Glycine soja]		44	Unigene47433	0.196067	expansin-like B1 [Glycine max]
45	Unigene51813	6.5144	protein HIRA-like isoform X2 [Glycine max]		45	Unigene34930	0.1898	kinesin-like protein KIF22 isoform X1 [Cicer arietinum]		45	Unigene17626	0.193567	serine acetyltransferase 2-like isoform X1 [Glycine max]
46	Unigene27270	6.5015	high affinity sulfate transporter 2-like [Vigna angularis]		46	Unigene51828	0.186533	-		46	Unigene34824	0.191967	receptor-like serine/threonine-protein kinase At1g78530 isoform X2 [Lupinus angustifolius]
47	Unigene12443	6.44933	protein IQ-DOMAIN 1-like [Cajanus cajan]		47	Unigene51671	0.1803	-		47	Unigene48668	0.189567	auxin response factor 8-like isoform X2 [Vigna radiata]
48	Unigene25797	6.38933	-		48	Unigene39573	0.1792	Ulp1 protease family, carboxy-terminal domain protein [Medicago truncatula]		48	Unigene20350	0.1832	uncharacterized protein LOC101513771 [Cicer arietinum]
49	Unigene18712	6.0656	importin-11 isoform X2 [Vigna radiata]		49	Unigene37889	0.177367	sterol 3-beta-glucosyltransferase UGT80B1-like [Arachis duranensis]		49	Unigene44446	0.182467	-
50	Unigene1656	6.05123	LRR-kinase protein, partial [Glycine max]		50	Unigene51687	0.1734	tRNA (guanine-N(7)-)-methyltransferase-like isoform X1 [Glycine max]		50	Unigene52630	0.180567	glutamyl-tRNA(Gln) amidotransferase subunit A-like protein [Medicago truncatula]
51	Unigene34024	5.89017	-		51	Unigene39763	0.167067	-		51	Unigene45944	0.179833	probable 18S rRNA (guanine-N(7))-methyltransferase [Cajanus cajan]
52	Unigene20618	5.83333	-		52	Unigene43394	0.163767	RNA polymerase sigma factor rpoD, partial [Cajanus cajan]		52	Unigene50421	0.177467	alpha-mannosidase [Cicer arietinum]
53	Unigene12913	5.75507	exonuclease 1 isoform X6 [Lupinus angustifolius]		53	Unigene11302	0.163433	uncharacterized protein LOC109804371 [Cajanus cajan]		53	Unigene36735	0.172367	esterase/lipase/thioesterase family protein [Medicago truncatula]
54	Unigene4935	5.6818	-		54	Unigene50087	0.161467	-		54	Unigene45358	0.1692	Phosphatidylinositol N-acetylglucosaminyltransferase subunit Q [Glycine soja]
55	Unigene27677	5.62037	transcription factor MYB114 [Glycine max]		55	Unigene52041	0.154	HEAT repeat-containing protein 5B isoform X1 [Vigna radiata]		55	Unigene46546	0.166133	ycf68 protein [Medicago truncatula]
56	Unigene49284	5.5978	beta-tubulin 6, partial [Oryza sativa Indica Group]		56	Unigene46183	0.146033	serine/arginine repetitive matrix protein 2-like isoform X2 [Arachis ipaensis]		56	Unigene18693	0.162167	uncharacterized protein LOC100805793 [Glycine max]
57	Unigene8657	5.5825	-		57	Unigene52776	0.135333	hypothetical protein GLYMA_12G038800 [Glycine max]		57	Unigene47361	0.159167	-
58	Unigene21518	5.5641	-		58	Unigene38203	0.1337	HhH-GPD base excision DNA repair family protein [Medicago truncatula]		58	Unigene51605	0.153267	-
59	Unigene1816	5.53517	Zinc finger Ran-binding domain-containing protein 3 [Glycine soja]		59	Unigene46254	0.130733	uncharacterized membrane protein YjcL-like isoform X2 [Arachis ipaensis]		59	Unigene36961	0.149967	peptidyl-prolyl cis-trans isomerase FKBP20-2, chloroplastic [Ziziphus jujuba]
60	Unigene16421	5.5039	-		60	Unigene48340	0.125433	tricin synthase 1-like, partial [Glycine max]		60	Unigene52705	0.1498	hypothetical protein glysoja_003168 [Glycine soja]
61	Unigene7610	5.414	origin recognition complex subunit 6 [Medicago truncatula]		61	Unigene49939	0.117167	la-related protein 6B-like isoform X1 [Glycine max]		61	Unigene35280	0.147167	protein MON2 homolog [Lupinus angustifolius]
62	Unigene31485	5.38697	Denticleless protein like [Glycine soja]		62	Unigene45228	0.113567	phosphatidylinositol N-acetylglucosaminyltransferase subunit P-like isoform X2 [Cajanus cajan]		62	Unigene39639	0.147167	Zinc finger, C6HC-type [Corchorus capsularis]
63	Unigene21291	5.33977	cyclin-A2-4 [Vigna angularis]		63	Unigene22408	0.1132	regulator of nonsense transcripts 1 homolog [Ricinus communis]		63	Unigene53496	0.141967	perakine reductase-like [Cajanus cajan]
64	Unigene15668	5.28927	endoglucanase 11-like [Ipomoea nil]		64	Unigene29537	0.110667	Reticuline oxidase-like protein [Cajanus cajan]		64	Unigene47045	0.136733	Receptor-like serine/threonine-protein kinase SD1-8 [Gossypium arboreum]
65	Unigene31334	5.28483	-		65	Unigene49507	0.106767	-		65	Unigene44475	0.130367	BUD13 homolog [Cajanus cajan]
66	Unigene27588	5.2844	-		66	Unigene50868	0.104767	Oxysterol-binding protein-related protein 2A, partial [Glycine soja]		66	Unigene52035	0.1284	guanine nucleotide-binding protein subunit gamma 2-like [Glycine max]
67	Unigene8486	5.26143	meiosis-specific protein ASY3 [Cajanus cajan]		67	Unigene50231	0.104533	non-structural maintenance of chromosomes element 1 homolog [Lupinus angustifolius]		67	Unigene40872	0.1218	protein ACCUMULATION AND REPLICATION OF CHLOROPLASTS 3 isoform X3 [Cajanus cajan]
68	Unigene32887	5.1947	-		68	Unigene48544	0.1026	-		68	Unigene36767	0.118667	clathrin adaptor complex small chain [Medicago truncatula]
69	Unigene1803	5.1524	WRKY [Glycine max]		69	Unigene42567	0.102267	sucrose-phosphatase 1 [Glycine max]		69	Unigene45800	0.118	uncharacterized protein LOC108322711 [Vigna angularis]
70	Unigene7775	5.11133	-		70	Unigene48706	0.1022	quinolinate synthase, chloroplastic [Vigna angularis]		70	Unigene40669	0.117133	rab9 effector protein with kelch motifs [Lupinus angustifolius]
71	Unigene33723	5.08497	-		71	Unigene45364	0.101833	hypothetical protein glysoja_033900 [Glycine soja]		71	Unigene36157	0.1165	activating signal cointegrator 1 complex subunit 2 isoform X2 [Cajanus cajan]
72	Unigene16602	5.07523	-		72	Unigene43564	0.0988	Acyl-coenzyme A thioesterase 13 [Glycine soja]		72	Unigene50730	0.115033	metallocarboxypeptidase A-like protein MCYG_01475 isoform X1 [Glycine max]
73	Unigene32700	5.0602	Exonuclease 1 [Cajanus cajan]		73	Unigene45895	0.0964667	cyclic dof factor 3 [Prunus mume]		73	Unigene50145	0.114367	protein ELF4-LIKE 1-like [Cajanus cajan]
74	Unigene12568	5.03843	WD repeat and HMG-box DNA-binding protein 1 [Cajanus cajan]		74	Unigene48327	0.0940333	protein-lysine N-methyltransferase N6amt2 [Arachis duranensis]		74	Unigene20349	0.111033	uncharacterized protein LOC109815460 [Cajanus cajan]
75	Unigene13198	5.00767	uncharacterized protein LOC108324281 [Vigna angularis]		75	Unigene39838	0.0860333	Phosphate transporter PHO1 [Glycine soja]		75	Unigene51108	0.109733	Serine/threonine-protein kinase CTR1 [Cajanus cajan]
76	Unigene4430	4.96583	-		76	Unigene48381	0.0840667	-		76	Unigene46733	0.108767	Aspartic proteinase-like protein 1 [Glycine soja]
77	Unigene32651	4.9159	Dynamin-like protein C [Cajanus cajan]		77	Unigene46349	0.0826	proteinaceous RNase P 1, chloroplastic/mitochondrial-like isoform X2 [Cajanus cajan]		77	Unigene33820	0.1022	Lipid transfer protein [Medicago truncatula]
78	Unigene18479	4.89133	-		78	Unigene44490	0.0803333	lysine-specific demethylase JMJ30 isoform X2 [Cajanus cajan]		78	Unigene44864	0.100433	sorcin-like isoform X1 [Cajanus cajan]
79	Unigene30064	4.87343	-		79	Unigene51221	0.0803333	plasma membrane ATPase 1 [Vigna radiata]		79	Unigene35370	0.0985667	-
80	Unigene34337	4.78347	hypothetical protein glysoja_041271, partial [Glycine soja]		80	Unigene45003	0.0789667	-		80	Unigene47307	0.0973667	growth-regulating factor 5-like isoform X3 [Vigna angularis]
81	Unigene48700	4.77993	-		81	Unigene48194	0.0785667	uncharacterized protein LOC108324874 [Vigna angularis]		81	Unigene51713	0.0950667	glyoxylate/succinic semialdehyde reductase 2, chloroplastic [Vigna radiata]
82	Unigene32537	4.75937	30S ribosomal protein S10, chloroplastic [Cajanus cajan]		82	Unigene48861	0.0784	protein SRG1-like [Cajanus cajan]		82	Unigene40909	0.0923	-
83	Unigene28739	4.74067	-		83	Unigene46344	0.0783333	-		83	Unigene44366	0.0901	-
84	Unigene30938	4.72217	-		84	Unigene43103	0.0756667	Uridine kinase-like 3 isoform 3 [Theobroma cacao]		84	Unigene36910	0.0898	probable rhamnogalacturonate lyase B isoform X2 [Vigna angularis]
85	Unigene7749	4.70467	-		85	Unigene46654	0.0743667	Ribulose-1,5 bisphosphate carboxylase/oxygenase large subunit N-methyltransferase, chloroplastic [Glycine soja]		85	Unigene41246	0.0891333	tRNA 2'-phosphotransferase 1-like isoform X2 [Arachis ipaensis]
86	Unigene5679	4.64827	-		86	Unigene49114	0.0738333	transcription factor IWS1 [Glycine max]		86	Unigene50857	0.086	tRNA (guanosine(18)-2'-O)-methyltransferase [Glycine soja]
87	Unigene1944	4.57353	RING-H2 finger protein ATL7-like isoform X1 [Jatropha curcas]		87	Unigene35167	0.0729667	Chromo domain protein LHP1 [Cajanus cajan]		87	Unigene51243	0.0850333	-
88	Unigene956	4.56707	meiotic recombination protein DMC1 homolog [Vigna radiata]		88	Unigene49538	0.0689	trihelix transcription factor GTL2-like [Cajanus cajan]		88	Unigene35809	0.0827667	protein PHR1-LIKE 2-like isoform X3 [Cajanus cajan]
89	Unigene1603	4.5504	-		89	Unigene52351	0.0680667	Serine carboxypeptidase-like 40 [Glycine soja]		89	Unigene51537	0.0827667	nucleolar complex protein 3 homolog [Cajanus cajan]
90	Unigene1378	4.5398	-		90	Unigene52790	0.0610667	galactomannan galactosyltransferase 1-like [Glycine max]		90	Unigene49218	0.0818667	transcription factor GTE4-like [Cajanus cajan]
91	Unigene27182	4.5164	-		91	Unigene50413	0.0610333	DUF936 domain-containing protein [Cephalotus follicularis]		91	Unigene37875	0.0817333	30S ribosomal protein S10, chloroplastic [Juglans regia]
92	Unigene48372	4.44353	-		92	Unigene35364	0.0593667	protein IWS1 homolog A [Cicer arietinum]		92	Unigene38643	0.0815667	ethylene-responsive transcription factor RAP2-7-like isoform X4 [Glycine max]
93	Unigene11713	4.41347	homeobox protein ATH1-like isoform X4 [Glycine max]		93	Unigene36160	0.0585	-		93	Unigene50905	0.0814333	LINE-1 reverse transcriptase isogeny [Cajanus cajan]
94	Unigene33741	4.35637	phragmoplast orienting kinesin 2 isoform X1 [Vigna radiata]		94	Unigene36660	0.0573	serine protease SPPA, chloroplastic [Vigna radiata]		94	Unigene49119	0.081	Carbonic anhydrase, chloroplastic, partial [Glycine soja]
95	Unigene33396	4.34997	-		95	Unigene49868	0.0550667	lysosomal Pro-X carboxypeptidase-like [Glycine max]		95	Unigene49655	0.081	U-box domain-containing protein 27-like [Glycine max]
96	Unigene5949	4.3426	Profilin [Corchorus olitorius]		96	Unigene45831	0.0544333	-		96	Unigene35573	0.0807667	probable arabinosyltransferase ARAD1 [Cajanus cajan]
97	Unigene34653	4.3105	Denticleless protein isogeny [Cajanus cajan]		97	Unigene36451	0.0506667	Sporozoite surface protein 2 [Cajanus cajan]		97	Unigene43491	0.0694667	Protein FAR1-RELATED SEQUENCE 3 [Glycine soja]
98	Unigene27081	4.30263	-		98	Unigene44407	0.0501333	Protein SUPPRESSOR OF GENE SILENCING 3 [Glycine soja]		98	Unigene43323	0.0688333	microtubule-associated protein 70-5-like [Glycine max]
99	Unigene30051	4.1143	-		99	Unigene47822	0.0495	phosphatidylserine decarboxylase proenzyme 2-like isoform X1 [Glycine max]		99	Unigene41511	0.0678	Ribosomal protein L11 methyltransferase [Cajanus cajan]
100	Unigene11608	4.0961	-		100	Unigene45738	0.0489	DNA-(apurinic or apyrimidinic site) lyase, chloroplastic isoform X2 [Cajanus cajan]		100	Unigene49317	0.0668	thaumatin-like protein 1 [Glycine max]
101	Unigene1685	4.09147	ARM REPEAT PROTEIN INTERACTING WITH ABF2-like [Cajanus cajan]		101	Unigene42882	0.0481333	zinc-finger homeodomain protein 1-like [Vigna angularis]		101	Unigene44985	0.0654667	Sn1-specific diacylglycerol lipase alpha [Glycine soja]
102	Unigene28981	4.0782	disease resistance RPP13-like protein 4 [Pyrus x bretschneideri]		102	Unigene52564	0.0475	dnaJ homolog subfamily C member 2-like [Vigna radiata]		102	Unigene10379	0.0646333	histone H4 [Eucalyptus grandis]
103	Unigene45753	4.0696	GDSL esterase/lipase At4g10955-like [Glycine max]		103	Unigene50179	0.0468667	E3 ubiquitin-protein ligase SPL2 [Cajanus cajan]		103	Unigene45544	0.0637333	-
104	Unigene800	4.06693	-		104	Unigene49264	0.0466333	adenylyl-sulfate kinase 3-like isoform X2 [Lupinus angustifolius]		104	Unigene41827	0.0631	Sucrose transport protein SUC3 [Glycine soja]
105	Unigene52079	3.99627	calcium-binding mitochondrial carrier protein SCaMC-3-like isoform X1 [Glycine max]		105	Unigene39307	0.0462667	4'-phosphopantetheinyl transferase isoform X1 [Vigna radiata]		105	Unigene35581	0.0618333	-
106	Unigene886	3.9939	kinase family protein [Medicago truncatula]		106	Unigene44102	0.0435	protein trichome birefringence-like 6 [Cajanus cajan]		106	Unigene42764	0.0616667	Guanine nucleotide-binding protein alpha-2 subunit, partial [Glycine soja]
107	Unigene12551	3.9833	kinesin motor domain protein [Medicago truncatula]		107	Unigene36771	0.0417	glutathione S-transferase TCHQD-like [Cajanus cajan]		107	Unigene50937	0.0594	DEAD-box ATP-dependent RNA helicase 13 [Cajanus cajan]
108	Unigene13863	3.94223	-		108	Unigene22243	0.0401	protein chromatin remodeling 35-like isoform X1 [Glycine max]		108	Unigene49185	0.0587333	topless-related protein 2-like isoform X4 [Lupinus angustifolius]
109	Unigene44268	3.93533	-		109	Unigene46741	0.0394	glycine-rich RNA-binding protein RZ1B [Glycine max]		109	Unigene21043	0.0565333	probable protein S-acyltransferase 12 [Vigna radiata]
110	Unigene28518	3.9292	probable serine/threonine-protein kinase cdc7 [Glycine max]		110	Unigene44063	0.0386667	2-hydroxy-6-oxononadienedioate/2-hydroxy-6-oxononatrienedioate hydrolase [Glycine soja]		110	Unigene37898	0.0565333	ubiquitin-conjugating enzyme E2 28 [Phoenix dactylifera]
111	Unigene31871	3.86303	-		111	Unigene41132	0.0369	transcription factor bHLH143 [Glycine max]		111	Unigene43565	0.0561	F-box/kelch-repeat protein At1g57790-like [Cajanus cajan]
112	Unigene31510	3.84077	-		112	Unigene40938	0.0358333	protein RRNAD1 isoform X2 [Glycine max]		112	Unigene43627	0.0527667	-
113	Unigene13927	3.83503	alcohol dehydrogenase-like 2 [Arachis duranensis]		113	Unigene52811	0.0354333	YTH domain family protein 2, partial [Cajanus cajan]		113	Unigene38565	0.0524	1-(5-phosphoribosyl)-5-[(5-phosphoribosylamino)methylideneamino] imidazole-4-carboxamide isomerase, chloroplastic-like isoform X1 [Glycine max]
114	Unigene13294	3.79077	probably inactive leucine-rich repeat receptor-like protein kinase IMK2 [Glycine max]		114	Unigene52214	0.0353333	GPI inositol-deacylase A, partial [Cajanus cajan]		114	Unigene52670	0.0504667	uncharacterized sugar kinase slr0537-like isoform X2 [Glycine max]
115	Unigene26245	3.78873	-		115	Unigene40503	0.0351667	histone deacetylase 19 isoform X1 [Cajanus cajan]		115	Unigene48971	0.0501	telomere repeat-binding factor 2-like [Cajanus cajan]
116	Unigene31556	3.78013	-		116	Unigene38943	0.0349667	chaperonin CPN60-like 2, mitochondrial [Glycine max]		116	Unigene52874	0.0497	protein EXECUTER 1, chloroplastic [Vigna radiata]
117	Unigene5340	3.76413	-		117	Unigene40405	0.0339667	chaperonin CPN60-2, mitochondrial [Cajanus cajan]		117	Unigene43331	0.0467667	Retrovirus-related Pol polyprotein from transposon TNT 1-94 [Cajanus cajan]
118	Unigene32465	3.74773	NDR1/HIN1-like protein 10 [Cajanus cajan]		118	Unigene47430	0.0319333	sphingosine-1-phosphate lyase [Cicer arietinum]		118	Unigene40341	0.0440667	DDB1- and CUL4-associated factor 4 [Cajanus cajan]
119	Unigene12716	3.72643	senescence-specific cysteine protease SAG39-like isoform X1 [Cicer arietinum]		119	Unigene37911	0.0318333	Retrovirus-related Pol polyprotein from transposon TNT 1-94 [Cajanus cajan]		119	Unigene46899	0.0425667	uncharacterized protein LOC106762517 [Vigna radiata]
120	Unigene31148	3.71833	-		120	Unigene49056	0.0298667	cysteine synthase isoform X1 [Glycine max]		120	Unigene48555	0.0407	RNA-binding protein 42-like [Cajanus cajan]
121	Unigene29382	3.6969	protein WVD2-like 7 [Cajanus cajan]		121	Unigene35030	0.0286	DNA-directed RNA polymerase II [Medicago truncatula]		121	Unigene48554	0.0400333	RNA-binding protein 42-like isoform X1 [Lupinus angustifolius]
122	Unigene29319	3.64017	LOW QUALITY PROTEIN: zf-CCHC domain-containing protein/MP domain-containing protein [Cephalotus follicularis]		122	Unigene51953	0.0285	actin-related protein 8 isoform X2 [Cicer arietinum]		122	Unigene46390	0.0394333	chalcone synthase 1 [Glycine max]
123	Unigene32531	3.6201	-		123	Unigene45017	0.0283667	plant/F14N23-31 protein [Medicago truncatula]		123	Unigene43870	0.0394	probable 2,3-bisphosphoglycerate-independent phosphoglycerate mutase [Glycine max]
124	Unigene32805	3.61813	Hypothetical protein glysoja_029879 [Glycine soja]		124	Unigene37666	0.0263333	Spastin [Glycine soja]		124	Unigene47595	0.0393333	protein IWS1 homolog [Arachis ipaensis]
125	Unigene33462	3.61033	nucleic acid-binding-like protein [Medicago truncatula]		125	Unigene52890	0.0259	uncharacterized protein At2g02148 isoform X2 [Cajanus cajan]		125	Unigene50729	0.0391667	metallocarboxypeptidase A-like protein MCYG_01475 isoform X1 [Glycine max]
126	Unigene2092	3.59947	gamma-glutamyl peptidase 5-like [Lupinus angustifolius]							126	Unigene45941	0.0364667	NAD-dependent epimerase/dehydratase family protein [Medicago truncatula]
127	Unigene3489	3.54947	-							127	Unigene51715	0.0363333	glyoxylate/succinic semialdehyde reductase 2, chloroplastic [Glycine max]
128	Unigene31897	3.52173	alcohol dehydrogenase-like 2 [Cajanus cajan]							128	Unigene43229	0.0361	phosphoglucan, water dikinase, chloroplastic [Cajanus cajan]
129	Unigene50577	3.50793	kinesin-like protein KIN-4C [Cajanus cajan]							129	Unigene41050	0.0358333	-
130	Unigene49989	3.49157	-							130	Unigene309	0.0332667	ATP-dependent 6-phosphofructokinase 4, chloroplastic-like [Cajanus cajan]
131	Unigene45111	3.45173	protein CURVATURE THYLAKOID 1B, chloroplastic-like [Cajanus cajan]							131	Unigene42937	0.0329	Chloroplastic group IIA intron splicing facilitator CRS1, chloroplastic [Glycine soja]
132	Unigene38127	3.4351	-							132	Unigene49405	0.0323667	protein DETOXIFICATION 35-like [Lupinus angustifolius]
133	Unigene38701	3.39287	kinesin-like protein KIN12B isoform X1 [Glycine max]							133	Unigene19969	0.0306667	fasciclin domain protein [Medicago truncatula]
134	Unigene29411	3.3572	U-box domain-containing protein 52-like isoform X4 [Lupinus angustifolius]							134	Unigene48798	0.0287	Transcription factor PIF3 [Glycine soja]
135	Unigene1781	3.34203	-							135	Unigene42662	0.0282333	purple acid phosphatase 18-like [Glycine max]
136	Unigene33590	3.30137	Serine/threonine-protein kinase ULK4 [Glycine soja]							136	Unigene51834	0.0280333	protein MAIN-LIKE 2 isoform X1 [Cajanus cajan]
137	Unigene31971	3.27557	Hydroxycinnamoyl-Coenzyme A shikimate/quinate hydroxycinnamoyltransferase [Glycine soja]							137	Unigene42655	0.0246667	histone-lysine N-methyltransferase ASHH1 isoform X1 [Vigna angularis]
138	Unigene31169	3.26	reticuline oxidase-like protein [Glycine max]							138	Unigene42968	0.0246333	enhancer of polycomb homolog 2-like [Lupinus angustifolius]
139	Unigene31464	3.2575	-							139	Unigene21959	0.0202667	zinc finger CCHC domain-containing protein 7-like [Glycine max]
140	Unigene33673	3.25693	-							140	Unigene45123	0.0192	F-box/kelch-repeat protein At5g42350-like isoform X1 [Cajanus cajan]
141	Unigene34020	3.24987	probable pectinesterase/pectinesterase inhibitor 21 [Glycine max]							141	Unigene35147	0.0121	K(+) efflux antiporter 2, chloroplastic-like [Glycine max]
142	Unigene41236	3.1955	BURP domain-containing protein BNM2C-like [Cajanus cajan]
143	Unigene33726	3.18233	-
144	Unigene34625	3.1804	-
145	Unigene1490	3.1803	B3 domain-containing protein Os01g0234100 isoform X2 [Glycine max]
146	Unigene1686	3.15747	ARM REPEAT PROTEIN INTERACTING WITH ABF2-like [Arachis ipaensis]
147	Unigene50508	3.15667	-
148	Unigene3147	3.12733	-
149	Unigene2194	3.11137	uncharacterized protein LOC109804775 [Cajanus cajan]
150	Unigene5604	3.05047	Fanconi anemia group M protein isoform X2 [Lupinus angustifolius]
151	Unigene31449	3.02643	-
152	Unigene34557	3.00097	-
153	Unigene33455	2.9747	-
154	Unigene30618	2.94067	Reticuline oxidase-like protein [Cajanus cajan]
155	Unigene28085	2.90467	acyl carrier protein 1, chloroplastic-like [Cajanus cajan]
156	Unigene759	2.88573	-
157	Unigene36594	2.77863	glutaredoxin family protein [Medicago truncatula]
158	Unigene21997	2.764	frigida-LIKE protein [Medicago truncatula]
159	Unigene32343	2.74787	-
160	Unigene31108	2.7384	-
161	Unigene30238	2.71263	uncharacterized protein LOC102659661 isoform X1 [Glycine max]
162	Unigene7148	2.70823	DnaJ isogeny subfamily B member 12 [Cajanus cajan]
163	Unigene32442	2.69697	DUF4378 domain protein [Medicago truncatula]
164	Unigene28560	2.68017	-
165	Unigene2280	2.64503	protein YLS9-like [Vigna angularis]
166	Unigene6462	2.64093	protein downstream neighbor of Son-like [Arachis duranensis]
167	Unigene8479	2.64087	probable serine/threonine-protein kinase At1g09600 [Nicotiana tabacum]
168	Unigene31900	2.63097	uncharacterized protein At4g38062-like [Glycine max]
169	Unigene6643	2.6242	probable polygalacturonase isoform X1 [Glycine max]
170	Unigene32729	2.62047	-
171	Unigene34545	2.61833	-
172	Unigene7863	2.61673	-
173	Unigene29402	2.6145	hypothetical protein PHAVU_002G228000g [Phaseolus vulgaris]
174	Unigene20535	2.60327	-
175	Unigene34034	2.5852	protein CHUP1, chloroplastic-like [Lupinus angustifolius]
176	Unigene6122	2.58093	Condensin-2 complex subunit D3 [Cajanus cajan]
177	Unigene29859	2.5653	-
178	Unigene5483	2.56413	-
179	Unigene10525	2.56067	-
180	Unigene51026	2.55123	-
181	Unigene34134	2.4802	LRR receptor-like serine/threonine-protein kinase ERL1 isoform X1 [Glycine max]
182	Unigene13199	2.43683	-
183	Unigene2223	2.4317	PH domain-containing protein DDB_G0287875-like [Glycine max]
184	Unigene46342	2.4247	protein PHOSPHATE STARVATION RESPONSE 1-like isoform X2 [Cajanus cajan]
185	Unigene36116	2.40453	Cytokinin-O-glucosyltransferase 2 [Cajanus cajan]
186	Unigene4959	2.36783	-
187	Unigene19624	2.3517	probable pectin methyltransferase QUA2 [Cicer arietinum]
188	Unigene12442	2.31977	-
189	Unigene494	2.3153	Vacuolar ATP synthase subunit E1 isoform 2 [Theobroma cacao]
190	Unigene29158	2.28677	-
191	Unigene39295	2.2861	protein STRUBBELIG-RECEPTOR FAMILY 3-like [Cicer arietinum]
192	Unigene34801	2.27333	Lysine-specific demethylase lid [Cajanus cajan]
193	Unigene30565	2.21543	recQ-mediated genome instability protein 1 [Glycine max]
194	Unigene20114	2.20423	probable glutathione peroxidase 8 [Arachis ipaensis]
195	Unigene43358	2.18647	kinesin-like protein KIN-4C isoform X1 [Lupinus angustifolius]
196	Unigene31154	2.18323	-
197	Unigene34154	2.17883	-
198	Unigene33404	2.15683	protein IQ-DOMAIN 1-like isoform X2 [Glycine max]
199	Unigene30901	2.1547	DNA-directed primase/polymerase protein isoform X1 [Cajanus cajan]
200	Unigene31019	2.10337	glycine-rich protein 2-like [Glycine max]
201	Unigene32713	2.08863	increased DNA methylation 1-like [Vigna angularis]
202	Unigene33226	2.07123	-
203	Unigene2739	2.06627	cellulose synthase A catalytic subunit 2 [UDP-forming]-like [Arachis ipaensis]
204	Unigene31232	2.04953	-
205	Unigene1735	2.0237	-
206	Unigene32674	2.0178	-
207	Unigene33643	2.01317	-
208	Unigene29262	1.9997	hypothetical protein PHAVU_003G110900g [Phaseolus vulgaris]
209	Unigene3927	1.9497	-
210	Unigene33325	1.94847	protein PRD1 [Cicer arietinum]
211	Unigene1652	1.9351	-
212	Unigene33695	1.9122	-
213	Unigene3609	1.90153	Retrovirus-related Pol polyprotein LINE-1 [Cajanus cajan]
214	Unigene46086	1.8965	-
215	Unigene32185	1.8791	-
216	Unigene13030	1.85893	-
217	Unigene33292	1.8506	-
218	Unigene49553	1.81497	hypothetical protein glysoja_017395 [Glycine soja]
219	Unigene5922	1.80093	-
220	Unigene30371	1.77413	-
221	Unigene44527	1.76323	-
222	Unigene47444	1.7545	-
223	Unigene32760	1.75383	hypothetical protein glysoja_027928 [Glycine soja]
224	Unigene863	1.73937	K(+)/H(+) antiporter 13 [Cajanus cajan]
225	Unigene2100	1.7362	-
226	Unigene34238	1.71643	-
227	Unigene34487	1.70297	phosphatidylinositol 4-phosphate 5-kinase 6-like [Glycine max]
228	Unigene32914	1.695	-
229	Unigene32354	1.64163	Os02g0821800, partial [Oryza sativa Japonica Group]
230	Unigene30520	1.62097	-
231	Unigene1876	1.60037	-
232	Unigene34204	1.57473	-
233	Unigene12882	1.56467	protein POLLENLESS 3-like [Glycine max]
234	Unigene33079	1.54923	-
235	Unigene1924	1.54577	LRR receptor-like serine/threonine-protein kinase GSO2 [Glycine max]
236	Unigene14803	1.54463	DUF630 family protein [Medicago truncatula]
237	Unigene33539	1.52593	-
238	Unigene32312	1.50683	-
239	Unigene34241	1.48777	-
240	Unigene14301	1.4852	-
241	Unigene33324	1.4617	-
242	Unigene36360	1.46147	-
243	Unigene13512	1.4601	-
244	Unigene30329	1.4505	-
245	Unigene945	1.4386	SAM-dependent carboxyl methyltransferase [Medicago truncatula]
246	Unigene48443	1.432	kinesin-like protein KIN-12D isoform X2 [Cajanus cajan]
247	Unigene1960	1.4317	-
248	Unigene2632	1.4144	DUF630 family protein [Medicago truncatula]
249	Unigene34793	1.40423	Gibberellin 20 oxidase 3 [Glycine soja]
250	Unigene34486	1.39807	Ankyrin repeat-containing protein [Glycine soja]
251	Unigene2144	1.38627	-
252	Unigene52347	1.3729	sulfate transporter 1.3-like isoform X2 [Lupinus angustifolius]
253	Unigene48267	1.37047	Serine/threonine-protein kinase ULK4 [Glycine soja]
254	Unigene31252	1.3701	Allene oxide synthase, chloroplastic [Glycine soja]
255	Unigene39656	1.3442	kinesin KP1 [Arachis ipaensis]
256	Unigene2686	1.34187	-
257	Unigene47503	1.32827	retinitis pigmentosa 1-like 1 protein [Cajanus cajan]
258	Unigene44526	1.32053	-
259	Unigene37214	1.3132	-
260	Unigene48476	1.30803	protein-methionine sulfoxide oxidase MICAL3-like isoform X2 [Arachis ipaensis]
261	Unigene32714	1.3058	ethylene-responsive transcription factor CRF2-like isoform X1 [Glycine max]
262	Unigene34030	1.2866	-
263	Unigene39111	1.2499	probable pectinesterase 68 [Glycine max]
264	Unigene29524	1.24453	protein YLS9 [Glycine max]
265	Unigene38524	1.2046	-
266	Unigene34037	1.2028	DnaJ heat shock amino-terminal domain protein [Medicago truncatula]
267	Unigene32150	1.1555	-
268	Unigene18414	1.1449	plant phospholipase-like protein [Medicago truncatula]
269	Unigene15223	1.13637	ankyrin repeat domain-containing protein 13C-like isoform X2 [Glycine max]
270	Unigene34847	1.12287	GDSL esterase/lipase At1g71250 [Glycine max]
271	Unigene34602	1.08907	-
272	Unigene49428	1.08463	Transposon Ty3-G Gag-Pol polyprotein, partial [Cajanus cajan]
273	Unigene32949	1.07817	-
274	Unigene34744	1.07587	-
275	Unigene3013	1.06963	-
276	Unigene32410	1.06337	-
277	Unigene34528	1.04613	-
278	Unigene7126	1.0052	-
279	Unigene33678	0.973133	-
280	Unigene44181	0.9486	-
281	Unigene43381	0.9189	rop guanine nucleotide exchange factor 3-like isoform X2 [Cajanus cajan]
282	Unigene50656	0.886167	-
283	Unigene3576	0.851733	EPIDERMAL PATTERNING FACTOR-like protein 2 [Lupinus angustifolius]
284	Unigene40272	0.8475	probable 125 kDa kinesin-related protein [Glycine max]
285	Unigene41658	0.844867	-
286	Unigene32322	0.837133	-
287	Unigene2357	0.8173	-
288	Unigene33983	0.809867	unknown [Medicago truncatula]
289	Unigene53298	0.808267	NAD-dependent malic enzyme 59 kDa isoform, mitochondrial-like [Cajanus cajan]
290	Unigene34323	0.771	beta-carotene isomerase D27, chloroplastic-like isoform X2 [Glycine max]
291	Unigene318	0.768767	CASP-like protein ARALYDRAFT_485429 isoform X1 [Vigna angularis]
292	Unigene46135	0.726933	structural maintenance of chromosomes protein 6B-like [Glycine max]
293	Unigene43000	0.717567	protein TIC 62, chloroplastic isoform X2 [Glycine max]
294	Unigene43380	0.7142	rop guanine nucleotide exchange factor 3-like isoform X2 [Cajanus cajan]
295	Unigene38355	0.7061	-
296	Unigene50579	0.700367	trehalase 1 GMTRE1 isoform X2 [Glycine max]
297	Unigene39655	0.687567	kinesin-4-like, partial [Vigna angularis]
298	Unigene50568	0.683667	DCN1-like protein 5 [Lupinus angustifolius]
299	Unigene41260	0.680767	-
300	Unigene52788	0.631567	-
301	Unigene32560	0.629933	G-type lectin S-receptor-like serine/threonine-protein kinase At4g27290 isoform X4 [Populus euphratica]
302	Unigene48479	0.621633	LRR receptor-like kinase [Medicago truncatula]
303	Unigene43648	0.614667	-
304	Unigene37337	0.6142	-
305	Unigene34439	0.6105	integrase core domain containing protein [Phaseolus vulgaris]
306	Unigene20954	0.601933	protein STRUBBELIG-RECEPTOR FAMILY 3 isoform X3 [Glycine max]
307	Unigene50055	0.592133	ankyrin-3 [Glycine max]
308	Unigene43487	0.592067	uncharacterized protein LOC107464669 [Arachis duranensis]
309	Unigene47461	0.584433	protodermal factor 1-like isoform X2 [Vigna angularis]
310	Unigene44140	0.581833	-
311	Unigene12583	0.5799	-
312	Unigene34485	0.576767	glucose-1-phosphate adenylyltransferase large subunit 3, chloroplastic/amyloplastic [Cajanus cajan]
313	Unigene31666	0.5709	-
314	Unigene48084	0.563867	Cysteine-rich receptor-like protein kinase 29 [Glycine soja]
315	Unigene44239	0.562233	-
316	Unigene46763	0.559033	transcription factor EMB1444-like isoform X2 [Glycine max]
317	Unigene43537	0.552433	-
318	Unigene31909	0.537333	AP2/ERF and B3 domain-containing transcription repressor TEM1 [Glycine max]
319	Unigene44615	0.532367	microtubule-associated protein RP/EB family member 1C [Cajanus cajan]
320	Unigene51870	0.511433	Retrovirus-related Pol polyprotein from transposon TNT 1-94, partial [Cajanus cajan]
321	Unigene40564	0.5088	CBS domain-containing protein CBSX1, chloroplastic [Vigna radiata]
322	Unigene50933	0.505867	uncharacterized protein LOC106765083 [Vigna radiata]
323	Unigene52348	0.4929	sulfate transporter 1.3-like [Cajanus cajan]
324	Unigene41563	0.487667	Protein Brevis radix-like 4 [Glycine soja]
325	Unigene33422	0.484633	-
326	Unigene36512	0.4523	-
327	Unigene50302	0.436433	G2/mitotic-specific cyclin S13-7 [Cajanus cajan]
328	Unigene33897	0.4342	-
329	Unigene43632	0.4342	-
330	Unigene15434	0.421767	-
331	Unigene45568	0.4217	Serine/Threonine kinase family protein [Medicago truncatula]
332	Unigene48324	0.419933	-
333	Unigene45065	0.415967	uncharacterized protein LOC109342423 [Lupinus angustifolius]
334	Unigene32290	0.405633	-
335	Unigene22492	0.404933	hypothetical protein MtrDRAFT_AC155889g24v2 [Medicago truncatula]
336	Unigene29338	0.4	hypothetical protein PHAVU_001G025300g [Phaseolus vulgaris]
337	Unigene51506	0.397733	uncharacterized protein LOC100798949 [Glycine max]
338	Unigene43433	0.395533	-
339	Unigene34721	0.391167	-
340	Unigene34415	0.3899	-
341	Unigene41300	0.3896	-
342	Unigene35099	0.387967	-
343	Unigene51125	0.387667	-
344	Unigene22313	0.386767	-
345	Unigene33858	0.3851	-
346	Unigene34458	0.3834	GDSL esterase/lipase At5g33370-like [Arachis ipaensis]
347	Unigene49495	0.378167	-
348	Unigene46447	0.376367	protein tesmin/TSO1-like CXC 2 [Glycine max]
349	Unigene47855	0.368167	-
350	Unigene49107	0.367	-
351	Unigene53548	0.364567	5'-adenylylsulfate reductase 2, chloroplastic-like [Lupinus angustifolius]
352	Unigene52138	0.360167	hypothetical protein KK1_013075 [Cajanus cajan]
353	Unigene49547	0.3592	probable transcription factor KAN4 [Glycine max]
354	Unigene9185	0.350167	wound-responsive family protein [Medicago truncatula]
355	Unigene52713	0.349233	CDP-diacylglycerol--serine O-phosphatidyltransferase 1 isoform X1 [Cajanus cajan]
356	Unigene53299	0.346967	NAD-dependent malic enzyme 59 kDa isoform, mitochondrial-like [Cajanus cajan]
357	Unigene48559	0.343667	-
358	Unigene40524	0.341867	Kinesin-4 [Glycine soja]
359	Unigene46085	0.341667	transmembrane 9 superfamily member 2-like [Lupinus angustifolius]
360	Unigene34955	0.340133	probable glucan endo-1,3-beta-glucosidase A6 [Arachis ipaensis]
361	Unigene48812	0.334	L-lactate dehydrogenase B-like [Lupinus angustifolius]
362	Unigene41397	0.332267	CBS domain-containing protein CBSX5-like [Vigna radiata]
363	Unigene47289	0.327733	auxin influx transporter [Medicago truncatula]
364	Unigene12759	0.3186	-
365	Unigene34000	0.317433	-
366	Unigene38526	0.315367	-
367	Unigene46743	0.314633	protein yippee-like [Cajanus cajan]
368	Unigene43246	0.3119	-
369	Unigene42693	0.310767	probable LRR receptor-like serine/threonine-protein kinase At1g56140 [Cajanus cajan]
370	Unigene40271	0.3093	probable 125 kDa kinesin-related protein [Glycine max]
371	Unigene45608	0.3062	-
372	Unigene43761	0.305	probable potassium transporter 17 [Vigna angularis]
373	Unigene47076	0.304667	-
374	Unigene41626	0.303767	gibberellin receptor GID1C-like [Cajanus cajan]
375	Unigene49282	0.2969	uncharacterized protein LOC107630017 isoform X2 [Arachis ipaensis]
376	Unigene53523	0.293367	ultraviolet-B receptor UVR8-like [Cicer arietinum]
377	Unigene42997	0.291433	probable WRKY transcription factor 21 [Cajanus cajan]
378	Unigene48477	0.289633	protein-methionine sulfoxide oxidase MICAL3-like isoform X2 [Arachis ipaensis]
379	Unigene36914	0.2864	probable DNA-directed RNA polymerase I subunit RPA43 [Vigna angularis]
380	Unigene53567	0.2861	-
381	Unigene48687	0.280333	protein LOL1 [Cajanus cajan]
382	Unigene51383	0.2743	transcription factor MYB1R1-like [Cajanus cajan]
383	Unigene44906	0.271933	respiratory burst oxidase homolog protein A-like [Ziziphus jujuba]
384	Unigene21255	0.270333	uncharacterized protein LOC109802840 isoform X2 [Cajanus cajan]
385	Unigene14496	0.2686	transcription factor bHLH74-like isoform X4 [Lupinus angustifolius]
386	Unigene52957	0.266667	ubiquinol oxidase 2, mitochondrial-like [Arachis ipaensis]
387	Unigene44614	0.265333	microtubule-associated protein RP/EB family member 1C-like isoform X1 [Juglans regia]
388	Unigene36730	0.263733	protein PAT1 homolog 1 [Vigna radiata]
389	Unigene15010	0.2519	-
390	Unigene50359	0.251367	-
391	Unigene21520	0.2474	-
392	Unigene48025	0.246133	ankyrin repeat-containing protein At3g12360-like [Arachis duranensis]
393	Unigene45937	0.238033	meiosis-specific protein ASY3 [Cajanus cajan]
394	Unigene52506	0.232767	LysM domain-containing GPI-anchored protein 1 [Cajanus cajan]
395	Unigene20588	0.231733	-
396	Unigene46876	0.231567	F-box protein SKIP19 [Cajanus cajan]
397	Unigene3972	0.2303	AP-1 complex subunit gamma-2-like isoform X2 [Glycine max]
398	Unigene45211	0.228933	tRNA uridine 5-carboxymethylaminomethyl modification enzyme MnmG [Glycine soja]
399	Unigene47631	0.224567	COP9 signalosome complex subunit 7 isoform X1 [Vigna angularis]
400	Unigene52808	0.223233	CBL-interacting serine/threonine-protein kinase 9-like [Lupinus angustifolius]
401	Unigene48467	0.2223	AP2-like ethylene-responsive transcription factor At1g16060 isoform X1 [Populus euphratica]
402	Unigene52762	0.217133	-
403	Unigene33704	0.214933	-
404	Unigene34644	0.2128	-
405	Unigene41901	0.212233	-
406	Unigene51406	0.210367	WD repeat-containing protein 11 isoform X1 [Vigna radiata]
407	Unigene46367	0.2082	oxysterol-binding protein-related protein 2A-like [Cajanus cajan]
408	Unigene37368	0.207833	phosphatidylinositol/phosphatidylcholine transfer protein SFH6 [Lupinus angustifolius]
409	Unigene45707	0.2078	probable sugar phosphate/phosphate translocator At3g17430 isoform X1 [Cajanus cajan]
410	Unigene32758	0.205067	-
411	Unigene21046	0.2026	purple acid phosphatase 15-like [Glycine max]
412	Unigene22754	0.201867	DNA nucleotidylexotransferase, partial [Cajanus cajan]
413	Unigene47215	0.201567	uncharacterized protein LOC106772745 [Vigna radiata]
414	Unigene52205	0.1996	7-methylguanosine phosphate-specific 5'-nucleotidase A isoform X2 [Cajanus cajan]
415	Unigene46764	0.1987	transcription factor EMB1444-like isoform X2 [Glycine max]
416	Unigene47689	0.197233	peptidyl-prolyl cis-trans isomerase CYP38, chloroplastic [Cajanus cajan]
417	Unigene42518	0.194167	bidirectional sugar transporter SWEET17-like [Cajanus cajan]
418	Unigene33847	0.1934	-
419	Unigene38763	0.1916	uncharacterized protein LOC106770837 isoform X3 [Vigna radiata]
420	Unigene44993	0.191333	protein IQ-DOMAIN 1-like [Cajanus cajan]
421	Unigene19956	0.189733	-
422	Unigene34361	0.187833	mitochondrial phosphate carrier protein 1, mitochondrial isoform X1 [Vigna radiata]
423	Unigene50750	0.184933	protein NEOXANTHIN-DEFICIENT 1 isoform X4 [Cajanus cajan]
424	Unigene49982	0.183833	Putrescine-binding periplasmic protein [Glycine soja]
425	Unigene48394	0.181433	pantoate--beta-alanine ligase-like, partial [Vigna radiata]
426	Unigene38312	0.1774	ATP-dependent Clp protease ATP-binding subunit ClpX, partial [Anthurium amnicola]
427	Unigene2098	0.173167	-
428	Unigene19219	0.1729	-
429	Unigene37723	0.172267	hypothetical protein KK1_013915, partial [Cajanus cajan]
430	Unigene44638	0.1718	-
431	Unigene52560	0.171567	WD-40 repeat-containing protein MSI4 [Cajanus cajan]
432	Unigene36862	0.169333	-
433	Unigene50523	0.168933	omega-6 fatty acid desaturase, endoplasmic reticulum isozyme 2-like [Cajanus cajan]
434	Unigene52445	0.167	Lignin-forming anionic peroxidase [Cajanus cajan]
435	Unigene42778	0.166767	protein S-acyltransferase 18 [Vigna radiata]
436	Unigene49036	0.166567	DUF668 family protein [Medicago truncatula]
437	Unigene50965	0.165033	-
438	Unigene50364	0.164667	copper-transporting ATPase PAA2, chloroplastic [Cajanus cajan]
439	Unigene41292	0.163	Uveal autoantigen with coiled-coil domains and ankyrin repeats isoform 1 [Theobroma cacao]
440	Unigene36528	0.1621	-
441	Unigene49833	0.161533	transcription factor ILR3-like isoform X2 [Cajanus cajan]
442	Unigene42999	0.1614	Protein TIC 62, chloroplastic [Glycine soja]
443	Unigene39254	0.160933	probable ubiquitin-like-specific protease 2A isoform X1 [Cajanus cajan]
444	Unigene46397	0.159267	photosynthetic NDH subunit of subcomplex B 5, chloroplastic [Cajanus cajan]
445	Unigene36501	0.1581	UPF0553 protein-like [Cajanus cajan]
446	Unigene46142	0.156667	Aspartic proteinase Asp1 [Glycine soja]
447	Unigene47151	0.154933	cyclin-J18 [Cicer arietinum]
448	Unigene49536	0.153667	trihelix transcription factor GTL2-like [Cajanus cajan]
449	Unigene48306	0.152633	kinesin-like protein KIN-6 [Cajanus cajan]
450	Unigene42730	0.152367	zinc finger CCCH domain-containing protein 44-like [Cicer arietinum]
451	Unigene44182	0.152033	-
452	Unigene45363	0.152033	Histone-lysine N-methyltransferase ATX2, partial [Glycine soja]
453	Unigene33199	0.151	Ser/Thr-rich protein T10 in DGCR region [Glycine soja]
454	Unigene43639	0.150467	-
455	Unigene41429	0.15	uncharacterized protein LOC108196239 [Daucus carota subsp. sativus] [Daucus carota]
456	Unigene48305	0.149967	Kinesin-like protein 5 [Cajanus cajan]
457	Unigene48349	0.1478	cyclin-A2-4 [Vigna radiata]
458	Unigene18159	0.147433	-
459	Unigene51050	0.146933	Fimbrin-like protein 2 [Glycine soja]
460	Unigene41855	0.145067	uncharacterized protein LOC106759929 [Vigna radiata]
461	Unigene20690	0.141633	-
462	Unigene22684	0.141333	TMV resistance protein N [Glycine soja]
463	Unigene35630	0.140367	calcium-binding EF-hand protein [Medicago truncatula]
464	Unigene51508	0.136267	uncharacterized GPI-anchored protein At4g28100-like [Glycine max]
465	Unigene146	0.135933	-
466	Unigene40172	0.135567	DUF630 family protein [Medicago truncatula]
467	Unigene20006	0.1347	nuclear transcription factor Y subunit A-10-like isoform X2 [Glycine max]
468	Unigene48579	0.1343	-
469	Unigene35484	0.133333	golgin candidate 1-like [Glycine max]
470	Unigene52147	0.133267	scarecrow-like protein 22 [Vigna radiata]
471	Unigene46168	0.1307	tRNA pseudouridine synthase family protein [Populus trichocarpa]
472	Unigene38387	0.130067	DNA damage-inducible protein 1 [Glycine soja]
473	Unigene51392	0.1298	F-box/FBD/LRR-repeat protein [Glycine soja]
474	Unigene45678	0.1252	-
475	Unigene52904	0.123767	-
476	Unigene49369	0.123533	GDSL esterase/lipase At4g16230-like [Glycine max]
477	Unigene39080	0.1231	RAP annotation release 2, galactose-binding-like domain protein [Medicago truncatula]
478	Unigene44348	0.122367	-
479	Unigene41553	0.122233	-
480	Unigene40104	0.120333	DAR GTPase 2, mitochondrial isoform X2 [Arachis duranensis]
481	Unigene48723	0.118367	-
482	Unigene46166	0.1158	zinc finger MYND domain-containing protein 15-like [Glycine max]
483	Unigene22467	0.115733	Isoliquiritigenin 2'-O-methyltransferase, partial [Cajanus cajan]
484	Unigene43434	0.115433	plastocyanin-like domain protein [Medicago truncatula]
485	Unigene52295	0.114833	hypothetical protein GLYMA_10G0941001, partial [Glycine max]
486	Unigene29962	0.114533	G-type lectin S-receptor-like serine/threonine-protein kinase [Glycine soja]
487	Unigene37583	0.1142	uncharacterized protein LOC100814552 [Glycine max]
488	Unigene52586	0.113333	hypothetical protein MANES_03G177200 [Manihot esculenta]
489	Unigene45524	0.1094	WRKY78 [Glycine max]
490	Unigene52505	0.109367	LysM domain-containing GPI-anchored protein 1 [Cajanus cajan]
491	Unigene53455	0.109133	Protein FAM135A family [Cajanus cajan]
492	Unigene52552	0.1091	probable glycosyltransferase At3g07620 [Glycine max]
493	Unigene50786	0.1083	WD repeat-containing protein 55 like [Glycine soja]
494	Unigene48325	0.107733	-
495	Unigene48005	0.105267	GTP-binding protein ERG [Cicer arietinum]
496	Unigene44469	0.1045	probable WRKY transcription factor 13 isoform X2 [Cajanus cajan]
497	Unigene52290	0.101367	guanine nucleotide-binding protein subunit gamma 3 [Cicer arietinum]
498	Unigene52074	0.100367	dnaJ homolog subfamily B member 1-like [Vigna radiata]
499	Unigene35455	0.0993667	Histone-lysine N-methyltransferase trr [Glycine soja]
500	Unigene48575	0.0982	myosin-11-like isoform X1 [Cajanus cajan]
501	Unigene291	0.0979667	-
502	Unigene39268	0.0952667	pre-mRNA-splicing factor ISY1 homolog [Arachis ipaensis]
503	Unigene38630	0.0931	-
504	Unigene42068	0.0931	isoliquiritigenin 2'-O-methyltransferase-like [Cajanus cajan]
505	Unigene45001	0.0929	-
506	Unigene50014	0.0920667	fatty acid 2-hydroxylase 2-like [Glycine max]
507	Unigene44560	0.0918667	DUF1068 domain-containing protein [Cephalotus follicularis]
508	Unigene41163	0.0916667	carboxy-terminal domain cyclin [Medicago truncatula]
509	Unigene37585	0.0915667	uncharacterized protein LOC100814552 [Glycine max]
510	Unigene40014	0.0913333	probable protein S-acyltransferase 22 [Cajanus cajan]
511	Unigene18029	0.0909	Chlorophyll a-b binding protein CP26, chloroplastic [Glycine soja]
512	Unigene46309	0.0903667	ATP-dependent (S)-NAD(P)H-hydrate dehydratase isoform X1 [Vigna radiata]
513	Unigene52286	0.0903333	organic cation/carnitine transporter 7 isoform X2 [Vigna angularis]
514	Unigene51644	0.0896	DNA mismatch repair protein Msh3 [Cajanus cajan]
515	Unigene46581	0.0879667	Inorganic pyrophosphatase [Corchorus olitorius]
516	Unigene42007	0.0878333	hypothetical protein GLYMA_16G181700 [Glycine max]
517	Unigene51629	0.0866333	calmodulin-like protein 11 [Vigna radiata]
518	Unigene39198	0.0854333	transmembrane protein, putative [Medicago truncatula]
519	Unigene675	0.0851	BAH and coiled-coil domain-containing protein 1 [Cajanus cajan]
520	Unigene38525	0.0849667	-
521	Unigene39888	0.0835667	probable pectate lyase 4 [Glycine max]
522	Unigene34928	0.0835	kinesin-like protein KIN-10B [Cajanus cajan]
523	Unigene40019	0.0823333	Cox19-like CHCH family protein [Medicago truncatula]
524	Unigene36161	0.0804333	-
525	Unigene38352	0.0803	embryo defective 2410 protein [Medicago truncatula]
526	Unigene49755	0.0794333	DCD (development and cell death) domain protein [Medicago truncatula]
527	Unigene46240	0.0790667	tRNA-specific 2-thiouridylase MnmA-like isoform X1 [Glycine max]
528	Unigene50844	0.0785	F-box protein [Glycine soja]
529	Unigene48762	0.0778	GRIP domain-containing protein RUD3-like [Arachis ipaensis]
530	Unigene51574	0.0766333	uncharacterized CRM domain-containing protein At3g25440, chloroplastic-like isoform X3 [Glycine max]
531	Unigene43432	0.0766	plastocyanin-like domain protein [Medicago truncatula]
532	Unigene52004	0.0760333	-
533	Unigene46343	0.0751333	protein PHOSPHATE STARVATION RESPONSE 1-like isoform X3 [Cajanus cajan]
534	Unigene50581	0.0742333	triose phosphate/phosphate translocator, chloroplastic isoform X2 [Arachis duranensis]
535	Unigene51020	0.0735667	hepatoma-derived growth factor-related protein 2-like [Cajanus cajan]
536	Unigene37757	0.0729667	-
537	Unigene42167	0.0729667	3-oxoacyl-[acyl-carrier-protein] synthase, mitochondrial [Glycine soja]
538	Unigene44752	0.0726667	F-box protein interaction domain protein [Medicago truncatula]
539	Unigene39021	0.0720667	uncharacterized protein LOC109811378 isoform X1 [Cajanus cajan]
540	Unigene47982	0.072	cysteine-rich receptor-like protein kinase 10 isoform X2 [Glycine max]
541	Unigene35329	0.0703333	serine/threonine-protein kinase STY8-like isoform X1 [Vigna angularis]
542	Unigene35146	0.0688	-
543	Unigene42598	0.0684667	peptidyl-tRNA hydrolase, mitochondrial [Glycine max]
544	Unigene34996	0.0679667	ABC transporter G family member 21-like [Cajanus cajan]
545	Unigene45950	0.0676667	zinc finger protein ZPR1 isoform X1 [Glycine max]
546	Unigene21154	0.0654333	70 kDa peptidyl-prolyl isomerase-like [Cicer arietinum]
547	Unigene46320	0.0645667	uncharacterized protein LOC109795245 [Cajanus cajan]
548	Unigene15700	0.0643	60S ribosomal protein L6-3-like [Cicer arietinum]
549	Unigene45935	0.0639	TPD1 protein homolog 1-like [Cajanus cajan]
550	Unigene35722	0.0635333	cysteine-rich PDZ-binding protein [Citrus sinensis]
551	Unigene38434	0.0632333	chaperone protein ClpB3, chloroplastic-like [Cajanus cajan]
552	Unigene38644	0.0622333	Ethylene-responsive transcription factor RAP2-7 [Glycine soja]
553	Unigene43572	0.0616333	-
554	Unigene42136	0.0615	Protein EARLY FLOWERING 3 [Cajanus cajan]
555	Unigene38905	0.0612	hypothetical protein GLYMA_09G282800 [Glycine max]
556	Unigene46507	0.061	vesicle transport protein SFT2B [Cicer arietinum]
557	Unigene36458	0.06	transcription factor-like protein DPB [Cajanus cajan]
558	Unigene52962	0.0588667	-
559	Unigene49539	0.0584	cyclin-A2-2-like [Cajanus cajan]
560	Unigene46837	0.0583333	Pti1 kinase-like protein [Glycine max]
561	Unigene19891	0.0576333	-
562	Unigene46202	0.0572	pantothenate kinase 1 [Vigna angularis]
563	Unigene39393	0.0568333	plant UBX domain-containing protein 8 [Cajanus cajan]
564	Unigene39765	0.0559667	-
565	Unigene37221	0.0554	LOW QUALITY PROTEIN: pentatricopeptide repeat-containing protein At2g32630-like [Glycine max]
566	Unigene50325	0.0544	protein ENHANCED DOWNY MILDEW 2-like isoform X5 [Cajanus cajan]
567	Unigene40672	0.0536	G2/mitotic-specific cyclin-1 [Vigna radiata]
568	Unigene44522	0.0527667	UBP1-associated protein 2C-like [Vigna radiata]
569	Unigene35594	0.0523333	transcription factor VOZ1-like [Cajanus cajan]
570	Unigene45331	0.0520667	-
571	Unigene34998	0.0502667	ABC transporter G family member 21-like [Cajanus cajan]
572	Unigene22507	0.0493667	probable DNA-3-methyladenine glycosylase 2 [Ricinus communis]
573	Unigene45297	0.0485667	Retrovirus-related Pol polyprotein LINE-1, partial [Cajanus cajan]
574	Unigene45166	0.0472667	F-box/LRR-repeat protein 17-like [Arachis duranensis]
575	Unigene36067	0.0464333	-
576	Unigene47260	0.0463667	vesicle transport protein GOT1B-like [Vigna radiata]
577	Unigene45823	0.0462667	pentatricopeptide repeat-containing protein At3g58590 [Glycine max]
578	Unigene48645	0.0459333	probable mitochondrial adenine nucleotide transporter BTL1 [Cajanus cajan]
579	Unigene52209	0.0441667	zinc finger CCCH domain-containing protein 62-like [Cajanus cajan]
580	Unigene49734	0.0440667	transcriptional corepressor LEUNIG-like isoform X6 [Glycine max]
581	Unigene39214	0.0438667	alpha/beta-hydrolase superfamily protein [Medicago truncatula]
582	Unigene41143	0.0435	hypothetical protein glysoja_044803 [Glycine soja]
583	Unigene41100	0.0422333	sucrose nonfermenting 4-like protein isoform X2 [Glycine max]
584	Unigene35628	0.0419333	calcium-binding EF-hand protein [Medicago truncatula]
585	Unigene45133	0.0394667	DExH-box ATP-dependent RNA helicase DExH8 isoform X1 [Lupinus angustifolius]
586	Unigene46167	0.0387	tRNA pseudouridine synthase A-like [Glycine max]
587	Unigene50710	0.038	serine/threonine-protein kinase AtPK2/AtPK19-like [Cajanus cajan]
588	Unigene47863	0.0375333	probable mitochondrial import inner membrane translocase subunit TIM21 [Malus domestica]
589	Unigene41291	0.0369	Uveal autoantigen with coiled-coil domains and ankyrin repeats isoform 1 [Theobroma cacao]
590	Unigene50760	0.0365	PHD finger protein EHD3-like [Cajanus cajan]
591	Unigene40155	0.0363667	Protein TIC 55, chloroplastic [Glycine soja]
592	Unigene42552	0.0357	B-cell receptor-associated protein 29 [Glycine max]
593	Unigene36944	0.0355333	survival of motor neuron-related-splicing factor 30 isoform X2 [Glycine max]
594	Unigene51546	0.0347333	very-long-chain enoyl-CoA reductase [Vigna radiata]
595	Unigene35822	0.0323667	11-beta-hydroxysteroid dehydrogenase 1B-like [Cicer arietinum]
596	Unigene46172	0.0316333	regulator of nonsense transcripts UPF3-like isoform X4 [Cajanus cajan]
597	Unigene36514	0.0314667	mitogen-activated protein kinase kinase kinase 1-like [Cajanus cajan]
598	Unigene49642	0.0311	glutamic acid-rich protein-like isoform X2 [Glycine max]
599	Unigene51820	0.0303333	beta-galactosidase 17 [Glycine max]
600	Unigene35566	0.0300667	DUF936 family protein [Medicago truncatula]
601	Unigene48576	0.0297333	myosin-11-like isoform X1 [Cajanus cajan]
602	Unigene41479	0.029	mediator of RNA polymerase II transcription subunit 15a-like isoform X3 [Glycine max]
603	Unigene52619	0.0288667	DUF3755 family protein [Medicago truncatula]
604	Unigene40533	0.0287	chloroplast sensor kinase, chloroplastic [Cajanus cajan]
605	Unigene45182	0.0287	SEC12-like protein 2 [Cajanus cajan]
606	Unigene48371	0.0272333	glycinamide ribonucleotide transformylase [Vigna unguiculata]
607	Unigene40972	0.0269667	plant intracellular Ras-group-related LRR protein 4-like [Glycine max]
608	Unigene48042	0.0259333	tubulin alpha chain [Ricinus communis]
609	Unigene50586	0.0253667	DNA repair protein UVH3 isoform X1 [Glycine max]
610	Unigene51657	0.0239667	high chlorophyll fluorescence phenotype 173 protein [Medicago truncatula]
611	Unigene48268	0.0237667	Serine/threonine-protein kinase ULK4 [Glycine soja]
612	Unigene51620	0.0233	sucrose nonfermenting 4-like protein [Glycine max]
613	Unigene53352	0.0227667	SH3 domain-containing protein [Glycine soja]
614	Unigene43587	0.0224333	protein SIEVE ELEMENT OCCLUSION B-like [Cajanus cajan]
615	Unigene35082	0.0221667	helicase protein MOM1-like [Cajanus cajan]
616	Unigene51180	0.022	adenylate kinase 5, chloroplastic [Cajanus cajan]
617	Unigene39752	0.0217333	cleavage stimulating factor 64 isoform X2 [Cajanus cajan]
618	Unigene52877	0.0206	histidine kinase 2-like [Glycine max]
619	Unigene21607	0.0171667	homeobox-leucine zipper protein ATHB-8-like [Glycine max]
620	Unigene42560	0.0136667	mediator of RNA polymerase II transcription subunit 25 [Cajanus cajan]
