# Supplementary material for: Temporal transcriptome profiling of developing seeds reveals a concerted gene regulation in relation to oil accumulation in Pongamia (Millettia pinnata)
Source: BMC Plant Biol. 2018 Jul 9;18:140. doi: 10.1186/s12870-018-1356-8 (PMC6038193; doi:10.1186/s12870-018-1356-8)
Supplement: Supplementary file 4 — Table S3. List of DEGs between developmental phases of Pongamia seeds. (XLS 2356 kb) [file 12870_2018_1356_MOESM4_ESM.xls]

## Sheet: Table S3
Table S3 List of DEGs between developmental phases of Pongamia seeds
GeneID	log2(MpSII/MpSI)	FDR(MpSII/MpSI)	sig(MpSII/MpSI)	log2(MpSIII/MpSII)	FDR(MpSIII/MpSII)	sig(MpSIII/MpSII)	log2(MpSIII/MpSI)	FDR(MpSIII/MpSI)	sig(MpSIII/MpSI)	Description
Unigene10276	-2.80391	2.28144e-24	yes	4.40352	2.267e-25	yes	1.59961	2.08874e-09	yes	PREDICTED: glyceraldehyde-3-phosphate dehydrogenase GAPC1, cytosolic [Vigna radiata var. radiata] [Vigna radiata]
Unigene10306	-4.0089	1.1612e-29	yes	-2.04036	5.17234e-06	yes	-6.04926	8.74127e-134	yes	REF/SRPP-like protein [Glycine soja]
Unigene10312	3.35372	8.5718e-20	yes	2.58093	8.00909e-08	yes	5.93465	2.72183e-88	yes	LEA5-1, partial [Vigna unguiculata]
Unigene10321	2.82379	3.05809e-20	yes	2.73121	7.82312e-13	yes	5.555	9.89945e-146	yes	non-specific lipid transfer protein 1a precursor [Phaseolus vulgaris]
Unigene10494	-1.45057	2.5963e-08	yes	-1.50697	0.00021584	yes	-2.95754	1.44793e-39	yes	PREDICTED: agamous-like MADS-box protein AGL15 [Cicer arietinum]
Unigene10701	-1.66573	3.59057e-05	yes	3.07879	6.65124e-09	yes	1.41306	4.41266e-06	yes	clathrin interactor EPSIN 2 isoform X2 [Cajanus cajan]
Unigene10702	-1.91971	1.7206e-07	yes	3.22295	3.57587e-09	yes	1.30325	8.25399e-05	yes	PREDICTED: clathrin interactor EPSIN 2-like isoform X3 [Glycine max]
Unigene10815	1.59774	2.419e-05	yes	1.61782	0.000573952	yes	3.21556	6.76723e-35	yes	-
Unigene10996	-1.58994	1.64346e-05	yes	2.71228	1.81342e-09	yes	1.12234	6.52683e-08	yes	sugar transporter ERD6-like 7 [Cajanus cajan]
Unigene11067	-1.41407	2.57366e-05	yes	2.83356	1.14275e-07	yes	1.41948	5.09261e-05	yes	-
Unigene11098	-1.47087	6.51668e-08	yes	-1.51097	0.000554192	yes	-2.98184	2.79671e-31	yes	chalcone reductase [Sesbania rostrata]
Unigene11485	-1.35288	0.000751888	yes	4.03	6.36812e-08	yes	2.67712	3.81808e-06	yes	Aquaporin PIP2-2 [Glycine soja]
Unigene11486	-1.54512	2.75137e-06	yes	4.23274	2.33591e-08	yes	2.68761	3.6965e-06	yes	aquaporin PIP2-2-like [Cajanus cajan]
Unigene12273	-1.29731	3.96127e-06	yes	-1.86557	0.000172251	yes	-3.16288	1.93041e-28	yes	PREDICTED: protein TRM32-like isoform X1 [Glycine max]
Unigene13375	1.21919	0.000592357	yes	1.9744	1.63883e-05	yes	3.19359	2.47001e-24	yes	-
Unigene14906	-2.67874	1.06111e-16	yes	-1.76731	0.000629701	yes	-4.44605	2.45781e-68	yes	PREDICTED: serine-rich adhesin for platelets-like isoform X3 [Vigna radiata var. radiata] [Vigna radiata]
Unigene15251	-1.31515	3.80187e-06	yes	2.32968	2.11798e-07	yes	1.01453	0.000562589	yes	PREDICTED: F-box/kelch-repeat protein At5g60570 isoform X1 [Glycine max]
Unigene15316	7.72194	9.75932e-84	yes	-3.50535	3.22996e-13	yes	4.21659	2.71568e-21	yes	NDR1/HIN1-like protein 10 [Cajanus cajan]
Unigene15590	-2.17893	6.02737e-17	yes	-2.98545	5.21207e-09	yes	-5.16438	4.82635e-59	yes	-
Unigene15779	-4.22851	1.38625e-28	yes	1.88009	0.000284173	yes	-2.34842	4.43819e-28	yes	glucan endo-1,3-beta-glucosidase 11 [Cajanus cajan]
Unigene16062	5.04694	1.14657e-39	yes	-1.7533	0.000781405	yes	3.29364	9.98026e-17	yes	22.0 kDa class IV heat shock protein-like [Cajanus cajan]
Unigene17140	-3.50683	1.59727e-31	yes	1.95239	2.04764e-06	yes	-1.55443	1.03729e-14	yes	-
Unigene17176	1.81791	1.30287e-07	yes	2.09281	5.08596e-07	yes	3.91073	1.30653e-66	yes	PREDICTED: zinc finger protein CONSTANS-LIKE 1-like [Vigna radiata var. radiata] [Vigna radiata]
Unigene17209	-3.60877	2.254e-21	yes	4.96193	1.43833e-24	yes	1.35315	9.90833e-07	yes	PREDICTED: glucan endo-1,3-beta-glucosidase 12-like [Glycine max]
Unigene17256	-3.78532	7.08333e-26	yes	-2.29152	9.38333e-05	yes	-6.07685	1.77832e-104	yes	Rac-like GTP-binding protein ARAC7 [Glycine soja]
Unigene17400	-1.36715	8.22096e-06	yes	-2.56564	6.65186e-08	yes	-3.93279	1.1258e-35	yes	photosystem I reaction center subunit IV A [Medicago truncatula]
Unigene17411	1.50366	6.68067e-07	yes	2.04658	2.40866e-06	yes	3.55024	1.13579e-26	yes	PREDICTED: heavy metal-associated isoprenylated plant protein 34-like [Lupinus angustifolius]
Unigene17938	-1.92057	6.73235e-12	yes	-2.86198	2.67807e-10	yes	-4.78255	3.27767e-71	yes	uncharacterized protein LOC109811770 [Cajanus cajan]
Unigene18247	-3.42636	5.54125e-29	yes	1.63273	0.000236923	yes	-1.79363	8.15695e-17	yes	Calcium-independent phospholipase A2-gamma [Glycine soja]
Unigene18826	-1.32655	8.69362e-07	yes	-1.46396	0.000741508	yes	-2.79051	2.7615e-31	yes	PREDICTED: zinc finger CCCH domain-containing protein 55-like [Glycine max]
Unigene18832	-3.3657	3.5392e-20	yes	-1.89779	0.000833074	yes	-5.26349	9.44737e-92	yes	photosystem I reaction center subunit XI, chloroplastic [Cajanus cajan]
Unigene18877	-1.18141	9.38924e-05	yes	2.6319	3.87855e-09	yes	1.45048	1.70374e-06	yes	IRK-interacting protein-like [Cajanus cajan]
Unigene18878	-1.29855	1.79548e-05	yes	2.48666	1.39241e-06	yes	1.18811	0.000632716	yes	PREDICTED: IRK-interacting protein-like [Glycine max]
Unigene18899	1.18208	0.000341704	yes	1.85569	3.42307e-06	yes	3.03777	3.83743e-30	yes	PREDICTED: linoleate 13S-lipoxygenase 3-1, chloroplastic [Glycine max]
Unigene19402	-1.13468	2.33245e-05	yes	-3.34627	1.5205e-15	yes	-4.48095	5.37223e-58	yes	respiratory burst oxidase-like protein [Medicago truncatula]
Unigene20017	-1.90878	6.42892e-07	yes	-4.37811	2.10521e-16	yes	-6.28688	6.53409e-109	yes	PREDICTED: RNA-binding protein 12-like [Lupinus angustifolius]
Unigene20381	-1.19973	6.77262e-05	yes	-2.02528	0.000690721	yes	-3.22501	4.58894e-18	yes	PREDICTED: acidic endochitinase-like [Prunus mume]
Unigene20830	-1.68277	7.63043e-10	yes	-1.80929	1.00181e-05	yes	-3.49206	6.67284e-50	yes	PREDICTED: BEL1-like homeodomain protein 1 [Glycine max]
Unigene20846	-1.4039	0.000431258	yes	5.2105	4.4133e-18	yes	3.8066	5.06379e-23	yes	Nodule Cysteine-Rich (NCR) secreted peptide [Medicago truncatula]
Unigene21257	-2.01496	4.97702e-11	yes	-1.91042	8.89094e-05	yes	-3.92538	1.29837e-54	yes	-
Unigene21500	-1.47214	2.45356e-08	yes	-1.59047	5.67642e-05	yes	-3.06261	4.67882e-45	yes	probable carboxylesterase 12 [Cajanus cajan]
Unigene21531	-1.53177	9.00148e-07	yes	-2.0978	2.79832e-06	yes	-3.62957	9.56699e-35	yes	Tyrosine N-monooxygenase [Cajanus cajan]
Unigene21605	-3.79484	1.4828e-26	yes	2.58377	1.55765e-06	yes	-1.21108	5.21073e-06	yes	PREDICTED: homeobox-leucine zipper protein HOX32-like [Zea mays]
Unigene21611	-3.92218	4.97714e-18	yes	2.36631	0.000614937	yes	-1.55587	2.28186e-07	yes	Transposon Ty3-G Gag-Pol polyprotein [Cajanus cajan]
Unigene21957	1.23816	0.000662565	yes	2.26418	3.02515e-06	yes	3.50235	2.97983e-22	yes	alpha-galactosidase-like [Cajanus cajan]
Unigene21958	1.09941	0.000846803	yes	2.12579	1.59977e-06	yes	3.22519	3.29248e-22	yes	Alpha-galactosidase, partial [Cajanus cajan]
Unigene22141	-4.10974	2.67843e-36	yes	1.84013	0.000856655	yes	-2.26962	9.65618e-16	yes	ripening-related protein [Phaseolus vulgaris]
Unigene22763	-2.06907	7.25925e-14	yes	-1.39112	0.000286176	yes	-3.46019	2.63789e-73	yes	annexin-like protein RJ4 [Cajanus cajan]
Unigene22822	-3.18765	7.04458e-30	yes	-2.19833	5.46753e-09	yes	-5.38598	4.49248e-136	yes	nuclear transcription factor Y subunit B-6-like [Glycine max]
Unigene22875	-1.79523	4.49529e-11	yes	-3.69659	3.09032e-16	yes	-5.49182	4.88649e-78	yes	oxygen-evolving enhancer protein 3 [Glycine max]
Unigene22891	-1.96909	4.81573e-13	yes	-2.97015	4.70453e-11	yes	-4.93924	6.78516e-56	yes	PREDICTED: oxygen-evolving enhancer protein 2, chloroplastic [Glycine max]
Unigene22936	-2.7679	7.97051e-13	yes	-2.30953	1.27182e-05	yes	-5.07743	1.14944e-91	yes	chlorophyll a-b binding protein CP29.1, chloroplastic-like [Vigna radiata]
Unigene22938	-2.48943	3.26551e-16	yes	-2.81665	1.02315e-07	yes	-5.30607	1.59504e-58	yes	PREDICTED: photosystem I reaction center subunit N, chloroplastic [Vigna angularis]
Unigene22949	-2.05857	1.95454e-14	yes	-3.29588	3.41901e-17	yes	-5.35445	1.40846e-95	yes	photosystem I reaction center subunit psaK, chloroplastic [Cajanus cajan]
Unigene22977	1.30937	4.51782e-07	yes	1.50348	2.7639e-05	yes	2.81285	2.93456e-52	yes	hypothetical protein glysoja_024238 [Glycine soja]
Unigene22985	-1.03704	7.42712e-05	yes	-1.60059	5.70641e-05	yes	-2.63763	4.61165e-29	yes	PREDICTED: calvin cycle protein CP12-2, chloroplastic [Glycine max]
Unigene22993	2.5065	1.00367e-17	yes	-1.38726	0.000947094	yes	1.11924	1.23336e-06	yes	hypothetical protein glysoja_035301 [Glycine soja]
Unigene23005	-3.22468	3.51857e-22	yes	1.62001	0.000175218	yes	-1.60466	4.4997e-18	yes	PREDICTED: isocitrate dehydrogenase [NADP] [Vigna radiata var. radiata] [Vigna radiata]
Unigene23049	-1.61786	8.47959e-07	yes	-2.01806	1.38389e-05	yes	-3.63592	1.59434e-46	yes	PREDICTED: protein EXORDIUM-like 2 [Arachis ipaensis]
Unigene23051	-5.1931	1.28312e-25	yes	2.21617	0.000801429	yes	-2.97693	4.25169e-23	yes	crocetin glucosyltransferase, chloroplastic-like [Cajanus cajan]
Unigene23102	-1.26493	2.03406e-05	yes	-2.85527	4.90363e-13	yes	-4.12021	3.94363e-77	yes	PREDICTED: STS14 protein-like [Glycine max]
Unigene23112	-3.3576	4.85756e-32	yes	-1.68223	0.000666429	yes	-5.03983	1.36813e-80	yes	PREDICTED: glucan endo-1,3-beta-glucosidase-like isoform X1 [Lupinus angustifolius]
Unigene23165	-3.50845	3.85698e-22	yes	2.05919	7.11999e-05	yes	-1.44926	1.92463e-07	yes	Arabinogalactan peptide 14, partial [Cajanus cajan]
Unigene23184	-2.53804	1.56276e-16	yes	-2.63974	5.57809e-05	yes	-5.17779	7.51277e-28	yes	chlorophyll a-b binding protein 13, chloroplastic-like [Cajanus cajan]
Unigene23219	-3.62378	1.177e-21	yes	-2.51582	0.000157947	yes	-6.1396	5.3769e-89	yes	PREDICTED: plastocyanin [Gossypium hirsutum]
Unigene23256	-1.7055	1.4435e-07	yes	-2.49561	1.99136e-07	yes	-4.20111	6.7314e-52	yes	PREDICTED: non-specific lipid-transfer protein 2-like [Vigna angularis]
Unigene23429	1.47593	1.03489e-07	yes	-3.29261	6.48294e-16	yes	-1.81668	5.50543e-11	yes	PREDICTED: uncharacterized protein LOC100805720 [Glycine max]
Unigene23518	-2.04115	6.38452e-13	yes	-1.69075	0.000101573	yes	-3.7319	9.74365e-55	yes	deSI-like protein At4g17486 [Cajanus cajan]
Unigene23535	-2.37347	9.34064e-17	yes	-2.15451	2.5268e-05	yes	-4.52798	6.70839e-50	yes	photosystem 1 subunit 5 [Phaseolus vulgaris]
Unigene23604	1.43476	2.43054e-06	yes	1.82401	4.15544e-05	yes	3.25877	2.59369e-32	yes	PREDICTED: TMV resistance protein N-like [Glycine max]
Unigene23669	3.85579	7.46855e-30	yes	2.67878	4.70911e-11	yes	6.53457	4.28355e-125	yes	basic 7S globulin-like [Cajanus cajan]
Unigene23720	1.78342	1.32868e-06	yes	3.20462	1.168e-08	yes	4.98804	3.36264e-30	yes	Glucan endo-1,3-beta-glucosidase, acidic isoform GL153 [Glycine soja]
Unigene23888	-2.01268	1.1164e-09	yes	-2.75369	1.15374e-06	yes	-4.76637	2.20345e-59	yes	PREDICTED: ninja-family protein AFP3-like isoform X2 [Glycine max]
Unigene23922	-1.47746	1.53252e-06	yes	-2.23823	1.33613e-05	yes	-3.7157	1.07215e-34	yes	protein PLASTID MOVEMENT IMPAIRED 1 [Cajanus cajan]
Unigene23978	-1.92949	9.18258e-09	yes	-3.06595	1.43866e-07	yes	-4.99543	1.07533e-62	yes	transcription termination factor MTEF1, chloroplastic [Cajanus cajan]
Unigene24088	-2.08115	2.12734e-14	yes	-2.97915	1.61445e-10	yes	-5.0603	4.58291e-70	yes	DUF630 family protein [Medicago truncatula]
Unigene24507	-1.269	1.79791e-05	yes	3.13196	2.55496e-07	yes	1.86296	4.18212e-05	yes	NAC domain protein [Glycine max]
Unigene24949	-1.02076	0.000774561	yes	2.10951	4.34818e-06	yes	1.08875	0.000130176	yes	nucleolar gar2-like protein [Medicago truncatula]
Unigene25417	1.68393	2.39766e-09	yes	2.00122	6.36353e-05	yes	3.68515	4.2907e-21	yes	PREDICTED: basic 7S globulin 2-like [Vigna radiata var. radiata] [Vigna radiata]
Unigene27396	-1.77608	1.80292e-05	yes	3.92983	4.57054e-09	yes	2.15376	2.10703e-07	yes	3-ketoacyl-CoA synthase 6 isoform X1 [Cajanus cajan]
Unigene2972	-3.36018	2.96708e-26	yes	2.19699	2.63729e-06	yes	-1.16319	2.17939e-07	yes	-
Unigene3082	3.22784	1.10209e-22	yes	3.139	2.24411e-05	yes	6.36684	1.06892e-20	yes	PREDICTED: basic 7S globulin-like [Vigna angularis]
Unigene3456	-1.58413	1.76936e-06	yes	2.92584	5.96135e-10	yes	1.34172	4.40644e-05	yes	DUF581 family protein [Medicago truncatula]
Unigene3563	-2.3213	0.000342667	yes	3.92418	2.77069e-06	yes	1.60288	6.95195e-07	yes	PREDICTED: AT-hook motif nuclear-localized protein 17 [Vigna radiata var. radiata] [Vigna radiata]
Unigene35853	-4.58658	1.05314e-31	yes	2.51242	0.000139831	yes	-2.07416	8.51293e-08	yes	heat shock cognate 70 kDa protein 2-like [Cajanus cajan]
Unigene36099	-4.66986	1.41478e-44	yes	3.03838	5.75649e-14	yes	-1.63148	8.84201e-12	yes	PREDICTED: serine/threonine-protein kinase CDL1-like isoform X1 [Glycine max]
Unigene3620	1.44837	6.73116e-05	yes	3.31387	7.42917e-15	yes	4.76224	6.27953e-55	yes	18 kDa seed maturation protein-like [Cajanus cajan]
Unigene36491	-3.35635	1.08514e-16	yes	-2.96656	2.60406e-05	yes	-6.3229	2.14131e-78	yes	PREDICTED: chlorophyll a-b binding protein P4, chloroplastic [Glycine max]
Unigene36714	-1.22996	0.000381025	yes	-2.74026	1.69146e-08	yes	-3.97022	1.6575e-48	yes	PREDICTED: germin-like protein 8-14 [Cicer arietinum]
Unigene37644	2.5338	1.85245e-08	yes	2.32432	3.52119e-05	yes	4.85812	3.74231e-39	yes	PREDICTED: codeine O-demethylase [Glycine max]
Unigene3784	-3.15784	3.52976e-20	yes	1.82653	4.51012e-05	yes	-1.33131	3.13496e-08	yes	-
Unigene38759	-1.39918	7.74518e-07	yes	-1.49912	0.000492101	yes	-2.8983	7.34536e-33	yes	PREDICTED: rop guanine nucleotide exchange factor 14-like [Glycine max]
Unigene38979	-1.20749	0.000117546	yes	-1.53044	0.000814785	yes	-2.73794	2.94554e-33	yes	4,5-DOPA dioxygenase extradiol-like protein [Glycine soja]
Unigene39538	-1.51984	3.60918e-09	yes	-1.33291	0.000507522	yes	-2.85275	7.80264e-47	yes	transcription factor bHLH93-like isoform X1 [Cajanus cajan]
Unigene4016	-2.05019	7.00567e-15	yes	-1.89038	0.000189571	yes	-3.94057	2.55625e-40	yes	-
Unigene4021	-3.20093	7.57148e-15	yes	-2.61331	2.82208e-05	yes	-5.81425	7.33446e-96	yes	chlorophyll a-b binding protein 6A, chloroplastic [Cajanus cajan]
Unigene40331	-3.80948	5.18639e-19	yes	-2.62534	1.71091e-05	yes	-6.43482	4.27371e-122	yes	PREDICTED: peroxidase 51-like [Vigna radiata var. radiata] [Vigna radiata]
Unigene40593	-1.73572	1.90209e-10	yes	-1.8839	3.01912e-07	yes	-3.61963	3.34191e-61	yes	PREDICTED: putative amidase C869.01 [Glycine max]
Unigene41378	-1.06496	0.000119439	yes	-1.93928	8.07771e-07	yes	-3.00424	2.21126e-44	yes	heparanase-like protein 3 [Cajanus cajan]
Unigene41382	2.97162	7.90193e-27	yes	1.57664	2.30431e-05	yes	4.54827	8.15243e-80	yes	PREDICTED: E3 ubiquitin-protein ligase ATL6-like isoform X1 [Lupinus angustifolius]
Unigene41495	-1.51126	5.16469e-09	yes	-2.29606	1.43971e-07	yes	-3.80732	6.85707e-38	yes	oxygen-evolving enhancer protein 1, chloroplastic-like [Cajanus cajan]
Unigene4238	-2.78038	1.94287e-20	yes	-2.01111	8.21151e-05	yes	-4.79149	2.36687e-58	yes	sedoheptulose-1,7-bisphosphatase, chloroplastic [Cajanus cajan]
Unigene4305	2.72718	2.43837e-13	yes	1.69831	0.000187688	yes	4.42549	7.28273e-61	yes	PREDICTED: major latex allergen Hev b 5-like [Lupinus angustifolius]
Unigene43124	-3.12282	8.26883e-29	yes	4.30881	6.02327e-25	yes	1.18599	3.28228e-06	yes	glyceraldehyde-3-phosphate dehydrogenase, cytosolic [Cajanus cajan]
Unigene43278	-1.80351	9.67676e-11	yes	-1.82554	0.000218151	yes	-3.62905	5.36269e-39	yes	Short-chain dehydrogenase TIC 32, chloroplastic [Glycine soja]
Unigene43379	1.67095	1.20696e-07	yes	1.7387	5.8653e-05	yes	3.40965	5.86042e-36	yes	PREDICTED: myb-like protein I, partial [Glycine max]
Unigene43384	-3.2897	7.65462e-12	yes	2.26969	0.000177491	yes	-1.02001	6.6246e-06	yes	Glutamine synthetase nodule isozyme [Glycine soja]
Unigene44450	-1.68312	4.64685e-11	yes	-2.28777	2.47205e-09	yes	-3.97089	2.81623e-68	yes	PREDICTED: 2-alkenal reductase (NADP(+)-dependent)-like [Arachis duranensis]
Unigene44679	-1.46706	2.02443e-06	yes	-1.96221	3.39045e-07	yes	-3.42927	2.96617e-31	yes	heat shock factor protein HSF30-like [Glycine max]
Unigene44800	-2.27705	4.21236e-18	yes	-1.6131	0.000443879	yes	-3.89015	1.96545e-48	yes	PREDICTED: photosystem II reaction center W protein, chloroplastic-like [Vigna angularis]
Unigene4495	-4.21156	1.12523e-39	yes	2.38818	1.00347e-05	yes	-1.82338	4.32819e-08	yes	coiled-coil domain-containing protein 151 [Cajanus cajan]
Unigene45150	-1.87746	6.96194e-10	yes	-2.36124	4.10359e-06	yes	-4.2387	6.04541e-48	yes	probable LRR receptor-like serine/threonine-protein kinase RFK1 isoform X2 [Cajanus cajan]
Unigene45258	-1.68903	2.32426e-10	yes	-2.52824	3.61197e-08	yes	-4.21728	1.21993e-42	yes	chlorophyll a-b binding protein 215, chloroplastic [Cajanus cajan]
Unigene45579	-1.71402	1.4606e-09	yes	-1.8652	9.0502e-06	yes	-3.57922	1.38109e-55	yes	RAB1X [Lotus japonicus]
Unigene45642	-1.73439	7.35583e-10	yes	-1.63526	8.39381e-05	yes	-3.36964	3.87247e-46	yes	protein NUCLEAR FUSION DEFECTIVE 4-like [Cajanus cajan]
Unigene46468	-1.5273	8.71316e-07	yes	-1.78638	0.000417028	yes	-3.31368	6.30546e-38	yes	soyasapogenol B glucuronide galactosyltransferase-like [Cajanus cajan]
Unigene47071	-1.30276	1.66476e-05	yes	-2.91301	4.49789e-11	yes	-4.21577	6.00542e-44	yes	Myb/SANT-like DNA-binding domain protein [Medicago truncatula]
Unigene4712	3.54537	1.50109e-19	yes	-1.74119	0.000279682	yes	1.80418	5.33432e-07	yes	PREDICTED: salt stress-induced hydrophobic peptide ESI3 [Vitis vinifera]
Unigene47371	1.22937	1.34111e-05	yes	1.84867	3.36041e-06	yes	3.07804	5.46968e-34	yes	heavy metal-associated isoprenylated plant protein 34-like [Cajanus cajan]
Unigene47693	-2.67702	1.14225e-11	yes	-2.94888	2.72184e-06	yes	-5.6259	2.02864e-78	yes	PREDICTED: L-ascorbate oxidase homolog [Glycine max]
Unigene48015	-1.64715	1.57624e-08	yes	-1.86157	0.000826948	yes	-3.50872	6.56795e-33	yes	PREDICTED: polygalacturonase At1g48100 [Glycine max]
Unigene48254	-2.00743	4.05216e-10	yes	-3.66228	7.65586e-12	yes	-5.66971	3.16686e-81	yes	IQ domain-containing protein IQM3-like [Cajanus cajan]
Unigene48507	-3.62143	3.20112e-16	yes	-2.18606	0.000414095	yes	-5.80749	3.83317e-83	yes	ribulose bisphosphate carboxylase [Phaseolus vulgaris]
Unigene48523	-2.30827	1.07972e-13	yes	-3.22679	1.80623e-15	yes	-5.53506	1.65384e-134	yes	cucumisin-like [Cajanus cajan]
Unigene48674	-3.27482	1.03985e-28	yes	2.12925	3.17221e-06	yes	-1.14557	2.20822e-06	yes	Beta-galactosidase 1 [Cajanus cajan]
Unigene48727	1.45081	5.63632e-05	yes	2.06222	0.000322995	yes	3.51303	1.92464e-17	yes	PREDICTED: ethylene-responsive transcription factor RAP2-1-like [Glycine max]
Unigene48977	1.57417	4.72727e-09	yes	-2.68158	8.39932e-11	yes	-1.10741	8.51919e-05	yes	PREDICTED: DNA ligase 1 [Vigna radiata var. radiata] [Vigna radiata]
Unigene48978	3.38745	9.43213e-32	yes	-2.08301	6.93962e-08	yes	1.30443	8.40247e-09	yes	PREDICTED: heavy metal-associated isoprenylated plant protein 3 [Juglans regia]
Unigene4930	-1.5215	0.000979705	yes	2.655	8.31422e-06	yes	1.13351	0.000268381	yes	PREDICTED: probable pyridoxal 5'-phosphate synthase subunit PDX1 [Lupinus angustifolius]
Unigene49811	-1.61049	5.01237e-07	yes	3.02965	4.33544e-12	yes	1.41916	1.60612e-07	yes	seed maturation protein [Glycine canescens]
Unigene50094	-2.35812	3.55243e-18	yes	-2.04345	3.06089e-06	yes	-4.40157	1.80927e-54	yes	adenosine kinase 2-like [Cajanus cajan]
Unigene50192	-1.46036	1.82942e-06	yes	3.17764	1.01443e-14	yes	1.71728	7.22933e-14	yes	PREDICTED: aspartic proteinase PCS1-like [Glycine max]
Unigene50376	-2.23618	3.82954e-13	yes	-1.84543	8.87819e-05	yes	-4.08161	1.55147e-57	yes	chlorophyll a-b binding protein CP24 10A, chloroplastic [Cajanus cajan]
Unigene50418	-2.01835	6.4219e-12	yes	-2.4822	1.27148e-07	yes	-4.50055	9.09524e-55	yes	probable 2-oxoglutarate-dependent dioxygenase At5g05600 [Cajanus cajan]
Unigene50923	-1.74643	7.22655e-11	yes	-1.9669	6.27056e-07	yes	-3.71333	8.21099e-54	yes	PREDICTED: mechanosensitive ion channel protein 10-like [Sesamum indicum]
Unigene51498	-1.7955	0.000140163	yes	3.69978	7.3381e-07	yes	1.90428	0.000858069	yes	PREDICTED: fruit protein pKIWI501-like [Lupinus angustifolius]
Unigene52196	-1.7905	1.30686e-10	yes	-1.36276	0.000922834	yes	-3.15326	2.59264e-49	yes	PREDICTED: IRK-interacting protein-like [Glycine max]
Unigene52511	3.42273	3.47039e-23	yes	-1.53177	0.000684013	yes	1.89096	1.47084e-06	yes	HMA domain-containing protein [Cephalotus follicularis]
Unigene52512	3.5387	8.65755e-31	yes	-2.36367	3.96355e-09	yes	1.17503	4.27268e-06	yes	HMA domain-containing protein [Cephalotus follicularis]
Unigene52825	-1.96965	6.41717e-15	yes	-1.35302	0.000513653	yes	-3.32267	6.08446e-55	yes	tau class glutathione S-transferase [Glycine max]
Unigene53036	-1.97466	1.23093e-07	yes	-4.54937	1.74993e-10	yes	-6.52403	2.18722e-32	yes	-
Unigene6531	-1.63599	5.94288e-06	yes	2.91981	7.43565e-08	yes	1.28382	0.000339415	yes	PREDICTED: putative gamma-glutamylcyclotransferase At3g02910 [Glycine max]
Unigene6567	-1.67888	2.55774e-09	yes	-2.07492	1.04844e-06	yes	-3.7538	9.4084e-49	yes	lamin-like protein [Cajanus cajan]
Unigene6677	-2.39342	4.57515e-16	yes	3.47105	6.23412e-15	yes	1.07762	0.000109088	yes	PREDICTED: protein LONGIFOLIA 1 [Vigna radiata var. radiata] [Vigna radiata]
Unigene8996	-3.47808	2.77606e-25	yes	-2.05287	2.46267e-05	yes	-5.53095	7.74385e-106	yes	DUF4228 domain protein [Medicago truncatula]
Unigene9919	-1.67561	1.7284e-05	yes	-2.35742	1.43e-05	yes	-4.03303	1.69759e-54	yes	serine/threonine-protein kinase HT1-like [Cajanus cajan]
Unigene10078	-1.96894	4.17458e-09	yes	2.37776	3.51177e-09	yes	0.408822	0.103042	no	PREDICTED: protein EXORDIUM-like 5 [Glycine max]
Unigene10142	-2.23895	1.57432e-06	yes	2.04776	0.000355326	yes	-0.19119	0.530434	no	PREDICTED: protein YABBY 4-like isoform X1 [Glycine max]
Unigene10214	-2.30994	5.41315e-15	yes	1.43269	0.000796828	yes	-0.877253	1.91798e-05	no	COP1-interacting-like protein [Medicago truncatula]
Unigene10419	-2.07223	5.27625e-08	yes	1.95384	4.4504e-05	yes	-0.118385	0.671908	no	H/ACA ribonucleoprotein complex subunit 4 [Cajanus cajan]
Unigene10420	-1.73719	4.4516e-08	yes	1.54016	0.000306026	yes	-0.197035	0.406984	no	PREDICTED: H/ACA ribonucleoprotein complex subunit 4 [Vigna angularis]
Unigene10463	-1.61974	1.8752e-07	yes	1.63498	7.86022e-05	yes	0.0152474	1	no	probable galactinol--sucrose galactosyltransferase 2 [Cajanus cajan]
Unigene10565	-3.85973	6.242e-17	yes	2.93566	4.03581e-07	yes	-0.924073	1.50576e-05	no	PREDICTED: protein FD-like [Vigna angularis]
Unigene10597	-1.27114	0.000406497	yes	2.04618	1.38749e-05	yes	0.775034	0.00144625	no	Nucleolar GTP-binding protein 1 [Glycine soja]
Unigene10927	-1.65862	2.32346e-06	yes	1.79654	0.000451232	yes	0.137917	0.744254	no	PREDICTED: E3 ubiquitin-protein ligase PRT6-like [Glycine max]
Unigene11035	-2.14376	5.09751e-08	yes	1.89939	0.000814582	yes	-0.244376	0.531308	no	PREDICTED: RING-H2 finger protein ATL80-like [Vigna angularis]
Unigene11038	-2.1029	2.28332e-12	yes	1.94533	5.13167e-05	yes	-0.157563	0.698693	no	protein QUIRKY isoform X1 [Cajanus cajan]
Unigene11039	-3.22038	6.97051e-14	yes	2.97877	1.2891e-06	yes	-0.241617	0.568534	no	protein QUIRKY isoform X1 [Cajanus cajan]
Unigene11196	-1.18612	0.000498284	yes	1.68524	0.000331219	yes	0.499119	0.0554456	no	PREDICTED: probable arabinosyltransferase ARAD1 [Vigna angularis]
Unigene11296	-1.67285	1.70358e-06	yes	1.76336	0.000313007	yes	0.0905058	0.823273	no	fructose-2,6-bisphosphatase [Medicago truncatula]
Unigene11353	-1.13448	3.51537e-05	yes	1.52978	0.000286405	yes	0.395303	0.16204	no	PREDICTED: protein SCARECROW-like [Glycine max]
Unigene11414	-3.02885	3.87177e-14	yes	3.28423	7.59068e-10	yes	0.255381	0.401073	no	PREDICTED: receptor-like protein kinase HAIKU2 [Vigna radiata var. radiata] [Vigna radiata]
Unigene12043	-1.59015	3.80348e-07	yes	2.30645	0.000657106	yes	0.716291	0.167622	no	PREDICTED: synaptotagmin-3 [Arachis ipaensis]
Unigene12660	-1.31803	2.35644e-05	yes	1.76215	7.24002e-05	yes	0.444113	0.119407	no	cysteine synthase 2 [Cajanus cajan]
Unigene13939	-1.33092	5.0481e-06	yes	2.79215	1.75886e-05	yes	1.46123	0.0034341	no	DUF1336 family protein [Medicago truncatula]
Unigene14095	-1.83085	3.12357e-07	yes	2.75434	5.01856e-06	yes	0.923496	0.0199395	no	PREDICTED: calmodulin-binding protein 60 E-like isoform X2 [Glycine max]
Unigene14411	-2.2933	1.34027e-09	yes	2.65656	7.03157e-08	yes	0.363269	0.246819	no	Receptor-like cytosolic serine/threonine-protein kinase RBK1 [Glycine soja]
Unigene14679	-2.85091	5.2697e-17	yes	3.23907	6.90398e-14	yes	0.388163	0.0847341	no	mitochondrial uncoupling protein 5 [Cajanus cajan]
Unigene15413	-1.27541	2.17467e-06	yes	1.58368	2.52326e-05	yes	0.308269	0.212872	no	PREDICTED: probable sugar phosphate/phosphate translocator At3g17430 [Cucumis melo]
Unigene15478	1.16462	1.51991e-05	yes	-1.36874	0.000553601	yes	-0.204121	0.463495	no	uncharacterized protein LOC109810879 [Cajanus cajan]
Unigene15539	1.13431	5.66205e-05	yes	-1.25472	0.000475806	yes	-0.120416	0.694507	no	Defensin MtDef4.7 [Medicago truncatula]
Unigene15544	2.02687	1.11741e-12	yes	-1.70503	2.51023e-05	yes	0.321839	0.354472	no	-
Unigene15571	1.74415	1.2341e-11	yes	-1.73711	5.04772e-07	yes	0.00703444	1	no	beta-conglycinin alpha prime subunit [Glycine max]
Unigene15615	1.73165	2.74166e-11	yes	-2.60934	1.23771e-11	yes	-0.877694	0.000626843	no	-
Unigene15654	-1.80446	3.13989e-07	yes	2.06047	4.95685e-05	yes	0.256013	0.426524	no	PREDICTED: bifunctional riboflavin biosynthesis protein RIBA 1, chloroplastic-like [Glycine max]
Unigene15946	-2.27354	2.45688e-07	yes	2.08092	0.00066323	yes	-0.192622	0.589698	no	PREDICTED: 116 kDa U5 small nuclear ribonucleoprotein component-like [Vigna radiata var. radiata] [Vigna radiata]
Unigene16017	-1.21718	0.000105016	yes	1.69912	0.000830374	yes	0.481942	0.144353	no	PREDICTED: beta-galactosidase 10 [Glycine max]
Unigene16018	-1.84581	4.72404e-12	yes	1.80431	9.26203e-05	yes	-0.041506	0.974869	no	PREDICTED: beta-galactosidase 10 [Glycine max]
Unigene16061	3.06138	3.93633e-27	yes	-2.26628	2.52063e-10	yes	0.795102	0.00106006	no	22.0 kDa class IV heat shock protein [Cajanus cajan]
Unigene16135	-1.33961	6.67243e-05	yes	1.61243	0.000893703	yes	0.272819	0.378574	no	calmodulin-binding receptor-like cytoplasmic kinase 3 isoform X1 [Cajanus cajan]
Unigene16143	1.6908	2.34537e-08	yes	-2.21535	3.69416e-07	yes	-0.524547	0.157354	no	-
Unigene16161	-1.14984	0.000148268	yes	1.42096	0.000623467	yes	0.271125	0.274123	no	PREDICTED: midasin-like [Glycine max]
Unigene16232	-1.08978	0.000473187	yes	1.72762	0.000617351	yes	0.637844	0.0677345	no	PREDICTED: protein ELF4-LIKE 4 [Vigna radiata var. radiata] [Vigna radiata]
Unigene16258	2.77583	1.46883e-14	yes	-1.91266	0.000697456	yes	0.86317	0.0591692	no	-
Unigene16315	-2.45727	6.60937e-10	yes	1.98894	0.000247831	yes	-0.468324	0.0757087	no	PREDICTED: uncharacterized protein LOC108322753 [Vigna angularis]
Unigene16529	-2.45732	6.02993e-13	yes	2.21935	1.43333e-06	yes	-0.237972	0.509832	no	-
Unigene16763	-1.74924	8.23286e-07	yes	1.99871	2.88637e-05	yes	0.249472	0.521029	no	PREDICTED: probable apyrase 7 [Lupinus angustifolius]
Unigene17168	-2.59909	9.52012e-09	yes	2.72763	1.645e-06	yes	0.128544	0.71639	no	PREDICTED: uncharacterized serine-rich protein C215.13-like [Arachis duranensis]
Unigene17816	-1.62318	8.75853e-10	yes	2.37871	7.20738e-11	yes	0.755527	0.00044424	no	protein LNK3-like [Cajanus cajan]
Unigene18033	2.68834	2.95304e-14	yes	-2.4551	1.38568e-10	yes	0.23324	0.702514	no	PREDICTED: 18.5 kDa class I heat shock protein [Vigna radiata var. radiata] [Vigna radiata]
Unigene18387	-1.95158	3.05139e-11	yes	1.73917	0.000144487	yes	-0.212407	0.499554	no	GATA transcription factor 8 [Glycine soja]
Unigene18422	-1.53691	5.55415e-06	yes	1.76908	0.000262311	yes	0.232173	0.499158	no	PREDICTED: ethylene-responsive transcription factor ERF008 [Glycine max]
Unigene18577	-2.92021	2.43412e-18	yes	2.86398	1.65024e-05	yes	-0.0562354	0.984699	no	transcription factor AP2-EREBP [Lotus japonicus]
Unigene18610	-1.59006	4.94714e-10	yes	1.28962	0.000617351	yes	-0.30044	0.179921	no	mini-chromosome maintenance complex-binding protein [Cajanus cajan]
Unigene18754	1.54536	1.0765e-07	yes	-1.98826	1.59927e-06	yes	-0.4429	0.174398	no	-
Unigene18880	-1.49331	0.00020106	yes	1.9597	0.000214378	yes	0.466397	0.0756065	no	PREDICTED: transcription factor MYB44-like [Vigna radiata var. radiata] [Vigna radiata]
Unigene18926	-2.64795	3.7903e-21	yes	1.77163	3.36835e-05	yes	-0.876323	0.000345143	no	-
Unigene18967	-1.68484	3.5713e-07	yes	1.6104	0.000897455	yes	-0.0744329	0.866555	no	PREDICTED: UDP-D-apiose/UDP-D-xylose synthase 2 [Glycine max]
Unigene19193	-2.48216	1.36822e-08	yes	2.05793	0.000251904	yes	-0.424227	0.0906123	no	PREDICTED: xyloglucan galactosyltransferase KATAMARI1 homolog [Glycine max]
Unigene19275	-2.28476	8.99514e-10	yes	1.78708	0.00070886	yes	-0.497681	0.0744723	no	heat shock transcription factor 5 [Glycine max]
Unigene19276	-2.71728	9.00167e-11	yes	2.13183	0.000109808	yes	-0.585449	0.0205325	no	Heat stress transcription factor B-4 [Cajanus cajan]
Unigene19447	-1.41801	0.000222754	yes	1.75281	0.000580759	yes	0.334798	0.226008	no	Protein phosphatase 1 regulatory subunit pprA [Glycine soja]
Unigene19448	-1.77324	1.44629e-07	yes	2.28218	3.49283e-07	yes	0.508937	0.0677118	no	Protein phosphatase 1 regulatory subunit pprA [Glycine soja]
Unigene19594	-2.09336	4.84372e-06	yes	2.31705	0.000140431	yes	0.223681	0.571107	no	PREDICTED: translation initiation factor eIF-2B subunit delta [Arachis ipaensis]
Unigene19713	-1.4412	1.94141e-05	yes	1.77187	0.000129294	yes	0.33067	0.200065	no	PREDICTED: uncharacterized ATP-dependent helicase C29A10.10c-like isoform X2 [Glycine max]
Unigene19915	1.7908	1.26987e-09	yes	-1.69919	3.85138e-05	yes	0.0916078	0.850154	no	-
Unigene20191	1.02	0.000138034	yes	-1.42566	0.000217415	yes	-0.405659	0.121717	no	PREDICTED: benzyl alcohol O-benzoyltransferase [Glycine max]
Unigene20204	-2.66221	2.97777e-15	yes	2.07549	1.87453e-05	yes	-0.586723	0.0681981	no	PREDICTED: protein NUCLEAR FUSION DEFECTIVE 4-like [Cicer arietinum]
Unigene20215	-1.48016	4.08155e-05	yes	2.39171	6.62742e-07	yes	0.911543	0.000396588	no	4-coumarate:coenzyme A ligase 4 [Phaseolus vulgaris]
Unigene20661	-1.98364	1.43421e-14	yes	1.33999	0.000996495	yes	-0.643642	0.00631031	no	-
Unigene210	-1.56128	3.51969e-05	yes	2.1248	8.31476e-05	yes	0.563516	0.0982883	no	-
Unigene21276	-2.67117	1.93046e-23	yes	1.7635	7.26251e-05	yes	-0.907667	0.00172941	no	PREDICTED: alpha-1,4-glucan-protein synthase [UDP-forming] [Vigna radiata var. radiata] [Vigna radiata]
Unigene21510	-1.72112	2.0444e-09	yes	2.21425	4.59279e-05	yes	0.493131	0.256041	no	homeodomain-leucine zipper protein 56 [Glycine max]
Unigene21511	-1.57223	1.19784e-07	yes	2.27196	5.21776e-05	yes	0.699723	0.101745	no	PREDICTED: homeobox-leucine zipper protein ATHB-6 isoform X1 [Glycine max]
Unigene21512	-1.512	1.37697e-07	yes	2.31048	4.02676e-05	yes	0.798481	0.0549634	no	-
Unigene21513	-1.68682	1.36679e-10	yes	2.34224	1.38749e-05	yes	0.65542	0.131461	no	Homeobox-leucine zipper protein ATHB-16 [Glycine soja]
Unigene21597	-2.0794	1.02527e-07	yes	1.89306	0.000606493	yes	-0.186343	0.675046	no	PREDICTED: probable serine/threonine-protein kinase At1g01540 [Vigna angularis]
Unigene22094	1.82641	8.33117e-07	yes	-1.7386	0.000806772	yes	0.0878083	0.953967	no	-
Unigene22101	-2.04371	2.73338e-09	yes	1.85039	0.000554279	yes	-0.193316	0.599865	no	Brefeldin A-inhibited guanine nucleotide-exchange protein 2 [Cajanus cajan]
Unigene22203	1.40216	0.000911725	yes	-2.13858	0.000160045	yes	-0.736415	0.116235	no	PREDICTED: methionine gamma-lyase-like [Cicer arietinum]
Unigene22347	-1.19708	7.56754e-06	yes	1.36591	0.000496884	yes	0.168824	0.538084	no	-
Unigene22364	-2.2325	1.15347e-09	yes	1.99653	0.000198121	yes	-0.23597	0.491151	no	PREDICTED: zinc-finger homeodomain protein 9 [Cicer arietinum]
Unigene22856	2.02055	5.27437e-13	yes	-1.38543	0.000713888	yes	0.635116	0.00593782	no	PREDICTED: transcription factor HBP-1b(c38) [Glycine max]
Unigene23054	-1.56165	2.71434e-09	yes	1.94578	1.44979e-05	yes	0.384132	0.274172	no	plant/F25P12-18 protein [Medicago truncatula]
Unigene23206	2.00758	1.02136e-13	yes	-1.65078	4.87332e-06	yes	0.356793	0.179694	no	hypothetical protein KK1_028968 [Cajanus cajan]
Unigene23322	2.23306	6.02737e-17	yes	-1.71985	1.38749e-05	yes	0.513216	0.066698	no	hypothetical protein glysoja_032821 [Glycine soja]
Unigene23370	-1.61512	1.80056e-09	yes	1.41816	0.000442657	yes	-0.196965	0.492495	no	carboxy-terminal domain cyclin [Medicago truncatula]
Unigene23457	-2.35465	1.15542e-15	yes	2.5364	5.84232e-09	yes	0.181751	0.581409	no	-
Unigene23508	-1.42518	6.90417e-05	yes	2.03535	5.28301e-06	yes	0.610168	0.00142279	no	PREDICTED: UDP-glucuronate 4-epimerase 1 [Glycine max]
Unigene23528	-2.03955	5.27437e-13	yes	1.91655	8.31422e-06	yes	-0.123001	0.733942	no	-
Unigene23550	-1.77496	1.69005e-10	yes	1.54581	0.000139831	yes	-0.229151	0.385905	no	zinc finger protein HD1-like [Cajanus cajan]
Unigene23551	-2.68214	2.20041e-15	yes	3.1509	5.62316e-05	yes	0.468763	0.506241	no	hypothetical protein glysoja_033420 [Glycine soja]
Unigene23554	-1.26092	6.62528e-06	yes	1.54131	0.000188433	yes	0.280394	0.307541	no	-
Unigene23594	-2.61911	8.3843e-16	yes	2.01919	0.000632362	yes	-0.599919	0.118757	no	-
Unigene23641	-1.15492	0.000222046	yes	1.48803	0.000331219	yes	0.333119	0.131523	no	PREDICTED: protein GrpE [Vigna angularis]
Unigene23759	1.6638	2.7199e-06	yes	-2.01654	0.000122329	yes	-0.352743	0.652477	no	wound-responsive family protein [Medicago truncatula]
Unigene23760	-2.03252	1.01259e-12	yes	2.11022	0.000207628	yes	0.077698	0.93539	no	Ribulose bisphosphate carboxylase small chain, chloroplastic [Glycine soja]
Unigene23817	-1.18918	4.48452e-05	yes	1.58156	9.38333e-05	yes	0.392373	0.100468	no	protein ecdysoneless homolog [Cajanus cajan]
Unigene23898	-1.12969	1.82868e-05	yes	1.56943	9.8466e-05	yes	0.439738	0.0738844	no	PREDICTED: E3 ubiquitin-protein ligase RING1-like [Vigna radiata var. radiata] [Vigna radiata]
Unigene24082	-2.05399	5.10141e-07	yes	2.17449	9.19408e-05	yes	0.120501	0.836663	no	PREDICTED: thioredoxin reductase NTRB-like [Glycine max]
Unigene24154	-1.56852	2.20133e-09	yes	1.89261	1.03264e-05	yes	0.324092	0.322076	no	PREDICTED: BRCA1-associated RING domain protein 1-like [Glycine max]
Unigene24184	-1.2088	7.0214e-06	yes	1.831	1.94835e-06	yes	0.622205	0.00581311	no	hypothetical protein GLYMA_15G203400 [Glycine max]
Unigene24210	-1.46672	1.41593e-07	yes	2.35744	1.04133e-05	yes	0.890722	0.0287934	no	allene oxide cyclase 4, chloroplastic-like [Glycine max]
Unigene24303	-1.61089	7.52388e-07	yes	1.64005	0.000347892	yes	0.029152	0.986549	no	PREDICTED: conserved oligomeric Golgi complex subunit 5 [Vigna radiata var. radiata] [Vigna radiata]
Unigene24308	1.56021	2.80237e-07	yes	-1.66351	7.30068e-05	yes	-0.103306	0.850778	no	-
Unigene24381	-2.40569	9.54373e-07	yes	2.06822	0.000848193	yes	-0.33747	0.188833	no	thylakoidal processing peptidase 1, chloroplastic-like [Cajanus cajan]
Unigene24399	-2.87746	1.1671e-22	yes	2.13239	1.25704e-05	yes	-0.745067	0.00917346	no	-
Unigene24615	-1.0645	0.000263704	yes	2.01875	2.44807e-08	yes	0.954245	9.4907e-06	no	auxin response factor 5 [Cajanus cajan]
Unigene24769	-1.74872	4.71123e-08	yes	1.88009	1.29968e-05	yes	0.131372	0.679138	no	PREDICTED: DEAD-box ATP-dependent RNA helicase 31-like isoform X2 [Glycine max]
Unigene25003	-1.23858	7.62763e-06	yes	1.6665	0.000632362	yes	0.427912	0.224163	no	PREDICTED: potassium transporter 10 [Erythranthe guttata]
Unigene25142	-2.25782	2.12756e-13	yes	1.95025	1.70193e-05	yes	-0.307579	0.30884	no	vesicle-associated protein 4-1-like [Cajanus cajan]
Unigene25181	-2.12996	1.82229e-12	yes	1.64677	0.000388967	yes	-0.483183	0.0910617	no	extra-large G-like protein [Medicago truncatula]
Unigene25503	-2.48483	3.32016e-13	yes	1.90985	0.000256564	yes	-0.574984	0.051942	no	U5 small nuclear ribonucleoprotein 200 kDa helicase [Glycine soja]
Unigene25608	-2.37992	6.44206e-11	yes	2.05147	0.000251658	yes	-0.328444	0.310943	no	PREDICTED: protein NUCLEAR FUSION DEFECTIVE 4-like [Vigna angularis]
Unigene25611	-1.13924	0.000346512	yes	1.66978	0.000281481	yes	0.530544	0.0565235	no	PREDICTED: protein EIN4-like isoform X3 [Glycine max]
Unigene25712	-1.73858	4.47238e-07	yes	1.82014	0.000201239	yes	0.0815652	0.843777	no	PREDICTED: ubiquitin carboxyl-terminal hydrolase 2-like [Glycine max]
Unigene25956	-1.81978	2.00318e-06	yes	2.3379	4.65489e-05	yes	0.518121	0.156605	no	PREDICTED: PHD finger protein At1g33420-like [Glycine max]
Unigene26210	3.1427	5.34807e-18	yes	-2.92443	1.32888e-10	yes	0.218274	0.838143	no	-
Unigene26236	-1.296	0.000758436	yes	1.77281	0.000904444	yes	0.476801	0.222404	no	V-type proton ATPase subunit a1 isoform X1 [Cajanus cajan]
Unigene26439	-1.36062	0.000725734	yes	2.22419	2.70106e-05	yes	0.863573	0.00322517	no	-
Unigene26559	-1.8541	3.77094e-08	yes	1.90473	0.000329013	yes	0.0506335	0.962465	no	PREDICTED: protein LIGHT-DEPENDENT SHORT HYPOCOTYLS 5-like [Lupinus angustifolius]
Unigene26834	-1.91616	1.11077e-05	yes	2.11463	0.000204406	yes	0.198472	0.518303	no	LRR Di-glucose-binding protein [Medicago truncatula]
Unigene26952	1.95893	8.4964e-11	yes	-2.77083	4.72315e-07	yes	-0.811898	0.160422	no	-
Unigene27241	-2.23425	4.41791e-09	yes	2.23468	2.43931e-05	yes	0.000438115	1	no	PREDICTED: nucleobase-ascorbate transporter 12-like [Glycine max]
Unigene27473	-1.66208	3.83861e-06	yes	1.91573	0.000251061	yes	0.253648	0.495966	no	transcriptional repressor ILP1 [Cajanus cajan]
Unigene28025	-1.50312	0.000216465	yes	1.9299	0.000221194	yes	0.426777	0.238689	no	pentatricopeptide repeat-containing protein At1g18485-like [Cajanus cajan]
Unigene28134	-1.5668	6.23543e-05	yes	2.1033	0.000188043	yes	0.536492	0.126226	no	ATPase WRNIP1 [Glycine soja]
Unigene29541	-1.24885	0.000339945	yes	1.67031	0.000557537	yes	0.421463	0.242514	no	protein SMAX1-LIKE 8-like isoform X2 [Cajanus cajan]
Unigene3103	-2.02776	4.25151e-06	yes	2.39831	1.67586e-05	yes	0.370551	0.139094	no	late embryogenesis abundant protein [Medicago truncatula]
Unigene3131	-2.09412	1.81143e-09	yes	1.86641	0.000120285	yes	-0.227708	0.410886	no	probable arabinose 5-phosphate isomerase [Cajanus cajan]
Unigene3171	-1.48987	1.04013e-06	yes	2.28102	5.25344e-06	yes	0.791141	0.0182919	no	PREDICTED: uncharacterized protein LOC108332175 [Vigna angularis]
Unigene3323	-3.3034	5.82327e-22	yes	3.68685	1.62583e-13	yes	0.383453	0.194474	no	hypothetical protein POPTR_0017s10610g [Populus trichocarpa]
Unigene34903	-2.52488	5.21177e-05	yes	2.80996	0.000467825	yes	0.285084	0.501802	no	probable disease resistance protein At4g27220 [Cajanus cajan]
Unigene34968	-2.07929	1.53444e-08	yes	2.11353	8.79239e-05	yes	0.0342388	1	no	UDP-glycosyltransferase 79B3 [Glycine soja]
Unigene35347	-1.05498	0.000815447	yes	1.73136	0.0006233	yes	0.676377	0.0478754	no	PREDICTED: DNA-directed RNA polymerase subunit 10-like protein [Arachis ipaensis]
Unigene35423	-2.16689	9.03423e-10	yes	2.35032	2.22624e-06	yes	0.183429	0.645562	no	auxin response factor 8-like [Cajanus cajan]
Unigene3552	-1.24313	0.000151501	yes	1.90265	0.000746283	yes	0.659524	0.0958083	no	PREDICTED: trifunctional UDP-glucose 4,6-dehydratase/UDP-4-keto-6-deoxy-D-glucose 3,5-epimerase/UDP-4-keto-L-rhamnose-reductase RHM1 [Glycine max]
Unigene35734	-1.833	4.46052e-07	yes	1.84699	0.00021862	yes	0.0139876	1	no	Two-component response regulator ARR2 [Glycine soja]
Unigene3582	-2.46958	4.11842e-06	yes	2.26904	0.000881894	yes	-0.200545	0.633489	no	phospholipase D alpha 1-like [Cajanus cajan]
Unigene3583	-1.76062	4.98339e-11	yes	1.73516	3.14133e-05	yes	-0.0254677	0.997771	no	PREDICTED: nuclear/nucleolar GTPase 2 [Vigna angularis]
Unigene36164	-1.47939	6.10713e-07	yes	1.40601	0.000955997	yes	-0.073382	0.856572	no	PREDICTED: importin subunit beta-1 [Glycine max]
Unigene36178	-1.63193	2.66101e-06	yes	2.25944	4.68252e-05	yes	0.627513	0.111481	no	Pyruvate decarboxylase isozyme 1 [Cajanus cajan]
Unigene36179	-1.96209	5.02162e-14	yes	2.89659	0.000355326	yes	0.934503	0.184463	no	PREDICTED: pyruvate decarboxylase 2 [Glycine max]
Unigene36448	-1.44857	3.39359e-06	yes	2.34696	3.90311e-08	yes	0.898392	0.000253041	no	ethylene receptor [Medicago truncatula]
Unigene36543	-1.38401	0.000148733	yes	1.84787	0.000180791	yes	0.463857	0.17184	no	PREDICTED: TMV resistance protein N-like, partial [Arachis duranensis]
Unigene3712	-1.98724	3.01571e-07	yes	1.74385	0.00070886	yes	-0.243392	0.367777	no	polysaccharide biosynthesis protein [Medicago truncatula]
Unigene3721	-3.04863	1.14744e-22	yes	2.24221	8.59756e-05	yes	-0.806419	0.0454155	no	PREDICTED: homeobox protein knotted-1-like LET12 isoform X2 [Vigna angularis]
Unigene37364	-1.71155	1.90274e-11	yes	2.21077	2.36083e-05	yes	0.499215	0.257656	no	PREDICTED: CBL-interacting serine/threonine-protein kinase 6 [Vigna radiata var. radiata] [Vigna radiata]
Unigene3744	-2.31027	2.63512e-13	yes	1.78368	0.000322954	yes	-0.526582	0.0984677	no	PREDICTED: glycerophosphodiester phosphodiesterase GDPDL1 [Glycine max]
Unigene3755	-1.2982	6.11283e-06	yes	1.7263	3.69467e-05	yes	0.428101	0.102217	no	PREDICTED: glucose-1-phosphate adenylyltransferase small subunit 2, chloroplastic [Glycine max]
Unigene3756	-1.08853	0.000236869	yes	2.06786	8.10713e-07	yes	0.979331	0.000209652	no	PREDICTED: glucose-1-phosphate adenylyltransferase small subunit 2, chloroplastic [Glycine max]
Unigene37763	-2.23387	3.14711e-12	yes	2.35603	3.08412e-08	yes	0.122163	0.69779	no	BZIP transcription factor bZIP80 [Medicago truncatula]
Unigene37982	-2.5499	3.25887e-13	yes	2.04199	9.08348e-05	yes	-0.507919	0.094741	no	PREDICTED: cyclic nucleotide-gated ion channel 4-like [Glycine max]
Unigene38450	-2.85987	7.46953e-21	yes	2.17339	7.48846e-05	yes	-0.68648	0.0908911	no	UDP-glucose 6-dehydrogenase 1 [Cajanus cajan]
Unigene38466	-1.18673	9.18173e-06	yes	1.40717	0.000241264	yes	0.220436	0.366007	no	PREDICTED: zinc finger CCCH domain-containing protein 30 [Vigna radiata var. radiata] [Vigna radiata]
Unigene38474	1.65435	1.94947e-05	yes	-3.95273	0.000902115	yes	-2.29838	0.0159617	no	PREDICTED: beta-conglycinin, beta chain-like [Vigna angularis]
Unigene38730	1.38217	1.35625e-05	yes	-2.35218	1.86526e-08	yes	-0.970017	0.00107339	no	corticosteroid 11-beta-dehydrogenase [Medicago truncatula]
Unigene3924	-2.24139	1.41247e-08	yes	1.89315	0.000577706	yes	-0.348234	0.246079	no	mitochondrial phosphate carrier protein 3, mitochondrial [Cajanus cajan]
Unigene3925	-2.66797	1.71312e-11	yes	2.10099	7.25484e-05	yes	-0.566984	0.0199282	no	PREDICTED: mitochondrial phosphate carrier protein 3, mitochondrial-like [Arachis duranensis]
Unigene39544	-1.69492	9.55548e-07	yes	2.25394	8.08841e-05	yes	0.559021	0.179715	no	PREDICTED: AP2-like ethylene-responsive transcription factor BBM1 [Vigna radiata var. radiata] [Vigna radiata]
Unigene39592	-2.1021	3.91134e-07	yes	2.35394	5.21594e-07	yes	0.25184	0.641005	no	protein NRT1/ PTR FAMILY 1.2-like [Cajanus cajan]
Unigene39659	-2.06232	7.49912e-07	yes	2.48362	1.49901e-06	yes	0.421304	0.0584599	no	Tubulin beta-8 chain, partial [Noccaea caerulescens]
Unigene39660	-1.50677	0.000714475	yes	2.32291	2.38484e-05	yes	0.816143	0.000800673	no	tubulin beta-1 chain [Cajanus cajan]
Unigene39683	-1.48594	1.15886e-05	yes	2.87436	2.93366e-05	yes	1.38842	0.0067283	no	Receptor-like protein kinase THESEUS 1 [Glycine soja]
Unigene40022	-1.45836	1.00425e-08	yes	1.77435	7.24957e-07	yes	0.315996	0.143349	no	TMV resistance protein N [Glycine soja]
Unigene4007	1.42252	1.0542e-07	yes	-1.67691	5.84908e-06	yes	-0.254385	0.332698	no	AP-4 complex subunit mu-1 [Medicago truncatula]
Unigene40111	-1.58707	2.7813e-05	yes	1.68979	0.000772642	yes	0.10272	0.768729	no	coatomer subunit alpha-2-like isoform X1 [Cajanus cajan]
Unigene40403	1.34892	7.15287e-05	yes	-1.56158	0.000577706	yes	-0.212664	0.58831	no	-
Unigene4051	1.00242	0.000218824	yes	-1.81152	3.57516e-06	yes	-0.809092	0.000746301	no	PREDICTED: uncharacterized protein LOC100815148 [Glycine max]
Unigene40757	-2.59065	1.06166e-10	yes	2.16916	0.000188425	yes	-0.421494	0.219005	no	PREDICTED: protein kinase 4 isoform X2 [Lupinus angustifolius]
Unigene40903	-1.3696	6.52621e-07	yes	1.42449	0.000273823	yes	0.0548874	0.886592	no	PREDICTED: elongation factor 1-alpha-like, partial [Gossypium arboreum]
Unigene40904	-1.42301	0.000104669	yes	1.87033	4.77416e-05	yes	0.447328	0.0325592	no	PREDICTED: elongation factor 1-alpha-like [Gossypium hirsutum]
Unigene40913	2.65315	4.59495e-16	yes	-2.8611	2.96831e-10	yes	-0.20795	0.837967	no	17.5 kDa class I heat shock protein [Glycine soja]
Unigene41330	1.90875	3.0683e-09	yes	-2.61706	2.09245e-08	yes	-0.708307	0.13415	no	urease [Cajanus cajan]
Unigene41415	-2.05515	1.02752e-13	yes	1.8546	2.97307e-05	yes	-0.200553	0.590404	no	-
Unigene41783	-2.19521	2.59392e-11	yes	2.55439	2.57164e-09	yes	0.359181	0.116186	no	PREDICTED: protein-tyrosine-phosphatase MKP1-like isoform X1 [Lupinus angustifolius]
Unigene42016	-4.57952	1.09623e-47	yes	3.96374	8.24511e-19	yes	-0.615785	0.0255651	no	Brassinosteroid-regulated protein BRU1 [Glycine soja]
Unigene42017	-3.4398	3.69067e-24	yes	2.83414	2.40796e-07	yes	-0.605652	0.121204	no	PREDICTED: xyloglucan endotransglucosylase/hydrolase 2 isoform X1 [Glycine max]
Unigene42282	-1.22302	0.000502091	yes	1.88386	8.87411e-05	yes	0.660837	0.0126912	no	PREDICTED: 7-deoxyloganetic acid glucosyltransferase-like [Vigna angularis]
Unigene42505	-1.67736	2.06656e-07	yes	1.83849	0.000158221	yes	0.16113	0.686086	no	PREDICTED: ATPase family AAA domain-containing protein 3C [Vigna angularis]
Unigene42526	-2.38131	1.39373e-12	yes	2.06213	5.35242e-05	yes	-0.319186	0.306726	no	PREDICTED: phospholipase D alpha 1 [Glycine max]
Unigene42854	-2.12984	7.45148e-08	yes	1.75387	0.000778309	yes	-0.375962	0.148532	no	dynamin-related protein 5A [Glycine max]
Unigene4291	1.93445	1.98345e-12	yes	-1.92547	1.85673e-07	yes	0.0089772	1	no	seed maturation protein PM41 [Glycine max]
Unigene42964	-1.47402	2.32188e-05	yes	1.6561	0.000513653	yes	0.182081	0.549627	no	heat shock 70 kDa protein, mitochondrial-like [Cajanus cajan]
Unigene4304	-1.72166	1.89188e-09	yes	1.99388	0.000199368	yes	0.272212	0.566721	no	PREDICTED: classical arabinogalactan protein 1-like [Cicer arietinum]
Unigene43088	-1.67106	8.51907e-06	yes	2.34253	7.37559e-07	yes	0.67147	0.0378987	no	PREDICTED: LOW QUALITY PROTEIN: disease resistance protein LAZ5-like [Glycine max]
Unigene43121	-2.1343	8.59323e-14	yes	1.55096	0.000115912	yes	-0.583334	0.00468886	no	PREDICTED: eukaryotic translation initiation factor 4G-like isoform X2 [Glycine max]
Unigene43272	-1.53968	7.24382e-06	yes	1.6006	0.000685263	yes	0.0609222	0.882334	no	UV-B-induced protein At3g17800, chloroplastic-like [Cajanus cajan]
Unigene43417	-2.37148	9.61064e-14	yes	2.8663	2.67686e-07	yes	0.494827	0.235763	no	PREDICTED: serine/threonine-protein kinase CTR1-like [Glycine max]
Unigene43471	-1.13492	0.000346529	yes	1.7528	1.59313e-05	yes	0.617873	0.00163694	no	scarecrow-like transcription factor PAT1 [Cajanus cajan]
Unigene43472	-1.25513	0.000189106	yes	1.66693	0.000298084	yes	0.411794	0.112521	no	PREDICTED: aspartate aminotransferase 1 [Vigna radiata var. radiata] [Vigna radiata]
Unigene4366	-1.29373	0.00032069	yes	1.96785	6.20266e-05	yes	0.674127	0.0238256	no	Spastin [Glycine soja]
Unigene4370	-1.1463	4.02809e-05	yes	1.49733	0.000226173	yes	0.351029	0.159974	no	protein IQ-DOMAIN 14-like [Cajanus cajan]
Unigene43840	-2.69062	2.00604e-14	yes	3.26916	1.13395e-12	yes	0.578535	0.0207262	no	PREDICTED: ethylene receptor 2-like [Vigna radiata var. radiata] [Vigna radiata]
Unigene4396	-1.0622	0.000105375	yes	1.81516	0.000112609	yes	0.752967	0.027303	no	PREDICTED: uncharacterized protein LOC100786562 [Glycine max]
Unigene44231	-1.13725	0.000289361	yes	1.90851	0.000180765	yes	0.771255	0.0252372	no	PREDICTED: alcohol-forming fatty acyl-CoA reductase [Glycine max]
Unigene44384	-1.27736	3.26215e-06	yes	2.07583	0.000230282	yes	0.79847	0.0703942	no	probable alpha,alpha-trehalose-phosphate synthase [UDP-forming] 9 [Cajanus cajan]
Unigene44430	-1.41221	1.80955e-07	yes	1.38138	0.000673593	yes	-0.0308367	0.975809	no	-
Unigene4452	-1.6544	6.38157e-09	yes	1.56716	0.000122288	yes	-0.0872368	0.807464	no	Probably inactive leucine-rich repeat receptor-like protein kinase [Glycine soja]
Unigene44595	1.81161	3.3408e-08	yes	-2.07	1.43454e-06	yes	-0.258392	0.45169	no	Methionine gamma-lyase [Cajanus cajan]
Unigene4465	-1.58436	1.58418e-05	yes	2.02437	2.18155e-05	yes	0.440003	0.11475	no	PREDICTED: mitogen-activated protein kinase kinase 5-like [Vigna angularis]
Unigene4466	-1.79065	5.25273e-07	yes	2.27822	1.30978e-06	yes	0.487565	0.134083	no	-
Unigene44749	-2.13477	1.29137e-06	yes	2.53276	1.87453e-05	yes	0.397986	0.185259	no	PREDICTED: NF-X1-type zinc finger protein NFXL1 [Cicer arietinum]
Unigene44771	1.63395	3.06372e-09	yes	-2.09329	1.65549e-08	yes	-0.459344	0.0744679	no	PREDICTED: uncharacterized protein LOC109348860 [Lupinus angustifolius]
Unigene44846	-1.76362	4.77219e-07	yes	2.44215	7.20645e-07	yes	0.678532	0.0175205	no	4-coumarate--CoA ligase 2-like [Cajanus cajan]
Unigene44952	-1.86702	2.37216e-06	yes	2.2732	2.06306e-06	yes	0.406181	0.0736692	no	PREDICTED: protein ASPARTIC PROTEASE IN GUARD CELL 1 [Cicer arietinum]
Unigene45541	-1.22594	0.000704568	yes	1.89787	4.48676e-05	yes	0.67193	0.00152991	no	PREDICTED: importin-5-like isoform X1 [Glycine max]
Unigene45599	-1.39725	0.000518882	yes	1.94886	0.000482164	yes	0.55161	0.191331	no	PREDICTED: L-ascorbate oxidase homolog [Glycine max]
Unigene45681	-1.60527	8.61607e-05	yes	1.77129	0.000621805	yes	0.166027	0.554167	no	endoglucanase 25-like [Cajanus cajan]
Unigene4583	-1.31312	9.89699e-05	yes	1.72855	0.000405575	yes	0.41543	0.171774	no	PREDICTED: WD repeat-containing protein 24 homolog isoform X2 [Lupinus angustifolius]
Unigene46030	-1.18589	0.000867824	yes	2.09434	0.000421895	yes	0.908446	0.0230531	no	PREDICTED: pyruvate kinase 1, cytosolic-like [Glycine max]
Unigene4623	-1.20064	7.47293e-05	yes	1.55501	0.000222855	yes	0.354377	0.225568	no	PREDICTED: shewanella-like protein phosphatase 2 [Lupinus angustifolius]
Unigene46302	-1.25159	7.55221e-06	yes	1.38186	0.000673593	yes	0.130266	0.67021	no	PREDICTED: kynurenine formamidase [Glycine max]
Unigene46829	-1.91517	2.983e-09	yes	1.76369	0.000483463	yes	-0.151481	0.719581	no	PREDICTED: protein NUCLEAR FUSION DEFECTIVE 4 [Glycine max]
Unigene46911	1.76706	7.22101e-09	yes	-1.63794	0.000309566	yes	0.129117	0.872299	no	-
Unigene47132	1.83776	1.61018e-12	yes	-1.96065	0.000304455	yes	-0.12289	0.864805	no	PREDICTED: PGR5-like protein 1A, chloroplastic [Glycine max]
Unigene47157	-1.0695	0.00065373	yes	1.95845	7.38441e-05	yes	0.888951	0.0056221	no	ABC transporter F family member 4 [Cajanus cajan]
Unigene47162	-2.09048	6.78283e-07	yes	2.11503	9.12008e-05	yes	0.0245412	0.999844	no	Eukaryotic translation initiation factor 4G [Glycine soja]
Unigene47251	1.90715	7.00056e-09	yes	-2.59905	6.21457e-08	yes	-0.691903	0.188972	no	GTP 3',8-cyclase, mitochondrial [Cajanus cajan]
Unigene47524	-1.55769	1.33066e-07	yes	1.71858	4.32489e-05	yes	0.160888	0.585526	no	Protein phosphatase 1 regulatory subunit pprA [Glycine soja]
Unigene4774	-1.20102	0.000763942	yes	1.69195	0.000872207	yes	0.490923	0.135618	no	PREDICTED: protein DOS2-like [Glycine max]
Unigene47960	-1.41747	3.26512e-05	yes	1.5464	0.000591775	yes	0.128931	0.678518	no	PREDICTED: importin-5-like isoform X1 [Glycine max]
Unigene48062	-2.2937	1.7398e-07	yes	2.02927	0.000248664	yes	-0.264427	0.265563	no	PREDICTED: probable L-type lectin-domain containing receptor kinase S.5 [Glycine max]
Unigene48242	-2.18639	1.46301e-08	yes	2.79687	3.78704e-07	yes	0.610479	0.0841669	no	PREDICTED: CBL-interacting serine/threonine-protein kinase 5-like [Glycine max]
Unigene48272	-2.87851	5.75955e-26	yes	3.85012	5.50054e-12	yes	0.97161	0.026204	no	PREDICTED: protein EXORDIUM-like [Arachis ipaensis]
Unigene48475	-2.16802	7.65439e-13	yes	1.79403	0.000276154	yes	-0.373984	0.27467	no	respiratory burst oxidase homolog protein C [Cajanus cajan]
Unigene4851	-2.3457	1.57714e-09	yes	2.27599	0.000272144	yes	-0.0697128	0.941243	no	PREDICTED: phosphoserine aminotransferase 2, chloroplastic [Cicer arietinum]
Unigene48895	-2.47037	1.16114e-14	yes	2.08171	2.41651e-05	yes	-0.388663	0.250915	no	PREDICTED: glycerophosphodiester phosphodiesterase GDPDL1 [Glycine max]
Unigene49113	-1.44072	2.39729e-05	yes	1.70408	0.000221194	yes	0.263362	0.304675	no	PREDICTED: F-box/kelch-repeat protein SKIP30-like [Glycine max]
Unigene49625	-2.11079	1.6107e-10	yes	1.79535	6.28923e-05	yes	-0.315438	0.212222	no	dynamin-related protein 3A-like [Cajanus cajan]
Unigene49727	-1.4547	2.83897e-05	yes	1.53336	0.000694901	yes	0.0786559	0.78319	no	plastidic ATP/ADP-transporter-like protein [Medicago truncatula]
Unigene49730	-1.46716	6.23881e-05	yes	1.79723	0.000923437	yes	0.330072	0.359432	no	-
Unigene49777	-2.20514	2.20953e-14	yes	2.42497	1.81342e-09	yes	0.219831	0.486452	no	Lipid transfer protein, partial [Medicago truncatula]
Unigene49830	2.98861	5.1006e-07	yes	-2.98847	1.59094e-05	yes	0.000141227	1	no	oil body-associated protein 2C-like [Cajanus cajan]
Unigene51192	-1.25457	1.03099e-05	yes	1.39468	0.000935157	yes	0.140108	0.66135	no	PREDICTED: MACPF domain-containing protein At1g14780-like isoform X1 [Glycine max]
Unigene51360	-1.45829	5.74074e-05	yes	2.20101	0.000106911	yes	0.742723	0.0482392	no	PREDICTED: calcium uniporter protein 2, mitochondrial [Cicer arietinum]
Unigene51594	1.00869	0.000176621	yes	-1.33151	0.000428113	yes	-0.32282	0.162778	no	Protein phosphatase 1 regulatory subunit pprA, partial [Cajanus cajan]
Unigene51773	1.1257	3.14359e-05	yes	-1.53927	0.000359387	yes	-0.413571	0.259397	no	BnaC07g22510D [Brassica napus]
Unigene51883	-2.73557	7.66526e-14	yes	2.59511	7.04552e-06	yes	-0.140464	0.736172	no	YTH domain family protein 2 [Glycine soja]
Unigene5247	-1.30704	0.00012308	yes	1.84721	5.65792e-05	yes	0.540168	0.0453665	no	uncharacterized protein LOC100527825 [Glycine max]
Unigene52720	-1.96686	8.70477e-07	yes	1.99728	6.99576e-05	yes	0.0304238	0.962055	no	PREDICTED: ABC transporter G family member 22 isoform X1 [Glycine max]
Unigene52739	-1.29272	9.55146e-07	yes	1.5194	0.000893956	yes	0.226681	0.554334	no	PREDICTED: zinc finger CCCH domain-containing protein 30-like isoform X2 [Vigna radiata var. radiata] [Vigna radiata]
Unigene52759	-1.22576	0.000176244	yes	1.81997	0.000997412	yes	0.594216	0.121786	no	PREDICTED: LRR receptor-like serine/threonine-protein kinase GSO1 [Glycine max]
Unigene52885	-1.22112	3.16618e-05	yes	1.84668	9.02211e-06	yes	0.62556	0.016935	no	auxin response factor 9-like [Cajanus cajan]
Unigene53219	-1.87339	3.37282e-07	yes	1.66484	0.000445681	yes	-0.208552	0.401233	no	PREDICTED: zinc finger CCCH domain-containing protein 29 [Glycine max]
Unigene59	-2.06035	1.95935e-08	yes	1.99302	0.000205638	yes	-0.0673227	0.911691	no	-
Unigene6256	-2.02898	1.25128e-06	yes	3.56136	0.000379192	yes	1.53238	0.0664069	no	fruit protein pKIWI501-like [Cajanus cajan]
Unigene632	-2.38143	2.74003e-12	yes	2.22097	4.61313e-06	yes	-0.160467	0.66347	no	hypothetical protein PHAVU_008G292700g [Phaseolus vulgaris]
Unigene6480	1.92029	3.31943e-08	yes	-1.70651	0.000591573	yes	0.213775	0.750849	no	-
Unigene650	2.05421	2.69633e-14	yes	-2.1136	7.17021e-08	yes	-0.0593889	0.957541	no	-
Unigene6678	-1.80254	2.37305e-08	yes	2.76097	4.93472e-09	yes	0.95843	0.00161533	no	PREDICTED: protein LONGIFOLIA 1-like [Glycine max]
Unigene6722	-1.01507	0.00029605	yes	1.5075	6.43577e-05	yes	0.49243	0.0133538	no	PREDICTED: probable fructose-bisphosphate aldolase 3, chloroplastic [Vigna radiata var. radiata] [Vigna radiata]
Unigene7146	-1.76599	0.000178722	yes	2.04237	0.000687019	yes	0.27638	0.357546	no	PREDICTED: transcription factor TCP14 [Glycine max]
Unigene7180	-2.73594	3.13853e-12	yes	2.05885	0.000243423	yes	-0.677087	0.00732987	no	PREDICTED: transcription factor UNE12-like isoform X1 [Vigna radiata var. radiata] [Vigna radiata]
Unigene7266	-2.45484	1.81456e-11	yes	2.54547	1.8874e-07	yes	0.0906248	0.825993	no	PREDICTED: glycine-rich cell wall structural protein-like [Vigna angularis]
Unigene7341	-1.44483	2.59851e-07	yes	1.62767	0.00070886	yes	0.182839	0.667956	no	PREDICTED: deSI-like protein At4g17486 [Arachis ipaensis]
Unigene7445	-1.94239	1.41618e-08	yes	2.00732	6.8567e-05	yes	0.0649263	0.934434	no	Transmembrane protein 131-like [Glycine soja]
Unigene7659	-1.94477	8.28686e-12	yes	2.90933	0.000578903	yes	0.964557	0.174179	no	PREDICTED: probable tyrosine-protein phosphatase At1g05000 isoform X1 [Vigna angularis]
Unigene7691	-1.99629	0.000433775	yes	2.48115	0.000341257	yes	0.48486	0.0333612	no	PREDICTED: coatomer subunit alpha-1-like [Glycine max]
Unigene7692	-1.69369	0.000928134	yes	2.39828	0.000122339	yes	0.704592	0.00857104	no	Coatomer subunit alpha-1, partial [Anthurium amnicola]
Unigene7717	-1.63149	5.17385e-09	yes	1.48431	0.000627208	yes	-0.147175	0.648591	no	PREDICTED: disease resistance protein RPM1-like [Cicer arietinum]
Unigene7892	-1.79981	2.86586e-08	yes	1.76331	0.000298402	yes	-0.0364991	0.986153	no	PREDICTED: probable clathrin assembly protein At4g32285 [Glycine max]
Unigene8231	-1.56785	4.55685e-07	yes	1.85785	5.45316e-05	yes	0.29	0.371283	no	protein SLOW WALKER 1 [Cajanus cajan]
Unigene8688	-2.52062	1.11825e-10	yes	2.11771	0.000213295	yes	-0.40291	0.21505	no	zinc finger, C3HC4 type (RING finger) protein [Medicago truncatula]
Unigene8897	-1.43774	0.000221875	yes	2.46255	7.39496e-06	yes	1.02482	0.00132555	no	Nucleolar protein gar2-related isoform 3 [Theobroma cacao]
Unigene9217	-1.06169	0.000570106	yes	1.64173	0.000176389	yes	0.58004	0.0149422	no	DNA-directed RNA polymerase I subunit RPA2 [Glycine soja]
Unigene9715	-3.06135	7.6779e-24	yes	3.20121	8.68544e-14	yes	0.139861	0.658642	no	PREDICTED: probable methyltransferase PMT16 [Glycine max]
Unigene9755	-1.23817	6.34385e-05	yes	1.4998	0.000943488	yes	0.261626	0.454867	no	PREDICTED: pentatricopeptide repeat-containing protein At1g18900-like isoform X1 [Glycine max]
Unigene9756	-1.37019	0.000123527	yes	1.64896	0.000889061	yes	0.278766	0.376974	no	Pentatricopeptide repeat-containing protein At1g74750 family [Cajanus cajan]
Unigene9761	-1.36372	1.85348e-06	yes	1.6502	0.000739827	yes	0.286476	0.463495	no	PREDICTED: glucose-6-phosphate/phosphate translocator 2, chloroplastic-like [Glycine max]
Unigene9870	-3.39357	2.50755e-24	yes	2.18969	0.000373484	yes	-1.20388	0.00161354	no	PREDICTED: caffeic acid 3-O-methyltransferase isoform X1 [Glycine max]
Unigene9982	-1.93222	8.41439e-06	yes	2.0812	0.000659708	yes	0.148989	0.744326	no	senescence-associated protein [Carica papaya]
Unigene9997	-1.63168	9.51809e-08	yes	1.47892	0.000735127	yes	-0.152754	0.601941	no	LRR Di-glucose-binding protein [Medicago truncatula]
Unigene10019	-1.89371	6.90241e-09	yes	0.0225091	1	no	-1.8712	9.3323e-11	yes	PREDICTED: protein bfr2-like [Glycine max]
Unigene10023	-2.6318	2.71524e-11	yes	-0.235049	0.949196	no	-2.86685	2.94622e-18	yes	PREDICTED: zinc-finger homeodomain protein 4 [Vigna angularis]
Unigene10040	2.77548	2.07669e-19	yes	-0.549741	0.257798	no	2.22574	4.90669e-29	yes	defensin Ec-AMP-D2-like [Cajanus cajan]
Unigene10041	-1.18481	0.000213795	yes	-0.766516	0.178935	no	-1.95132	2.07415e-16	yes	PREDICTED: WEB family protein At2g38370-like [Glycine max]
Unigene10042	-1.95374	1.1777e-06	yes	-0.473179	0.520559	no	-2.42692	1.47199e-10	yes	PREDICTED: multiprotein-bridging factor 1c [Vigna radiata var. radiata] [Vigna radiata]
Unigene10047	-1.40887	1.28159e-05	yes	0.327068	0.704786	no	-1.0818	3.47853e-05	yes	PREDICTED: BSD domain-containing protein C22A12.14c-like [Glycine max]
Unigene10050	-3.82212	2.59783e-38	yes	-0.343138	0.666658	no	-4.16526	8.5353e-62	yes	PREDICTED: 125 kDa kinesin-related protein-like [Glycine max]
Unigene10051	-2.05825	0.000283771	yes	-0.31241	0.859882	no	-2.37066	7.41047e-22	yes	PREDICTED: leucine aminopeptidase 1-like [Glycine max]
Unigene10054	-1.58753	4.18688e-07	yes	0.58234	0.262682	no	-1.00519	1.41599e-07	yes	PREDICTED: probable phosphoinositide phosphatase SAC9 [Glycine max]
Unigene10067	-1.03704	0.000157275	yes	-0.442565	0.500054	no	-1.4796	5.33116e-08	yes	PREDICTED: hypersensitive-induced response protein 1 [Sesamum indicum]
Unigene10091	-2.53781	1.90248e-09	yes	1.30429	0.0271205	no	-1.23352	2.67326e-09	yes	PREDICTED: protein RETICULATA-RELATED 1, chloroplastic-like [Glycine max]
Unigene10099	-2.81711	6.38089e-14	yes	0.372129	0.80568	no	-2.44498	4.07564e-07	yes	-
Unigene10104	1.04167	0.000104306	yes	1.10831	0.0039242	no	2.14998	5.50811e-26	yes	TIR class disease resistance protein [Medicago truncatula]
Unigene10113	-2.07824	2.4341e-13	yes	0.249654	0.735019	no	-1.82859	2.41534e-16	yes	PREDICTED: transcription factor LHW-like [Arachis ipaensis]
Unigene10119	1.10153	6.91989e-05	yes	0.532311	0.265718	no	1.63384	2.33858e-15	yes	aquaporin SIP1-2-like [Cajanus cajan]
Unigene10120	1.03606	0.000289276	yes	0.513056	0.305025	no	1.54912	7.9496e-13	yes	aquaporin SIP1-2-like [Cajanus cajan]
Unigene10134	-2.1754	4.22422e-12	yes	-1.00759	0.0869721	no	-3.18299	9.42731e-34	yes	PREDICTED: kinesin KP1 [Cicer arietinum]
Unigene10135	-2.36648	2.07246e-16	yes	-1.3521	0.0179066	no	-3.71858	2.89576e-40	yes	PREDICTED: kinesin-4-like isoform X2 [Glycine max]
Unigene10138	-1.27008	3.16618e-05	yes	-0.930083	0.0642281	no	-2.20016	4.42687e-17	yes	Phosphatidylinositol-3,4,5-trisphosphate 3-phosphatase and dual-specificity protein phosphatase PTEN [Cajanus cajan]
Unigene10141	-1.35531	1.10555e-06	yes	0.156977	0.882569	no	-1.19833	1.84656e-07	yes	dnaJ protein P58IPK homolog [Cajanus cajan]
Unigene10151	-2.14228	2.63048e-05	yes	0.043962	1	no	-2.09832	7.91948e-13	yes	PREDICTED: linolenate hydroperoxide lyase, chloroplastic [Glycine max]
Unigene10153	-1.82971	7.22073e-11	yes	0.264326	0.77409	no	-1.56538	1.86352e-09	yes	PREDICTED: cyclin-D4-1 [Glycine max]
Unigene10160	-1.29821	1.52552e-06	yes	0.0583168	1	no	-1.23989	3.14902e-08	yes	PREDICTED: GTPase HflX isoform X2 [Vigna radiata var. radiata] [Vigna radiata]
Unigene10166	-1.28943	3.52442e-05	yes	0.243872	0.798265	no	-1.04556	0.000177946	yes	TAT-binding isogeny 7 [Cajanus cajan]
Unigene10190	-1.92672	4.98651e-07	yes	0.816811	0.202219	no	-1.10991	9.34791e-07	yes	PREDICTED: cysteine-rich and transmembrane domain-containing protein A-like [Vigna radiata var. radiata] [Vigna radiata]
Unigene10191	-2.83894	3.33295e-19	yes	0.828279	0.135659	no	-2.01066	3.75654e-14	yes	PREDICTED: condensin-2 complex subunit H2-like [Glycine max]
Unigene10193	-1.68877	3.44958e-10	yes	-0.0182316	1	no	-1.707	5.58226e-13	yes	PREDICTED: nitrile-specifier protein 5 [Glycine max]
Unigene10197	1.86377	4.31827e-13	yes	-0.551681	0.231216	no	1.31209	8.28728e-10	yes	PREDICTED: probable aquaporin TIP-type alpha [Cicer arietinum]
Unigene10198	1.88626	2.95883e-11	yes	-0.350894	0.542706	no	1.53536	1.00565e-09	yes	major intrinsic protein (MIP) family transporter [Medicago truncatula]
Unigene102	-1.16064	0.000354517	yes	-0.223044	0.828099	no	-1.38369	9.83509e-08	yes	uroporphyrinogen decarboxylase 1, chloroplastic [Cajanus cajan]
Unigene10200	-1.3303	8.09724e-07	yes	-0.19554	0.816039	no	-1.52584	2.99837e-11	yes	PREDICTED: ferredoxin-1 [Vigna radiata var. radiata] [Vigna radiata]
Unigene10202	-4.95484	3.73838e-26	yes	0.00792715	1	no	-4.94692	1.68327e-76	yes	PREDICTED: histone H1-like [Glycine max]
Unigene10204	-1.3904	6.8277e-05	yes	0.256992	0.761545	no	-1.13341	1.02762e-08	yes	PREDICTED: 60S ribosomal protein L18a-like protein [Glycine max]
Unigene10208	-2.26272	2.48391e-09	yes	0.598479	0.343556	no	-1.66424	6.51102e-17	yes	PREDICTED: protein SLOW GREEN 1, chloroplastic-like [Glycine max]
Unigene10212	3.1163	2.87152e-23	yes	-0.798465	0.141801	no	2.31784	3.45667e-13	yes	PREDICTED: putative lipid-transfer protein DIR1 [Glycine max]
Unigene10226	4.13124	1.6555e-38	yes	-0.281759	0.636173	no	3.84948	3.36546e-51	yes	td8ITL1 protein, partial [Triticum turgidum subsp. durum] [Triticum turgidum]
Unigene10228	-1.84662	9.44941e-09	yes	0.554453	0.329255	no	-1.29217	5.75087e-09	yes	PREDICTED: probable cytosolic oligopeptidase A [Glycine max]
Unigene10234	-3.22287	4.93419e-15	yes	1.48267	0.00731939	no	-1.7402	1.26394e-17	yes	aquaporin PIP2-7 [Cajanus cajan]
Unigene10240	-4.32544	3.10878e-16	yes	1.42236	0.0528573	no	-2.90308	1.30311e-35	yes	PREDICTED: classical arabinogalactan protein 1-like [Vigna radiata var. radiata] [Vigna radiata]
Unigene10241	-2.90884	1.2958e-09	yes	1.86719	0.0019586	no	-1.04166	1.8449e-05	yes	PREDICTED: subtilisin-like protease SBT1.7 [Glycine max]
Unigene10243	-1.32198	4.73919e-06	yes	-0.337623	0.694639	no	-1.6596	1.44605e-09	yes	-
Unigene10244	-1.86866	2.01716e-10	yes	-0.458828	0.401559	no	-2.32749	4.18295e-32	yes	biotin carboxylase precursor [Glycine max]
Unigene10246	-2.7466	2.82907e-09	yes	1.69474	0.00364619	no	-1.05186	8.41661e-08	yes	MFP1 attachment factor 1-like [Cajanus cajan]
Unigene10257	-3.16977	4.59495e-16	yes	1.02806	0.171796	no	-2.14171	5.48985e-16	yes	Protease Do-like 7 [Glycine soja]
Unigene10258	-2.76366	9.38318e-17	yes	0.492959	0.439765	no	-2.2707	6.1394e-25	yes	PREDICTED: protease Do-like 7 [Glycine max]
Unigene10274	-2.91444	2.53811e-20	yes	-1.2606	0.00733818	no	-4.17504	6.13666e-75	yes	PREDICTED: glucan endo-1,3-beta-glucosidase 13 [Glycine max]
Unigene10277	-1.04675	0.000123188	yes	-1.27702	0.00190089	no	-2.32377	1.60629e-24	yes	flavonoid 3',5'-hydroxylase 1-like [Cajanus cajan]
Unigene10284	-1.60944	7.74212e-05	yes	0.478172	0.509948	no	-1.13127	3.84472e-09	yes	PREDICTED: succinate dehydrogenase [ubiquinone] iron-sulfur subunit 2, mitochondrial-like [Vigna radiata var. radiata] [Vigna radiata]
Unigene10285	-2.09739	2.57396e-05	yes	0.82242	0.264357	no	-1.27497	1.92311e-10	yes	Acetyl-CoA carboxylase 1 [Glycine soja]
Unigene10288	-1.73415	1.92678e-07	yes	-0.21749	0.8892	no	-1.95164	6.93586e-09	yes	-
Unigene10291	-3.00522	1.66468e-21	yes	0.22843	0.756037	no	-2.77679	4.03483e-22	yes	Cation transport regulator-like protein 2 [Glycine soja]
Unigene10293	-1.51564	1.7615e-08	yes	-0.216951	0.777237	no	-1.73259	5.47344e-15	yes	PREDICTED: protein transport protein Sec61 subunit beta [Glycine max]
Unigene10294	-1.08473	2.54166e-05	yes	-0.207199	0.762529	no	-1.29193	6.7519e-12	yes	PREDICTED: probable 60S ribosomal protein L14 [Vigna radiata var. radiata] [Vigna radiata]
Unigene10302	-2.95499	2.98988e-16	yes	0.722311	0.227171	no	-2.23268	1.13812e-23	yes	arabinogalactan protein 15 [Corchorus olitorius]
Unigene10303	-1.04054	6.32792e-05	yes	-0.143753	0.876113	no	-1.1843	1.18674e-09	yes	peptidyl-prolyl cis-trans isomerase CYP19-4 [Cajanus cajan]
Unigene10315	-1.56665	4.02333e-10	yes	0.304281	0.58276	no	-1.26237	2.60375e-11	yes	60S ribosomal protein L7a, partial [Cajanus cajan]
Unigene10316	-2.43787	3.58169e-08	yes	1.00956	0.103349	no	-1.4283	7.43374e-12	yes	PREDICTED: probable mediator of RNA polymerase II transcription subunit 37c [Arachis duranensis]
Unigene10322	-2.95034	1.11552e-22	yes	0.210209	0.805498	no	-2.74013	1.01281e-30	yes	PREDICTED: PLASMODESMATA CALLOSE-BINDING PROTEIN 3 isoform X1 [Glycine max]
Unigene10323	-2.70611	0.000636788	yes	1.12514	0.307877	no	-1.58097	6.77344e-15	yes	PREDICTED: 36.4 kDa proline-rich protein-like isoform X1 [Lupinus angustifolius]
Unigene10326	-1.34671	4.73017e-07	yes	-0.53181	0.270348	no	-1.87852	1.9895e-19	yes	AIG2-like protein D [Cajanus cajan]
Unigene10327	-1.42831	3.90865e-06	yes	0.19441	0.818891	no	-1.2339	4.79948e-10	yes	PREDICTED: protein disulfide isomerase-like 1-4 [Vigna radiata var. radiata] [Vigna radiata]
Unigene10328	-4.53772	1.33201e-39	yes	0.132268	0.952404	no	-4.40545	1.19574e-68	yes	PREDICTED: heat shock cognate 70 kDa protein 2-like [Juglans regia]
Unigene10329	-4.7217	6.41476e-41	yes	0.416715	0.766814	no	-4.30498	9.51167e-55	yes	PREDICTED: heat shock cognate 70 kDa protein 2-like isoform X2 [Glycine max]
Unigene10331	-1.46894	7.36565e-08	yes	0.458936	0.366351	no	-1.01	2.92345e-07	yes	PREDICTED: signal peptide peptidase-like 2 [Glycine max]
Unigene10335	1.08097	8.14909e-05	yes	0.0455881	1	no	1.12656	3.00165e-09	yes	probable sodium-coupled neutral amino acid transporter 6 [Cajanus cajan]
Unigene10336	4.76708	8.79746e-41	yes	-1.28007	0.018221	no	3.48701	1.93358e-24	yes	24 kDa seed maturation protein [Glycine max]
Unigene10360	-1.32717	0.000156158	yes	0.3243	0.710705	no	-1.00287	4.05362e-05	yes	-
Unigene10366	2.22514	1.01119e-13	yes	-0.247598	0.710705	no	1.97755	4.1127e-25	yes	PREDICTED: HEAT repeat-containing protein 5B isoform X1 [Glycine max]
Unigene10373	-1.47466	9.94398e-09	yes	0.192958	0.784086	no	-1.2817	8.17738e-12	yes	Ubiquitin supergroup,Ribosomal protein L40e [Theobroma cacao]
Unigene10384	-1.30319	3.32113e-07	yes	-1.22423	0.00214104	no	-2.52742	8.38012e-33	yes	PREDICTED: dynein light chain 2, cytoplasmic-like [Glycine max]
Unigene10385	-1.26275	1.98531e-05	yes	-0.166672	0.864444	no	-1.42942	6.04045e-12	yes	PREDICTED: dynein light chain 2, cytoplasmic-like [Glycine max]
Unigene10386	-2.49027	0.000237708	yes	1.07487	0.258187	no	-1.4154	1.24004e-13	yes	DNA-directed RNA polymerase II subunit 1 [Cajanus cajan]
Unigene10396	-1.5606	9.61613e-09	yes	0.511721	0.399959	no	-1.04888	4.70196e-05	yes	ergosterol biosynthetic protein 28 [Cajanus cajan]
Unigene10400	1.01049	0.000529527	yes	0.00617573	1	no	1.01666	1.6868e-06	yes	PREDICTED: anthocyanidin reductase-like [Glycine max]
Unigene10409	-1.60621	1.50537e-05	yes	0.395252	0.669778	no	-1.21096	1.32167e-05	yes	PREDICTED: protein SRC2 homolog [Glycine max]
Unigene10413	-1.92446	8.55595e-06	yes	0.920692	0.205026	no	-1.00377	7.3235e-05	yes	polyadenylate-binding protein 2-like [Cajanus cajan]
Unigene10417	-2.74982	6.78943e-11	yes	1.056	0.074069	no	-1.69382	1.21952e-16	yes	PREDICTED: ABC transporter B family member 19 isoform X2 [Glycine max]
Unigene10424	-1.76946	3.0555e-11	yes	0.0505345	1	no	-1.71893	1.86535e-15	yes	acylpyruvase FAHD1, mitochondrial-like [Cajanus cajan]
Unigene10433	-1.99658	3.74497e-08	yes	0.46489	0.481241	no	-1.53169	1.22676e-15	yes	PREDICTED: probable inactive receptor kinase At5g67200 [Glycine max]
Unigene10442	1.09705	0.00066168	yes	0.696	0.203366	no	1.79305	6.99742e-13	yes	PREDICTED: B2 protein [Vigna angularis]
Unigene10446	-2.82998	3.01468e-15	yes	1.04895	0.0778867	no	-1.78104	5.25257e-12	yes	Mitochondrial outer membrane protein porin 2 [Glycine soja]
Unigene10462	1.24144	7.29839e-06	yes	0.380893	0.478734	no	1.62233	1.45843e-17	yes	PREDICTED: F-box/LRR-repeat protein 3-like isoform X1 [Glycine max]
Unigene10464	-2.45095	5.30573e-05	yes	0.838353	0.372343	no	-1.61259	3.7297e-14	yes	PREDICTED: fasciclin-like arabinogalactan protein 1 [Vigna radiata var. radiata] [Vigna radiata]
Unigene10465	-2.37322	0.000179357	yes	0.607278	0.583361	no	-1.76594	1.74634e-18	yes	fasciclin-like arabinogalactan protein 1-like protein [Phaseolus vulgaris]
Unigene10492	-2.07536	1.05135e-06	yes	0.935213	0.16257	no	-1.14014	5.84678e-07	yes	DUF1644 family protein [Medicago truncatula]
Unigene10495	-1.37884	9.14912e-07	yes	0.147344	0.915436	no	-1.2315	1.7935e-06	yes	unknown, partial [Glycine max]
Unigene10501	-2.13215	5.88046e-07	yes	0.990005	0.101196	no	-1.14214	5.78173e-08	yes	PREDICTED: BES1/BZR1 homolog protein 2-like [Tarenaya hassleriana]
Unigene10502	-1.67085	3.39018e-08	yes	0.538485	0.321151	no	-1.13237	1.00627e-07	yes	chromatin-remodeling complex subunit ies6 isoform X1 [Cajanus cajan]
Unigene10509	-1.3648	5.71766e-05	yes	-0.0224561	1	no	-1.38726	3.62659e-12	yes	PREDICTED: uncharacterized protein LOC100795565 isoform X2 [Glycine max]
Unigene10517	-2.39446	9.93264e-20	yes	-0.270844	0.685159	no	-2.66531	1.02878e-34	yes	Histone H4 [Triticum urartu]
Unigene10518	-1.94945	2.71572e-14	yes	-0.926542	0.0259122	no	-2.87599	7.3729e-45	yes	uncharacterized protein LOC109789183 [Cajanus cajan]
Unigene10520	1.19515	4.41311e-06	yes	0.43702	0.51065	no	1.63217	2.4794e-07	yes	lethal leaf spot 1-like protein [Glycine max]
Unigene10531	-1.1846	0.000130581	yes	0.00475815	1	no	-1.17984	1.73943e-10	yes	Protein Jade-1 [Glycine soja]
Unigene10534	-1.82036	5.46058e-07	yes	0.670549	0.239822	no	-1.14981	4.01863e-09	yes	PREDICTED: nestin-like [Cicer arietinum]
Unigene10538	-1.62877	0.000908239	yes	0.299133	0.789495	no	-1.32963	2.1288e-09	yes	unknown [Lotus japonicus]
Unigene10556	-1.34875	1.54144e-05	yes	0.241705	0.784086	no	-1.10705	4.38378e-06	yes	-
Unigene10560	-2.48413	2.5813e-06	yes	0.840662	0.292676	no	-1.64346	3.82629e-12	yes	PREDICTED: glucan endo-1,3-beta-glucosidase-like [Arachis duranensis]
Unigene10566	1.71846	5.23416e-06	yes	0.902493	0.0900632	no	2.62095	2.12213e-46	yes	dnaJ protein homolog 1-like [Cajanus cajan]
Unigene10575	-2.37011	3.66978e-05	yes	1.29641	0.0877349	no	-1.0737	1.06756e-08	yes	Nuclear-pore anchor [Glycine soja]
Unigene10576	-2.09194	0.000363657	yes	0.986956	0.27768	no	-1.10498	9.52994e-06	yes	PREDICTED: nuclear-pore anchor [Cicer arietinum]
Unigene10581	-1.25913	5.64234e-05	yes	0.230749	0.76768	no	-1.02838	1.12717e-07	yes	cyclin-B1-2 [Cajanus cajan]
Unigene10585	-1.78691	1.93126e-06	yes	0.167504	0.903971	no	-1.61941	1.21296e-13	yes	group 1 family glycosyltransferase [Medicago truncatula]
Unigene10586	-2.25497	1.45962e-06	yes	0.867941	0.255172	no	-1.38703	9.3829e-08	yes	group 1 family glycosyltransferase [Medicago truncatula]
Unigene10587	-2.28037	1.01806e-09	yes	0.498203	0.467474	no	-1.78217	1.19805e-18	yes	PREDICTED: zinc finger CCCH domain-containing protein 37 [Vigna angularis]
Unigene10602	-1.7836	2.72208e-08	yes	0.528065	0.371173	no	-1.25554	1.07858e-05	yes	-
Unigene10603	-1.90447	1.81321e-12	yes	0.764483	0.137945	no	-1.13999	2.67081e-05	yes	HMG1/2-like protein [Cajanus cajan]
Unigene10614	-1.42872	1.12452e-07	yes	-0.691893	0.220621	no	-2.12061	1.00192e-11	yes	cysteine synthase [Glycine max]
Unigene10617	-2.88524	9.6134e-20	yes	-0.331818	0.683028	no	-3.21705	2.35057e-46	yes	plant/T19L5-60 protein [Medicago truncatula]
Unigene10630	-2.68535	2.65507e-16	yes	0.587084	0.315144	no	-2.09826	5.37367e-21	yes	protein SAD1/UNC-84 domain protein 1-like [Cajanus cajan]
Unigene10631	-2.51098	2.71166e-11	yes	0.888174	0.153036	no	-1.6228	9.99728e-13	yes	PREDICTED: protein SAD1/UNC-84 domain protein 1-like [Vigna angularis]
Unigene10632	-3.13906	4.05682e-30	yes	-0.17046	0.862924	no	-3.30952	4.21762e-51	yes	14-3-3 protein SGF14f [Glycine max]
Unigene10635	-1.37627	2.56192e-05	yes	0.344984	0.699764	no	-1.03129	0.000443939	yes	-
Unigene10636	-1.38918	9.45499e-06	yes	-0.365637	0.616224	no	-1.75482	2.76672e-11	yes	IAA-alanine resistance protein 1 [Cajanus cajan]
Unigene10638	-2.11839	9.26292e-06	yes	0.918617	0.183587	no	-1.19978	8.8913e-10	yes	PREDICTED: SWI/SNF complex subunit SWI3C-like [Glycine max]
Unigene10647	-1.67569	0.000142995	yes	0.278827	0.811919	no	-1.39686	1.35858e-09	yes	PREDICTED: pentatricopeptide repeat-containing protein At3g09650, chloroplastic [Cicer arietinum]
Unigene10649	-1.33848	1.10817e-05	yes	0.0693029	1	no	-1.26918	5.56866e-09	yes	RNA polymerase II degradation factor 1 isoform X4 [Cajanus cajan]
Unigene10654	-2.88061	7.83228e-25	yes	0.671138	0.199522	no	-2.20947	7.58292e-23	yes	PREDICTED: dual specificity protein kinase shkC-like isoform X1 [Glycine max]
Unigene10667	-3.28707	4.30926e-25	yes	0.561438	0.506598	no	-2.72563	1.28429e-21	yes	PREDICTED: cytochrome b561 and DOMON domain-containing protein At4g12980-like [Glycine max]
Unigene10676	-2.82087	1.97321e-18	yes	0.549433	0.475771	no	-2.27144	1.36438e-15	yes	PREDICTED: calmodulin-like protein 7 [Vigna angularis]
Unigene10690	-2.59303	1.50793e-18	yes	-0.530486	0.553565	no	-3.12352	6.33384e-23	yes	PREDICTED: interactor of constitutive active ROPs 2, chloroplastic-like [Glycine max]
Unigene10727	-3.08066	7.13273e-13	yes	0.0677968	1	no	-3.01287	3.47238e-21	yes	SOS2-like protein kinase [Glycine max]
Unigene10733	-1.63389	3.8047e-07	yes	-0.742769	0.24701	no	-2.37666	3.73497e-21	yes	PREDICTED: protein DJ-1 homolog C [Vigna radiata var. radiata] [Vigna radiata]
Unigene10762	-1.78669	2.76289e-08	yes	0.671975	0.371566	no	-1.11472	0.000613205	yes	uncharacterized protein LOC109808644 isoform X2 [Cajanus cajan]
Unigene10779	-1.20103	8.44805e-05	yes	-0.775292	0.144151	no	-1.97632	2.82129e-16	yes	Ribokinase [Glycine soja]
Unigene10833	-2.71373	7.01948e-11	yes	1.41917	0.0256335	no	-1.29456	1.00124e-05	yes	PREDICTED: tetraspanin-3 [Vigna radiata var. radiata] [Vigna radiata]
Unigene10847	-1.8634	4.41839e-11	yes	0.280929	0.699959	no	-1.58247	1.62439e-12	yes	PREDICTED: V-type proton ATPase subunit C [Glycine max]
Unigene10866	-1.87503	1.97339e-11	yes	0.112193	0.987976	no	-1.76284	4.72181e-10	yes	Auxin response factor 9 [Cajanus cajan]
Unigene10867	-2.06107	3.60086e-09	yes	0.339095	0.777517	no	-1.72198	7.59483e-10	yes	Auxin response factor 9 [Cajanus cajan]
Unigene10877	-1.47994	6.16203e-08	yes	0.302317	0.653247	no	-1.17762	7.90014e-07	yes	60S ribosomal protein L17-2 [Cajanus cajan]
Unigene10893	1.3997	8.24388e-05	yes	0.246935	0.826482	no	1.64663	6.70426e-05	yes	-
Unigene10899	-1.47399	8.09724e-07	yes	0.176326	0.892681	no	-1.29766	5.23989e-07	yes	Putative ribosome biogenesis GTPase RsgA [Glycine soja]
Unigene10915	-1.7079	4.88685e-07	yes	-1.16463	0.0698249	no	-2.87253	3.01513e-14	yes	PREDICTED: small heat shock protein, chloroplastic [Glycine max]
Unigene10922	-2.53974	2.18502e-11	yes	0.485731	0.584597	no	-2.05401	1.39754e-16	yes	PREDICTED: BEACH domain-containing protein lvsA [Cicer arietinum]
Unigene10925	-2.4377	1.06771e-09	yes	0.764213	0.227313	no	-1.67348	5.29525e-15	yes	auxilin-like protein 1 [Cajanus cajan]
Unigene10930	-1.51002	6.07239e-06	yes	-0.13034	0.999663	no	-1.64036	1.39426e-06	yes	hypothetical protein KK1_029786 [Cajanus cajan]
Unigene10934	1.85731	8.28579e-06	yes	0.180851	0.885801	no	2.03816	2.64488e-11	yes	disease resistance-like protein, partial [Glycine max]
Unigene10935	1.63372	8.83391e-05	yes	0.281518	0.767517	no	1.91524	3.41253e-08	yes	-
Unigene10943	-1.42012	3.13467e-05	yes	0.172952	0.921391	no	-1.24717	1.87419e-05	yes	Hypothetical protein glysoja_045626 [Glycine soja]
Unigene10954	-2.77385	1.03677e-19	yes	1.02864	0.20604	no	-1.74521	1.55843e-05	yes	-
Unigene10955	-2.00022	1.5688e-08	yes	0.456823	0.721948	no	-1.5434	4.46652e-05	yes	DNA polymerase III subunit gamma/tau [Glycine soja]
Unigene10956	-2.2709	1.11765e-09	yes	0.654011	0.420697	no	-1.61689	1.00187e-07	yes	DNA polymerase III subunit gamma/tau [Glycine soja]
Unigene10967	-1.32161	7.08053e-07	yes	-0.199898	0.788147	no	-1.52151	4.42644e-13	yes	PREDICTED: DNA-directed RNA polymerases IV and V subunit 2-like [Cicer arietinum]
Unigene10973	1.48658	2.80676e-06	yes	0.129183	0.926375	no	1.61576	4.82368e-10	yes	hypothetical protein TSUD_70820 [Trifolium subterraneum]
Unigene10977	-1.74906	9.75863e-06	yes	0.588917	0.458069	no	-1.16014	2.02104e-05	yes	PREDICTED: scarecrow-like protein 14 [Glycine max]
Unigene10978	-2.30445	6.01853e-08	yes	1.06866	0.124517	no	-1.23579	3.63735e-07	yes	PREDICTED: scarecrow-like protein 14 [Glycine max]
Unigene10979	-1.98723	8.06375e-07	yes	0.724315	0.362596	no	-1.26291	9.5045e-05	yes	PREDICTED: scarecrow-like protein 14 [Glycine max]
Unigene10989	-1.7227	7.9225e-10	yes	-0.390809	0.594803	no	-2.11351	6.01709e-17	yes	PREDICTED: probable WRKY transcription factor 69 [Cicer arietinum]
Unigene11000	-3.33392	1.22885e-10	yes	0.645581	0.606191	no	-2.68834	3.09565e-25	yes	PREDICTED: dihydrolipoyllysine-residue acetyltransferase component 4 of pyruvate dehydrogenase complex, chloroplastic [Cicer arietinum]
Unigene11008	-1.06493	6.33638e-05	yes	0.0478747	1	no	-1.01706	1.79557e-05	yes	cellulose synthase A catalytic subunit 1 [UDP-forming] [Cajanus cajan]
Unigene11012	-1.84599	8.84367e-10	yes	0.420619	0.567812	no	-1.42538	2.29473e-08	yes	phospholipase D zeta 1 isoform X2 [Cajanus cajan]
Unigene11024	-2.73468	3.5445e-06	yes	1.32079	0.11238	no	-1.41389	4.60342e-07	yes	PREDICTED: 3-hydroxy-3-methylglutaryl-coenzyme A reductase 1-like [Glycine max]
Unigene11025	-2.40631	9.1743e-07	yes	0.921555	0.272572	no	-1.48476	2.22395e-06	yes	3-hydroxy-3-methylglutaryl-coenzyme A reductase [Glycine soja]
Unigene11033	-2.38447	9.64611e-18	yes	-0.74835	0.1478	no	-3.13282	3.92324e-38	yes	IST1-like protein [Glycine soja]
Unigene11041	-2.50693	1.1045e-13	yes	0.641365	0.404583	no	-1.86557	5.20152e-10	yes	-
Unigene11043	-1.63322	9.67819e-10	yes	-0.507441	0.318812	no	-2.14066	8.33037e-22	yes	PREDICTED: uroporphyrinogen decarboxylase-like [Glycine max]
Unigene11046	-2.61934	3.34266e-15	yes	1.21462	0.0117129	no	-1.40472	4.78179e-12	yes	PREDICTED: heterodimeric geranylgeranyl pyrophosphate synthase small subunit, chloroplastic [Lupinus angustifolius]
Unigene11048	-1.46501	0.000971911	yes	0.0674747	1	no	-1.39754	7.5598e-12	yes	PREDICTED: LOW QUALITY PROTEIN: UDP-N-acetylglucosamine--dolichyl-phosphate N-acetylglucosaminephosphotransferase [Cicer arietinum]
Unigene11058	-2.85943	1.24874e-08	yes	-0.0283441	1	no	-2.88778	2.66687e-36	yes	DNA polymerase III subunit gamma/tau [Glycine soja]
Unigene11063	-2.26008	8.64914e-14	yes	0.511651	0.470411	no	-1.74843	7.41183e-12	yes	Heat shock protein STI [Cajanus cajan]
Unigene11064	-2.34265	5.84402e-05	yes	0.993792	0.262675	no	-1.34886	7.79317e-08	yes	Heat shock protein STI [Morus notabilis]
Unigene11068	-1.22164	4.41125e-05	yes	-0.084817	0.995441	no	-1.30646	3.88644e-08	yes	transcription initiation factor TFIID subunit 6 [Cajanus cajan]
Unigene11071	-4.38258	3.96102e-40	yes	0.739791	0.377146	no	-3.64279	9.17614e-35	yes	PREDICTED: cell wall protein RBR3 [Glycine max]
Unigene11082	-3.9455	1.25637e-26	yes	0.621188	0.509437	no	-3.32432	1.17341e-35	yes	PREDICTED: stress response protein NST1-like isoform X1 [Glycine max]
Unigene11083	2.37039	3.99875e-13	yes	0.658972	0.239386	no	3.02936	5.70369e-25	yes	PREDICTED: uncharacterized acetyltransferase At3g50280-like [Cicer arietinum]
Unigene11084	-1.25299	5.5743e-05	yes	-0.505218	0.523194	no	-1.75821	1.28654e-07	yes	U-box domain-containing protein 16 [Cajanus cajan]
Unigene11088	-1.80843	0.00013863	yes	-2.31724	0.00552822	no	-4.12568	5.40888e-35	yes	-
Unigene11091	-2.41761	9.123e-12	yes	0.942415	0.223337	no	-1.4752	1.51911e-05	yes	trans-resveratrol di-O-methyltransferase-like [Cajanus cajan]
Unigene11094	2.34835	1.97517e-09	yes	-0.936586	0.085883	no	1.41176	0.000108313	yes	-
Unigene11097	-2.47845	4.62329e-13	yes	-1.10498	0.0352907	no	-3.58343	2.58748e-50	yes	PREDICTED: patellin-6-like [Vigna radiata var. radiata] [Vigna radiata]
Unigene11102	-2.50197	1.56587e-08	yes	0.378882	0.717335	no	-2.12309	2.82345e-19	yes	PREDICTED: 50S ribosomal protein L17, chloroplastic-like [Glycine max]
Unigene11116	-1.259	3.06055e-06	yes	-0.0538848	1	no	-1.31289	5.55306e-08	yes	PREDICTED: TBC1 domain family member 15-like [Glycine max]
Unigene11129	-1.42039	8.51089e-08	yes	-0.11786	0.936635	no	-1.53825	5.90379e-11	yes	core-2/I-branching enzyme [Medicago truncatula]
Unigene11132	-3.34789	3.64543e-18	yes	1.39899	0.046417	no	-1.9489	1.52375e-14	yes	condensation domain protein [Medicago truncatula]
Unigene11133	-3.65615	8.79909e-25	yes	1.54306	0.0174858	no	-2.11309	2.11867e-15	yes	condensation domain protein [Medicago truncatula]
Unigene11135	-3.23259	1.87429e-11	yes	1.14571	0.0967708	no	-2.08688	8.6725e-20	yes	PREDICTED: probable inactive receptor kinase At2g26730 [Arachis ipaensis]
Unigene11136	-1.21505	1.66653e-05	yes	-0.0211691	1	no	-1.23622	2.22587e-08	yes	PREDICTED: sec-independent protein translocase protein TatB-like [Glycine max]
Unigene11139	1.61005	5.49706e-05	yes	1.11756	0.287737	no	2.72762	0.000363831	yes	PREDICTED: F-box/kelch-repeat protein At1g80440-like [Cicer arietinum]
Unigene11142	-1.8362	3.00992e-09	yes	0.67016	0.23748	no	-1.16604	1.55187e-05	yes	-
Unigene11149	-1.31258	1.67366e-06	yes	-0.52713	0.362433	no	-1.83971	8.67919e-14	yes	ABSCISIC ACID-INSENSITIVE 5-like protein 2 [Glycine max]
Unigene11153	-1.18532	6.89646e-06	yes	-0.178943	0.852104	no	-1.36427	5.53197e-09	yes	Myb/SANT-like DNA-binding domain protein [Medicago truncatula]
Unigene11162	-2.13244	4.41238e-14	yes	-0.699695	0.165408	no	-2.83214	6.93683e-36	yes	PREDICTED: UPF0481 protein At3g47200-like [Glycine max]
Unigene11185	-2.23678	2.24797e-13	yes	0.915791	0.0462134	no	-1.32099	5.83645e-12	yes	serine/threonine-protein kinase tricorner [Cajanus cajan]
Unigene11201	-1.06821	0.000316252	yes	-0.339173	0.606346	no	-1.40739	1.19495e-10	yes	hypothetical protein glysoja_033358 [Glycine soja]
Unigene11203	-2.6128	2.74675e-15	yes	1.22892	0.0481492	no	-1.38388	2.46347e-06	yes	Chloroplast processing peptidase [Glycine soja]
Unigene11210	1.87896	3.26283e-09	yes	-0.544095	0.286849	no	1.33486	1.36849e-06	yes	uncharacterized protein LOC109813745 [Cajanus cajan]
Unigene11218	-1.09533	9.15163e-05	yes	-0.670661	0.323972	no	-1.76599	1.84283e-08	yes	hypothetical protein glysoja_036715 [Glycine soja]
Unigene11219	-1.399	1.47353e-06	yes	-0.190959	0.898438	no	-1.58996	9.69522e-08	yes	uncharacterized protein LOC109804768 [Cajanus cajan]
Unigene11227	-2.51782	5.32424e-10	yes	0.794299	0.302718	no	-1.72352	6.79914e-12	yes	-
Unigene11239	-2.81757	3.50274e-23	yes	-0.0217448	1	no	-2.83932	6.28288e-34	yes	PREDICTED: protein CHROMATIN REMODELING 24-like [Glycine max]
Unigene11241	-1.55072	4.93281e-07	yes	0.143684	0.951196	no	-1.40704	2.16749e-06	yes	Riboflavin biosynthesis protein RibD [Glycine soja]
Unigene11245	-1.61691	6.37097e-08	yes	-0.360255	0.615266	no	-1.97716	4.09472e-16	yes	PREDICTED: 50S ribosomal protein L10, chloroplastic [Cicer arietinum]
Unigene11250	-1.40555	5.30375e-07	yes	-0.0468919	1	no	-1.45244	2.47819e-05	yes	PREDICTED: myb family transcription factor EFM [Vigna angularis]
Unigene11271	-1.41435	7.08053e-07	yes	0.169755	0.913271	no	-1.24459	0.000130496	yes	NLI interacting factor-like phosphatase [Medicago truncatula]
Unigene11278	-1.54959	5.71552e-06	yes	0.284848	0.785442	no	-1.26475	6.9887e-06	yes	PREDICTED: lateral signaling target protein 2 homolog isoform X2 [Glycine max]
Unigene11280	-1.55081	2.16003e-08	yes	0.214448	0.824689	no	-1.33636	1.76309e-07	yes	-
Unigene11283	-2.56659	3.21823e-05	yes	1.50705	0.108876	no	-1.05954	0.000103297	yes	protein ALWAYS EARLY 3 [Cajanus cajan]
Unigene11284	-2.04469	3.16862e-11	yes	0.824594	0.0967047	no	-1.22009	1.41707e-08	yes	PREDICTED: protein ALWAYS EARLY 3-like isoform X3 [Glycine max]
Unigene11309	1.96819	6.19546e-13	yes	0.737926	0.0939797	no	2.70612	6.11006e-28	yes	PREDICTED: probable linoleate 9S-lipoxygenase 5 [Glycine max]
Unigene11310	2.13956	4.3378e-14	yes	0.999617	0.017787	no	3.13918	3.6421e-34	yes	PREDICTED: probable linoleate 9S-lipoxygenase 5 [Vigna radiata var. radiata] [Vigna radiata]
Unigene11324	-2.94001	3.34277e-15	yes	1.6469	0.00614613	no	-1.29311	4.44254e-08	yes	PREDICTED: protein ABCI7, chloroplastic [Glycine max]
Unigene11346	-2.14805	5.92312e-10	yes	0.555516	0.41265	no	-1.59254	1.17449e-12	yes	PREDICTED: uracil-DNA glycosylase, mitochondrial isoform X3 [Glycine max]
Unigene11364	-1.32204	0.000168637	yes	0.260919	0.780002	no	-1.06112	0.000733546	yes	PREDICTED: PLASMODESMATA CALLOSE-BINDING PROTEIN 5-like isoform X1 [Glycine max]
Unigene11408	-1.31099	1.30855e-06	yes	0.171857	0.886571	no	-1.13913	3.42374e-05	yes	PREDICTED: aspartyl protease family protein 1 [Lupinus angustifolius]
Unigene11412	-1.72983	2.98491e-07	yes	-0.437501	0.5588	no	-2.16733	8.34163e-19	yes	PREDICTED: probable zinc metalloprotease EGY2, chloroplastic [Vigna angularis]
Unigene11416	-1.51685	1.62417e-05	yes	0.36761	0.613648	no	-1.14924	5.57197e-08	yes	plant/MOJ9-14 protein [Medicago truncatula]
Unigene11419	2.17726	1.70797e-08	yes	-0.181683	0.95222	no	1.99558	0.000660226	yes	unknown [Lotus japonicus]
Unigene11435	-1.94487	6.76001e-12	yes	0.719558	0.15929	no	-1.22531	5.94548e-08	yes	PREDICTED: protein PMR5-like [Glycine max]
Unigene11444	-1.6258	1.51626e-06	yes	-0.750813	0.332112	no	-2.37661	1.83517e-13	yes	PREDICTED: metal tolerance protein 10-like [Glycine max]
Unigene11450	-1.81273	1.84381e-08	yes	0.114423	0.959751	no	-1.69831	2.07219e-11	yes	CAAX amino terminal protease family protein [Medicago truncatula]
Unigene11452	-1.44106	5.848e-05	yes	0.373548	0.621325	no	-1.06751	2.34062e-06	yes	PREDICTED: MACPF domain-containing protein CAD1-like [Glycine max]
Unigene11453	-1.19275	5.40573e-06	yes	-0.514033	0.316032	no	-1.70678	1.34856e-13	yes	50S ribosomal protein L3, chloroplastic-like [Cajanus cajan]
Unigene11456	-1.8295	5.14928e-10	yes	0.260769	0.800365	no	-1.56873	3.52588e-08	yes	-
Unigene11461	-3.62579	5.42805e-24	yes	-0.63254	0.49131	no	-4.25833	3.85333e-54	yes	PREDICTED: DELLA protein GAI-like [Vigna radiata var. radiata] [Vigna radiata]
Unigene11462	-3.94703	8.68193e-12	yes	-0.277972	0.878879	no	-4.225	5.80921e-71	yes	PREDICTED: DELLA protein RHT-1-like [Cicer arietinum]
Unigene11463	-2.78114	1.01007e-06	yes	1.32778	0.0852198	no	-1.45336	3.75248e-13	yes	DELLA protein GAI 1 [Glycine max]
Unigene11477	-2.29526	1.68563e-11	yes	-0.801363	0.302228	no	-3.09662	3.19014e-25	yes	-
Unigene11478	-2.46555	1.05215e-12	yes	-0.154003	1	no	-2.61955	1.14463e-14	yes	-
Unigene11491	-1.51081	7.33363e-08	yes	0.228884	0.821393	no	-1.28192	1.0729e-05	yes	SNAP25 homologous protein SNAP33-like [Cajanus cajan]
Unigene11493	-2.56173	1.76405e-10	yes	0.868078	0.190274	no	-1.69365	2.79092e-13	yes	Protein NEDD1 [Glycine soja]
Unigene11495	-4.21405	2.41222e-32	yes	-0.0206206	1	no	-4.23467	1.55673e-60	yes	PREDICTED: probable membrane-associated kinase regulator 1 [Vigna angularis]
Unigene11504	-2.50155	1.22893e-07	yes	1.30301	0.0970732	no	-1.19854	2.01705e-05	yes	phytochrome B [Glycine max]
Unigene11513	-1.8293	5.90861e-07	yes	0.602228	0.525189	no	-1.22707	0.000343153	yes	PREDICTED: phosphatidylinositol:ceramide inositolphosphotransferase 1 [Glycine max]
Unigene11518	-2.15023	2.9697e-09	yes	0.620171	0.31867	no	-1.53006	8.00465e-14	yes	PREDICTED: probable N-acetyl-gamma-glutamyl-phosphate reductase, chloroplastic [Glycine max]
Unigene11522	2.42729	2.02854e-12	yes	0.131568	0.923372	no	2.55886	7.71416e-21	yes	type I inositol polyphosphate 5-phosphatase 2-like [Cajanus cajan]
Unigene11527	-2.87881	1.59774e-06	yes	1.76412	0.0381103	no	-1.11469	5.64599e-06	yes	PREDICTED: uncharacterized protein LOC100818172 isoform X1 [Glycine max]
Unigene11587	-2.76422	3.06041e-10	yes	1.39442	0.04643	no	-1.3698	9.22475e-08	yes	PREDICTED: uncharacterized protein LOC106757173 [Vigna radiata var. radiata] [Vigna radiata]
Unigene11655	-1.29119	1.83711e-06	yes	-0.877845	0.0647818	no	-2.16904	1.42917e-18	yes	PREDICTED: zinc finger CCCH domain-containing protein 55-like [Arachis duranensis]
Unigene11656	-1.18939	0.000139869	yes	0.116632	0.956032	no	-1.07276	2.22897e-05	yes	Protein SCAR1 [Glycine soja]
Unigene11860	2.97987	1.11984e-17	yes	-1.44466	0.00123227	no	1.53521	7.34202e-05	yes	lycopene beta/epsilon cyclase [Medicago truncatula]
Unigene11883	-2.51756	3.61243e-10	yes	0.731571	0.345938	no	-1.78599	3.40203e-08	yes	AP2-like ethylene-responsive transcription factor ANT isoform X1 [Cajanus cajan]
Unigene119	2.84003	4.64721e-21	yes	0.16621	0.852295	no	3.00624	6.05836e-53	yes	51 kDa seed maturation protein precursor [Glycine max]
Unigene11924	-2.43798	3.38576e-13	yes	1.24756	0.0322756	no	-1.19042	1.80998e-06	yes	dicarboxylate transporter 2.1, chloroplastic-like [Cajanus cajan]
Unigene12	-1.83095	0.000736621	yes	-0.747342	0.527668	no	-2.57829	2.83779e-10	yes	-
Unigene12078	-1.49063	1.03579e-05	yes	-0.236325	0.878879	no	-1.72696	5.06208e-07	yes	PREDICTED: protein DETOXIFICATION 16-like [Vigna radiata var. radiata] [Vigna radiata]
Unigene12106	-1.44571	1.95999e-08	yes	-0.776607	0.0823366	no	-2.22232	3.77752e-25	yes	PREDICTED: cycloartenol synthase [Glycine max]
Unigene12170	-1.52063	8.79505e-07	yes	-0.85454	0.129842	no	-2.37517	6.93095e-22	yes	-
Unigene12239	-1.07845	6.54209e-05	yes	-0.303118	0.682418	no	-1.38157	4.05445e-08	yes	anaphase-promoting complex subunit 2 [Cajanus cajan]
Unigene12308	-2.22308	2.9105e-05	yes	1.14772	0.203861	no	-1.07536	0.000317556	yes	PREDICTED: callose synthase 12-like [Glycine max]
Unigene12310	-1.80637	1.04395e-07	yes	0.578585	0.333181	no	-1.22779	9.34439e-09	yes	PREDICTED: callose synthase 12 [Vigna angularis]
Unigene12337	-1.3905	2.7541e-07	yes	-0.629082	0.197535	no	-2.01959	1.33365e-19	yes	L-type lectin-domain containing receptor kinase VIII.2-like [Cajanus cajan]
Unigene12382	-1.62604	2.75809e-09	yes	-0.555208	0.342151	no	-2.18125	1.493e-18	yes	PREDICTED: zinc finger CCCH domain-containing protein 32-like [Vigna radiata var. radiata] [Vigna radiata]
Unigene12384	-1.41406	1.93493e-05	yes	0.129698	0.989082	no	-1.28436	4.03047e-05	yes	zinc finger CCCH domain-containing protein 34-like [Cajanus cajan]
Unigene12434	-1.61176	1.56308e-09	yes	-0.996992	0.0426257	no	-2.60875	5.86027e-23	yes	poly [ADP-ribose] polymerase 2 [Cajanus cajan]
Unigene12513	-2.00599	3.52943e-07	yes	0.836954	0.242322	no	-1.16903	8.85934e-05	yes	PLATZ transcription factor family protein [Medicago truncatula]
Unigene12706	-2.2262	0.000388292	yes	1.18614	0.170373	no	-1.04006	3.3618e-07	yes	PREDICTED: protein CHROMATIN REMODELING 4 isoform X1 [Vigna angularis]
Unigene12710	1.90847	1.80928e-06	yes	0.446141	0.507734	no	2.35461	1.58117e-12	yes	Peptide transporter PTR1, partial [Cajanus cajan]
Unigene12711	1.71284	2.19572e-05	yes	0.0544219	1	no	1.76726	1.26552e-05	yes	Peptide transporter PTR1, partial [Cajanus cajan]
Unigene12743	-2.20543	2.36878e-07	yes	0.735076	0.359793	no	-1.47036	1.96989e-08	yes	PREDICTED: probable lipid phosphate phosphatase beta [Vigna radiata var. radiata] [Vigna radiata]
Unigene12768	2.66346	1.17399e-14	yes	-0.0367333	1	no	2.62673	1.88766e-14	yes	-
Unigene12769	3.1975	8.66595e-32	yes	0.0534575	1	no	3.25096	3.7324e-70	yes	vacuolar-processing enzyme [Cajanus cajan]
Unigene12770	2.67846	1.91631e-18	yes	0.177432	0.832075	no	2.85589	1.60234e-22	yes	-
Unigene12810	-2.00143	1.41901e-07	yes	0.179047	0.957309	no	-1.82238	1.13012e-07	yes	PREDICTED: basic 7S globulin-like [Vigna radiata var. radiata] [Vigna radiata]
Unigene12828	-1.55621	2.38156e-09	yes	-0.219608	0.75876	no	-1.77581	9.79062e-18	yes	centrosome-associated protein CEP250 [Cajanus cajan]
Unigene12829	-1.41575	1.13627e-06	yes	0.208385	0.841803	no	-1.20737	7.53338e-06	yes	PREDICTED: early endosome antigen 1-like isoform X1 [Glycine max]
Unigene12990	-2.28758	1.26788e-09	yes	1.04706	0.114221	no	-1.24053	1.3571e-06	yes	PREDICTED: protein MOR1 [Eucalyptus grandis]
Unigene13	-1.71688	0.000428814	yes	0.369802	0.835957	no	-1.34708	0.000179936	yes	cell division control protein 48 homolog C-like [Cajanus cajan]
Unigene13073	-2.75988	4.78956e-13	yes	-0.218053	0.851964	no	-2.97794	9.09383e-44	yes	PREDICTED: endoglucanase 10-like [Arachis ipaensis]
Unigene13291	-1.18607	9.36306e-06	yes	0.163902	0.892061	no	-1.02217	0.000258936	yes	PREDICTED: rubber cis-polyprenyltransferase HRT2 [Glycine max]
Unigene13335	-1.3354	1.60248e-05	yes	-0.443446	0.542627	no	-1.77885	3.11947e-10	yes	Sphingosine-1-phosphate lyase [Glycine soja]
Unigene13519	-1.78562	9.6384e-09	yes	-0.137771	0.979513	no	-1.9234	8.02594e-11	yes	acyl-CoA N-acyltransferase (NAT) superfamily protein [Medicago truncatula]
Unigene13526	-1.16408	0.000911491	yes	-0.651367	0.449846	no	-1.81544	3.5025e-07	yes	PREDICTED: F-box/kelch-repeat protein At1g74510 [Theobroma cacao]
Unigene13537	-2.30344	4.15793e-13	yes	0.576533	0.427656	no	-1.72691	1.36042e-10	yes	zinc finger BED domain-containing protein RICESLEEPER 2-like [Cajanus cajan]
Unigene13558	-2.01012	2.39034e-08	yes	0.76423	0.30876	no	-1.24589	8.46914e-05	yes	Phospholipase D p1 [Glycine soja]
Unigene13563	1.51718	5.6293e-06	yes	-0.41692	0.51555	no	1.10026	8.10141e-05	yes	PREDICTED: alpha-xylosidase 1-like [Glycine max]
Unigene13581	-1.77948	7.58619e-08	yes	0.306272	0.747262	no	-1.4732	3.88644e-08	yes	PREDICTED: DNA topoisomerase 3-alpha isoform X4 [Glycine max]
Unigene13662	2.93673	1.06713e-17	yes	0.239637	0.782011	no	3.17637	3.44847e-20	yes	PREDICTED: ferric reduction oxidase 7, chloroplastic-like [Glycine max]
Unigene13663	2.75375	8.50961e-16	yes	0.153022	0.911727	no	2.90677	2.21057e-20	yes	PREDICTED: ferric reduction oxidase 7, chloroplastic-like [Glycine max]
Unigene13706	-1.8986	6.96152e-09	yes	0.867763	0.132904	no	-1.03083	1.59548e-05	yes	endonuclease/exonuclease/phosphatase family protein [Medicago truncatula]
Unigene13717	-2.33437	3.5292e-05	yes	0.832008	0.478133	no	-1.50236	3.21463e-06	yes	PREDICTED: LOW QUALITY PROTEIN: phosphatidylinositol 4-kinase alpha 1-like [Glycine max]
Unigene13802	-1.17811	0.000177532	yes	-0.079515	1	no	-1.25762	3.22499e-05	yes	PREDICTED: probable LRR receptor-like serine/threonine-protein kinase At5g45780 isoform X2 [Glycine max]
Unigene13900	-2.12157	0.000138533	yes	0.68216	0.478141	no	-1.43941	9.86286e-09	yes	PREDICTED: protein ROS1-like isoform X2 [Glycine max]
Unigene13907	2.03819	1.13635e-06	yes	0.0208415	1	no	2.05903	2.02109e-08	yes	PREDICTED: protein STRICTOSIDINE SYNTHASE-LIKE 5-like [Glycine max]
Unigene13918	-2.53398	2.56686e-13	yes	0.393201	0.724993	no	-2.14078	3.55845e-12	yes	-
Unigene13985	-1.28661	1.66662e-05	yes	-0.358482	0.688543	no	-1.6451	6.56556e-08	yes	PREDICTED: uncharacterized protein LOC106768769 [Vigna radiata var. radiata] [Vigna radiata]
Unigene14	-2.24563	3.17473e-05	yes	0.745737	0.366626	no	-1.49989	5.08161e-16	yes	altered inheritance of mitochondria protein 3-like [Cajanus cajan]
Unigene14027	-1.77846	1.9524e-06	yes	0.0275825	1	no	-1.75088	3.73015e-15	yes	guanine nucleotide exchange factor SPIKE 1 isoform X2 [Cajanus cajan]
Unigene14113	-1.2577	9.10782e-06	yes	-0.435101	0.412249	no	-1.6928	1.88698e-18	yes	PREDICTED: increased DNA methylation 1-like [Glycine max]
Unigene14117	-2.73673	3.56243e-17	yes	1.70478	0.00220101	no	-1.03195	0.000524132	yes	PREDICTED: translation initiation factor IF-2, chloroplastic-like [Glycine max]
Unigene14121	-2.44486	8.11102e-15	yes	1.24555	0.0113525	no	-1.1993	1.02457e-07	yes	Translation elongation/initiation factor/Ribosomal, beta-barrel [Corchorus olitorius]
Unigene14133	-3.14383	6.1396e-17	yes	-1.01054	0.229524	no	-4.15437	8.54739e-48	yes	DNA (cytosine-5)-methyltransferase CMT2-like isoform X2 [Cajanus cajan]
Unigene14178	-2.12625	4.02676e-12	yes	0.531632	0.517337	no	-1.59462	6.81632e-08	yes	protein IQ-DOMAIN 31-like [Cajanus cajan]
Unigene14180	-1.75476	7.38086e-10	yes	0.145935	0.922035	no	-1.60883	2.69972e-09	yes	Protein IQ-DOMAIN 31 [Glycine soja]
Unigene14195	-1.7607	1.43566e-05	yes	0.653897	0.417642	no	-1.1068	9.1373e-05	yes	PREDICTED: uncharacterized protein LOC106779136 isoform X1 [Vigna radiata var. radiata] [Vigna radiata]
Unigene14214	-1.84572	4.59872e-08	yes	-0.530345	0.631285	no	-2.37606	2.38357e-10	yes	PREDICTED: microtubule-associated protein RP/EB family member 1B isoform X2 [Vigna radiata var. radiata] [Vigna radiata]
Unigene14288	-4.06218	7.27358e-36	yes	-0.504595	0.638781	no	-4.56678	3.41274e-58	yes	kinesin-like protein KIN-12C isoform X1 [Cajanus cajan]
Unigene14295	-1.47757	1.09996e-06	yes	-0.531215	0.498504	no	-2.00879	1.83932e-10	yes	PREDICTED: protein CASP [Vitis vinifera]
Unigene143	-1.54578	2.38114e-06	yes	0.0740012	1	no	-1.47178	4.55845e-09	yes	quinone oxidoreductase-like protein 2 homolog [Cajanus cajan]
Unigene14327	-1.39598	4.37834e-05	yes	0.221104	0.913375	no	-1.17488	0.000822058	yes	ARID/bright DNA-binding domain protein [Medicago truncatula]
Unigene14339	-1.52994	5.1827e-08	yes	-1.064	0.0766812	no	-2.59395	8.25988e-17	yes	hypothetical protein TSUD_239990 [Trifolium subterraneum]
Unigene14369	2.72217	7.86653e-11	yes	-0.78627	0.172462	no	1.9359	1.47962e-07	yes	-
Unigene14372	1.07823	9.69518e-05	yes	0.291104	0.648559	no	1.36933	8.29842e-08	yes	PREDICTED: probable E3 ubiquitin-protein ligase XBOS32 [Cicer arietinum]
Unigene14428	-1.27313	0.000378498	yes	-0.0806174	1	no	-1.35375	1.86178e-05	yes	-
Unigene14448	-1.51723	1.94014e-06	yes	0.410545	0.518641	no	-1.10668	9.01651e-07	yes	PREDICTED: nuclear pore complex protein NUP58 [Cicer arietinum]
Unigene14489	1.74517	1.08594e-07	yes	-0.522319	0.385789	no	1.22285	0.000923416	yes	-
Unigene14514	1.43236	1.68227e-05	yes	0.522794	0.354493	no	1.95516	2.10392e-11	yes	PREDICTED: probable L-type lectin-domain containing receptor kinase II.1 [Vigna angularis]
Unigene14579	-1.56029	5.44423e-07	yes	0.524163	0.465794	no	-1.03612	0.000373496	yes	-
Unigene14706	1.72184	2.45178e-07	yes	-0.491302	0.412104	no	1.23054	0.000989332	yes	-
Unigene14715	-3.85236	1.57803e-23	yes	0.627352	0.530141	no	-3.225	5.97113e-37	yes	Serine/threonine-protein kinase 36 [Glycine soja]
Unigene14722	-2.2362	6.5171e-09	yes	1.09114	0.0600367	no	-1.14505	1.79972e-07	yes	PREDICTED: probable receptor-like serine/threonine-protein kinase At5g57670 [Glycine max]
Unigene14740	2.23471	5.28541e-09	yes	-0.419323	0.580259	no	1.81539	6.55507e-09	yes	plant/T7H20-70 protein [Medicago truncatula]
Unigene14745	-2.52313	6.05954e-07	yes	0.886338	0.241036	no	-1.63679	1.30167e-15	yes	PREDICTED: putative septum site-determining protein minD homolog, chloroplastic [Glycine max]
Unigene14797	-1.77006	2.28741e-06	yes	0.559319	0.514332	no	-1.21074	8.27612e-05	yes	probable phospholipid-transporting ATPase 4 [Cajanus cajan]
Unigene14831	-1.09027	6.89081e-05	yes	-0.601221	0.223337	no	-1.69149	4.85644e-15	yes	E3 ubiquitin-protein ligase SHPRH [Cajanus cajan]
Unigene14834	-1.6144	8.82786e-09	yes	0.445039	0.412969	no	-1.16936	3.36474e-08	yes	AUGMIN subunit 5 [Cajanus cajan]
Unigene14841	-1.45425	0.00017848	yes	0.312233	0.786263	no	-1.14202	0.000754026	yes	E3 ubiquitin-protein ligase Hakai [Cajanus cajan]
Unigene14845	-2.56293	0.000335413	yes	0.479047	0.743162	no	-2.08388	2.94996e-25	yes	C2H2-like zinc finger protein [Medicago truncatula]
Unigene14852	-1.90462	2.19186e-07	yes	0.069724	1	no	-1.83489	8.50675e-14	yes	-
Unigene14875	-3.89777	2.29361e-30	yes	-0.57418	0.556086	no	-4.47195	4.41176e-57	yes	PREDICTED: UDP-glucuronic acid decarboxylase 6-like [Lupinus angustifolius]
Unigene14876	-2.40758	1.59884e-05	yes	0.436635	0.734988	no	-1.97094	5.44998e-12	yes	PREDICTED: verprolin-like [Glycine max]
Unigene14877	-1.21393	0.000119635	yes	0.0209963	1	no	-1.19294	1.8942e-06	yes	PREDICTED: acyl-coenzyme A thioesterase 9, mitochondrial [Glycine max]
Unigene14910	-1.8954	1.19144e-07	yes	0.804824	0.24165	no	-1.09058	0.000157584	yes	-
Unigene14921	-2.49601	6.41303e-10	yes	0.71228	0.349109	no	-1.78373	3.40836e-08	yes	LRR receptor-like serine/threonine-protein kinase HSL2 [Glycine soja]
Unigene14927	-2.71903	5.32289e-14	yes	1.50278	0.00572571	no	-1.21625	1.52939e-06	yes	PREDICTED: eukaryotic translation initiation factor 4B2-like [Vigna radiata var. radiata] [Vigna radiata]
Unigene14932	-1.12988	9.31517e-05	yes	-0.0369068	1	no	-1.16679	1.92541e-07	yes	1,3-beta-glucan synthase, partial [Malus domestica]
Unigene14933	-1.28737	0.000508917	yes	0.137007	0.954614	no	-1.15036	8.79325e-06	yes	Callose synthase 11 [Glycine soja]
Unigene14967	1.53216	0.000766018	yes	0.122344	0.99566	no	1.65451	0.000203497	yes	-
Unigene14979	-1.68288	3.58777e-08	yes	-0.13815	0.932425	no	-1.82103	2.4138e-16	yes	ATP-dependent DNA helicase Q-like 4A [Cajanus cajan]
Unigene14991	-2.13742	3.60395e-09	yes	0.659682	0.408602	no	-1.47774	2.2167e-06	yes	UDP-glucuronate 4-epimerase 3 [Cajanus cajan]
Unigene14998	-1.65254	1.05195e-05	yes	0.538792	0.44408	no	-1.11375	2.68548e-06	yes	Aconitate hydratase, cytoplasmic [Cajanus cajan]
Unigene15003	-1.46048	1.11713e-05	yes	0.444402	0.48896	no	-1.01608	7.23849e-06	yes	beta-1,3-galactosyltransferase 7-like isoform X2 [Cajanus cajan]
Unigene15004	1.40707	5.56218e-05	yes	1.13187	0.0654891	no	2.53894	1.71083e-09	yes	PREDICTED: probable beta-1,3-galactosyltransferase 2 isoform X1 [Vigna angularis]
Unigene15006	-1.29482	8.83391e-05	yes	0.0945434	0.996653	no	-1.20027	3.09203e-05	yes	Microtubule-associated protein TORTIFOLIA1 [Glycine soja]
Unigene15018	-2.0676	2.52926e-14	yes	-0.0908948	1	no	-2.15849	4.14253e-14	yes	PREDICTED: probable methyltransferase PMT26 [Glycine max]
Unigene15019	-1.9135	5.0854e-10	yes	0.153077	0.95166	no	-1.76042	3.61612e-09	yes	PREDICTED: probable methyltransferase PMT26 [Glycine max]
Unigene15028	-2.45519	4.5376e-07	yes	1.33263	0.0385112	no	-1.12256	1.25578e-08	yes	PREDICTED: WW domain-binding protein 11-like [Glycine max]
Unigene15029	1.44974	1.03125e-05	yes	0.0728555	1	no	1.52259	1.11837e-07	yes	Ankyrin repeat-containing protein At3g12360 family [Cajanus cajan]
Unigene15040	-1.39857	3.67457e-06	yes	-0.800482	0.183587	no	-2.19905	1.88603e-14	yes	polycomb group protein EMBRYONIC FLOWER 2-like [Cajanus cajan]
Unigene15047	-1.63053	0.000192044	yes	0.617547	0.396237	no	-1.01298	2.29077e-06	yes	omega-amidase, chloroplastic isoform X2 [Cajanus cajan]
Unigene15082	-2.26505	7.83776e-16	yes	0.686269	0.316783	no	-1.57878	6.75226e-06	yes	PREDICTED: probable membrane-associated kinase regulator 1 [Glycine max]
Unigene15096	-2.01524	8.93753e-08	yes	0.482248	0.495572	no	-1.53299	1.43014e-13	yes	PREDICTED: outer envelope protein 80, chloroplastic-like [Glycine max]
Unigene15100	-1.02922	0.000356413	yes	-0.566775	0.285891	no	-1.59599	5.43984e-12	yes	prefoldin subunit 1 [Cajanus cajan]
Unigene15140	-2.35391	4.13696e-10	yes	0.608282	0.524247	no	-1.74562	6.12844e-05	yes	alpha-amylase [Cajanus cajan]
Unigene15163	-2.75555	2.21973e-08	yes	0.155321	0.984167	no	-2.60022	8.29647e-21	yes	polyadenylate-binding protein [Medicago truncatula]
Unigene15164	-2.089	1.7199e-06	yes	0.998018	0.108876	no	-1.09098	1.93164e-08	yes	PREDICTED: chromatin modification-related protein EAF1 B-like isoform X1 [Vigna angularis]
Unigene15166	-3.33987	6.43129e-24	yes	1.41665	0.015693	no	-1.92323	2.5677e-14	yes	-
Unigene15172	-2.1821	4.69918e-14	yes	0.844757	0.097044	no	-1.33734	2.05672e-07	yes	PREDICTED: uncharacterized membrane protein At4g09580 [Glycine max]
Unigene15177	-1.46905	1.76173e-06	yes	-0.180506	0.921606	no	-1.64955	2.26501e-07	yes	ARM repeat protein [Medicago truncatula]
Unigene15188	-1.27285	1.68007e-06	yes	-0.247945	0.779714	no	-1.52079	1.74086e-09	yes	PREDICTED: probable phospholipid-transporting ATPase 4 isoform X1 [Glycine max]
Unigene15190	-1.61303	2.15844e-07	yes	-0.714316	0.276771	no	-2.32735	1.29978e-13	yes	Chaperone protein dnaJ 8, chloroplastic [Glycine soja]
Unigene15217	-1.81013	3.13511e-06	yes	0.396583	0.64037	no	-1.41355	2.06843e-08	yes	PREDICTED: protein FIZZY-RELATED 3-like [Glycine max]
Unigene15218	-1.55724	2.67601e-08	yes	-0.80314	0.148686	no	-2.36038	2.56982e-17	yes	PREDICTED: probable serine/threonine-protein kinase At5g41260 [Vigna angularis]
Unigene15227	1.72255	4.34584e-07	yes	-0.0507417	1	no	1.67181	7.14567e-08	yes	PREDICTED: C2 domain-containing protein At1g53590-like isoform X2 [Glycine max]
Unigene15229	-1.07919	9.50726e-05	yes	-0.142177	0.911504	no	-1.22137	1.142e-07	yes	PREDICTED: 28 kDa ribonucleoprotein, chloroplastic [Cicer arietinum]
Unigene15230	-1.25301	4.779e-06	yes	0.0921997	0.979358	no	-1.16081	3.3486e-07	yes	31 kDa ribonucleoprotein [Medicago truncatula]
Unigene15231	-2.42549	1.6934e-17	yes	-0.319699	0.670098	no	-2.74519	1.04928e-24	yes	PREDICTED: zinc transporter 4, chloroplastic-like isoform X1 [Cicer arietinum]
Unigene15232	-1.24187	1.05603e-05	yes	0.17081	0.86822	no	-1.07106	2.62164e-05	yes	PREDICTED: uncharacterized protein LOC109356851 isoform X4 [Lupinus angustifolius]
Unigene15248	-1.21956	2.54764e-05	yes	-0.498108	0.354345	no	-1.71767	1.45042e-13	yes	ubiquitin-conjugating enzyme E2-like protein, partial [Lolium perenne]
Unigene15265	4.85483	2.6073e-46	yes	-0.501353	0.335519	no	4.35348	2.55775e-42	yes	PREDICTED: 26.5 kDa heat shock protein, mitochondrial [Lupinus angustifolius]
Unigene15273	1.04242	0.000635911	yes	0.21585	0.779714	no	1.25827	8.72192e-08	yes	TPR repeat region family protein [Medicago truncatula]
Unigene15274	-1.32944	1.5161e-05	yes	-0.421844	0.513396	no	-1.75128	2.00123e-13	yes	PREDICTED: cysteine-rich receptor-like protein kinase 4 isoform X1 [Glycine max]
Unigene15295	-1.83223	4.86945e-09	yes	0.561861	0.284665	no	-1.27037	3.42272e-11	yes	PREDICTED: structural maintenance of chromosomes protein 1 [Lupinus angustifolius]
Unigene15308	-1.50289	5.38749e-07	yes	-0.128591	0.946542	no	-1.63148	3.81042e-10	yes	PREDICTED: uncharacterized GPI-anchored protein At4g28100-like [Cicer arietinum]
Unigene15309	-1.59684	5.18404e-08	yes	-0.187827	0.845395	no	-1.78467	6.94737e-15	yes	PREDICTED: uncharacterized GPI-anchored protein At4g28100-like [Glycine max]
Unigene15336	-1.27149	5.11897e-07	yes	-0.0514938	1	no	-1.32298	7.32722e-13	yes	acyl carrier protein [Medicago truncatula]
Unigene15339	-2.65354	1.75503e-12	yes	-1.3219	0.0303434	no	-3.97543	9.11496e-35	yes	PREDICTED: alpha-mannosidase-like [Glycine max]
Unigene15344	-2.45182	8.04554e-08	yes	1.13241	0.0648624	no	-1.31941	1.28919e-12	yes	PREDICTED: small nuclear ribonucleoprotein-associated protein B [Cicer arietinum]
Unigene15357	-1.6785	0.000445588	yes	0.493576	0.571224	no	-1.18492	4.56427e-08	yes	multiple organellar RNA editing factor 3, mitochondrial-like [Cajanus cajan]
Unigene15358	-1.45734	0.000833714	yes	0.266671	0.809039	no	-1.19067	1.51793e-07	yes	PREDICTED: multiple organellar RNA editing factor 3, mitochondrial-like [Glycine max]
Unigene1536	-1.31304	0.000672542	yes	-0.0774563	1	no	-1.39049	0.000402221	yes	-
Unigene15360	-2.54248	6.17574e-14	yes	-0.332495	0.866523	no	-2.87497	1.14949e-19	yes	magnesium-chelatase subunit ChlD, chloroplastic [Cajanus cajan]
Unigene15361	-2.54492	1.77906e-14	yes	-0.935849	0.0974803	no	-3.48077	3.91899e-44	yes	PREDICTED: magnesium-chelatase subunit ChlD, chloroplastic isoform X1 [Lupinus angustifolius]
Unigene15364	-2.12587	0.00036789	yes	-0.489351	0.73153	no	-2.61522	4.39312e-12	yes	PREDICTED: subtilisin-like protease SBT1.5 [Lupinus angustifolius]
Unigene15369	-1.27959	3.28589e-06	yes	-0.918384	0.0683762	no	-2.19797	3.23498e-17	yes	PREDICTED: nitrogen regulatory protein P-II homolog [Vigna angularis]
Unigene15383	3.21846	1.32715e-20	yes	-0.949841	0.0699607	no	2.26862	5.02191e-09	yes	Heat shock protein 83, partial [Noccaea caerulescens]
Unigene15384	3.23854	6.88159e-23	yes	-1.17474	0.00695269	no	2.0638	3.31883e-14	yes	PREDICTED: heat shock protein 90-1-like [Gossypium raimondii]
Unigene15420	-1.59336	3.06152e-09	yes	-0.692308	0.163998	no	-2.28567	8.8894e-22	yes	PREDICTED: 2-Cys peroxiredoxin BAS1, chloroplastic-like [Arachis duranensis]
Unigene15426	-1.88926	1.33496e-06	yes	-1.24823	0.0481008	no	-3.13749	4.91359e-24	yes	Subtilisin-like protease [Cajanus cajan]
Unigene15435	-2.94144	6.03154e-12	yes	-0.383414	0.850168	no	-3.32485	1.11229e-21	yes	PREDICTED: 5'-adenylylsulfate reductase 3, chloroplastic-like [Glycine max]
Unigene15449	-1.02309	6.60165e-05	yes	-1.21338	0.0014315	no	-2.23647	4.16923e-30	yes	PREDICTED: photosystem II core complex proteins psbY, chloroplastic [Ziziphus jujuba]
Unigene15462	-1.69582	5.45501e-08	yes	0.416949	0.471438	no	-1.27887	1.78386e-11	yes	PLAC8 family protein [Medicago truncatula]
Unigene15470	-2.48951	3.69312e-18	yes	-0.990711	0.0462585	no	-3.48022	5.35688e-48	yes	PREDICTED: enoyl-[acyl-carrier-protein] reductase [NADH] 2, chloroplastic-like [Glycine max]
Unigene15471	-1.81906	6.09842e-13	yes	-0.311696	0.575469	no	-2.13075	1.78187e-28	yes	enoyl-[acyl-carrier-protein] reductase [NADH], chloroplastic-like [Cajanus cajan]
Unigene15475	1.69948	8.51303e-11	yes	0.0399809	1	no	1.73946	1.67786e-21	yes	PREDICTED: pectinesterase 31 [Glycine max]
Unigene15479	2.05039	7.57638e-12	yes	0.377649	0.526021	no	2.42803	6.74708e-31	yes	PREDICTED: sulfated surface glycoprotein 185-like [Vigna angularis]
Unigene15486	-4.57265	4.04201e-44	yes	0.168911	0.952463	no	-4.40373	1.5233e-54	yes	PREDICTED: histone H4-like [Fragaria vesca subsp. vesca] [Fragaria vesca]
Unigene15487	1.23833	6.56201e-06	yes	-0.22831	0.739618	no	1.01002	2.5142e-06	yes	thioredoxin-like protein CXXS1 [Cajanus cajan]
Unigene15494	-1.36377	1.89075e-07	yes	-0.273601	0.716149	no	-1.63737	1.57912e-09	yes	PREDICTED: protein transport protein Sec61 subunit gamma [Glycine max]
Unigene15505	-1.20789	6.36975e-06	yes	-0.231242	0.722987	no	-1.43913	2.92885e-14	yes	ATP synthase subunit d, mitochondrial [Cajanus cajan]
Unigene15524	-2.27499	0.000331839	yes	0.446418	0.729636	no	-1.82857	1.08717e-12	yes	PREDICTED: protodermal factor 1-like isoform X10 [Lupinus angustifolius]
Unigene15526	2.74597	5.73916e-20	yes	0.111538	0.938045	no	2.85751	1.59886e-43	yes	Late embryogenesis abundant protein D-29 [Glycine soja]
Unigene15528	2.54879	3.29593e-22	yes	-0.778115	0.0569709	no	1.77068	1.33575e-19	yes	PREDICTED: BURP domain-containing protein 9-like [Glycine max]
Unigene15538	9.89567	1.31873e-52	yes	0.199462	0.823739	no	10.0951	1.02141e-57	yes	napin-type 2S albumin 1 precursor [Glycine max]
Unigene15541	2.87945	6.49663e-25	yes	-1.28257	0.00129451	no	1.59687	1.47082e-13	yes	1-Cys peroxiredoxin [Glycine soja]
Unigene15547	-1.34571	1.93097e-07	yes	-0.349379	0.510026	no	-1.69509	2.84437e-20	yes	uncharacterized protein LOC109806127 [Cajanus cajan]
Unigene15553	1.45274	7.52706e-07	yes	-0.017936	1	no	1.43481	7.49676e-08	yes	PREDICTED: seed biotin-containing protein SBP65-like isoform X2 [Glycine max]
Unigene15554	1.53504	9.11079e-08	yes	0.0852748	0.984431	no	1.62032	2.2102e-11	yes	PREDICTED: seed biotin-containing protein SBP65-like isoform X2 [Lupinus angustifolius]
Unigene15565	-1.73071	1.31527e-08	yes	-0.013632	1	no	-1.74435	8.81221e-14	yes	PREDICTED: 14-3-3-like protein B [Gossypium raimondii]
Unigene15566	-1.73665	3.17964e-08	yes	-0.0166438	1	no	-1.7533	2.20199e-19	yes	14-3-3-like protein B [Cajanus cajan]
Unigene15575	-3.39017	3.03694e-35	yes	-0.58786	0.287584	no	-3.97803	3.54699e-56	yes	Histone H4, partial [Noccaea caerulescens]
Unigene15576	-2.07632	2.64247e-12	yes	-0.842883	0.124633	no	-2.9192	3.58751e-28	yes	histone H4 [Zea mays]
Unigene15582	2.98257	9.74958e-18	yes	0.187866	0.858519	no	3.17043	4.01256e-22	yes	-
Unigene15585	-1.72889	8.35779e-10	yes	0.694756	0.150378	no	-1.03413	6.06163e-06	yes	PREDICTED: 60S ribosomal protein L38-like [Vigna angularis]
Unigene15588	-1.63391	1.22841e-08	yes	-1.08349	0.0176865	no	-2.7174	2.51652e-34	yes	PREDICTED: V-type proton ATPase subunit G-like [Vigna radiata var. radiata] [Vigna radiata]
Unigene15592	-2.39936	1.65851e-07	yes	1.11068	0.180562	no	-1.28868	4.59474e-06	yes	-
Unigene15614	-3.30049	1.13549e-15	yes	0.389907	0.761949	no	-2.91058	3.1862e-25	yes	-
Unigene15626	-1.49755	1.83993e-07	yes	-0.618096	0.364137	no	-2.11564	3.8305e-12	yes	somatic embryogenesis receptor kinase 1-like precursor [Glycine max]
Unigene15641	-1.25357	0.000267306	yes	0.0322677	1	no	-1.2213	1.07573e-07	yes	oligosaccharyltransferase subunit ribophorin II [Medicago truncatula]
Unigene15642	-1.34588	4.25364e-05	yes	0.0377395	1	no	-1.30814	1.64856e-07	yes	PREDICTED: auxilin-like protein 1 [Glycine max]
Unigene15649	-1.95066	7.44212e-10	yes	0.656091	0.248017	no	-1.29457	2.62824e-09	yes	PREDICTED: anaphase-promoting complex subunit 8-like [Cicer arietinum]
Unigene15697	-2.39327	3.89769e-20	yes	-0.114446	0.932548	no	-2.50772	2.54861e-31	yes	(3R)-hydroxymyristoyl-[acyl-carrier-protein] dehydratase [Glycine soja]
Unigene15698	-1.84799	6.72164e-11	yes	-0.670213	0.18369	no	-2.5182	1.12399e-28	yes	beta-hydroxyacyl-ACP dehydratase [Medicago truncatula]
Unigene15703	-2.2941	3.36008e-10	yes	0.322973	0.690746	no	-1.97113	1.52217e-18	yes	PREDICTED: transcription factor TCP4-like isoform X2 [Lupinus angustifolius]
Unigene15704	-1.95745	0.000991644	yes	0.954805	0.288862	no	-1.00265	0.000133827	yes	-
Unigene15706	-2.68919	1.28452e-08	yes	0.403252	0.663889	no	-2.28594	1.56981e-29	yes	transcription factor TCP3-like [Cajanus cajan]
Unigene15714	-1.29496	2.09655e-05	yes	-0.885843	0.147717	no	-2.1808	2.04868e-11	yes	PREDICTED: external alternative NAD(P)H-ubiquinone oxidoreductase B1, mitochondrial [Glycine max]
Unigene15721	3.98029	3.23558e-31	yes	-0.408579	0.472152	no	3.57171	3.33278e-28	yes	hypothetical protein glysoja_009711 [Glycine soja]
Unigene15732	-1.03291	0.00015061	yes	-0.276826	0.674858	no	-1.30974	1.83247e-09	yes	PREDICTED: lysine-specific demethylase JMJ25-like [Glycine max]
Unigene15740	-2.36623	1.61552e-11	yes	0.477232	0.573112	no	-1.889	1.45122e-12	yes	protein RNA-directed DNA methylation 3 isoform X2 [Cajanus cajan]
Unigene15741	-2.07341	1.39344e-06	yes	0.58557	0.432951	no	-1.48784	1.14424e-10	yes	protein RNA-directed DNA methylation 3 isoform X2 [Cajanus cajan]
Unigene15742	-2.075	7.33585e-07	yes	0.383392	0.674242	no	-1.6916	1.50833e-12	yes	PREDICTED: protein RNA-directed DNA methylation 3-like isoform X1 [Glycine max]
Unigene15758	3.66874	5.09238e-32	yes	0.217042	0.779714	no	3.88578	6.97139e-54	yes	ABC transporter C family member 9 [Glycine soja]
Unigene15764	-1.02138	0.000846083	yes	-0.0585618	1	no	-1.07994	0.00036132	yes	PREDICTED: lysine-specific demethylase JMJ25-like [Glycine max]
Unigene15766	-1.68529	9.34455e-07	yes	0.556428	0.442364	no	-1.12886	1.08486e-05	yes	PREDICTED: protein disulfide isomerase-like 1-4 [Lupinus angustifolius]
Unigene15785	-1.79647	8.11806e-08	yes	-0.146701	0.978663	no	-1.94317	3.83536e-09	yes	-
Unigene15787	-2.02012	1.67949e-07	yes	0.446352	0.535853	no	-1.57377	7.85661e-16	yes	PREDICTED: microtubule-associated protein futsch-like [Vigna angularis]
Unigene15790	4.54761	7.01578e-30	yes	1.44263	0.150481	no	5.99024	2.38625e-14	yes	35 kDa seed maturation protein [Glycine max]
Unigene15791	3.88411	4.49809e-18	yes	0.937648	0.308865	no	4.82175	2.06701e-14	yes	-
Unigene15793	-1.25639	2.21988e-06	yes	0.00982488	1	no	-1.24656	6.82684e-06	yes	cyclin-dependent protein kinase inhibitor SMR9 [Cajanus cajan]
Unigene15794	-2.85544	1.1781e-09	yes	0.0806627	1	no	-2.77478	4.84751e-29	yes	cyclin-dependent protein kinase inhibitor SMR9 [Cajanus cajan]
Unigene15805	-2.31105	7.94732e-11	yes	0.185119	0.873259	no	-2.12593	4.3344e-27	yes	chlorophyllide a oxygenase, chloroplastic-like [Cajanus cajan]
Unigene15807	-2.17636	5.43494e-11	yes	0.668181	0.23909	no	-1.50818	2.2679e-11	yes	PREDICTED: protein RAE1 [Vigna radiata var. radiata] [Vigna radiata]
Unigene15817	1.21517	0.00060528	yes	0.0718513	1	no	1.28702	2.11921e-07	yes	E3 ubiquitin-protein ligase RMA1H1-like [Cajanus cajan]
Unigene15837	-2.39383	3.13402e-13	yes	0.320926	0.779714	no	-2.0729	3.08395e-14	yes	PREDICTED: nicalin-1-like [Gossypium arboreum]
Unigene15851	-2.11301	3.79504e-15	yes	-0.0828078	0.982556	no	-2.19582	5.8107e-23	yes	PREDICTED: uncharacterized protein LOC100790472 isoform X3 [Glycine max]
Unigene15871	-1.65286	1.26434e-05	yes	-0.937239	0.181828	no	-2.59009	9.33007e-23	yes	-
Unigene15874	-2.00772	3.25895e-14	yes	-1.09762	0.0224767	no	-3.10534	2.80615e-30	yes	PREDICTED: uncharacterized protein LOC100795947 isoform X2 [Glycine max]
Unigene15879	-1.16535	4.66862e-05	yes	0.0909547	1	no	-1.07439	0.000133057	yes	-
Unigene15881	-1.29524	1.27507e-06	yes	-0.615528	0.197163	no	-1.91077	4.5207e-19	yes	methyl-CpG-binding domain-containing protein 11 [Cajanus cajan]
Unigene15888	1.89853	3.24618e-07	yes	-0.391468	0.580946	no	1.50707	6.36404e-05	yes	NAC domain-containing protein 73-like [Cajanus cajan]
Unigene15903	-1.41801	0.000124876	yes	0.390273	0.590045	no	-1.02774	5.06607e-07	yes	hypothetical protein glysoja_026283 [Glycine soja]
Unigene15923	-3.1398	3.55366e-11	yes	0.35302	0.877499	no	-2.78678	5.25737e-05	yes	PREDICTED: protein E6-like isoform X2 [Glycine max]
Unigene15924	-3.28366	1.25832e-15	yes	-0.0769254	1	no	-3.36059	9.81895e-08	yes	PREDICTED: protein E6-like isoform X2 [Glycine max]
Unigene15925	-3.04805	1.42589e-11	yes	-0.0632559	1	no	-3.1113	7.00152e-06	yes	Protein E6 [Glycine soja]
Unigene15935	-1.43376	1.4253e-06	yes	0.429762	0.439924	no	-1.004	2.47424e-07	yes	Nuclear pore complex protein Nup133 family [Cajanus cajan]
Unigene15939	-1.15054	1.75766e-05	yes	-0.251907	0.704369	no	-1.40244	2.71717e-12	yes	similar to vacuolar protein sorting-associated protein [Lupinus angustifolius]
Unigene15951	-2.57548	3.75191e-13	yes	0.99097	0.0932741	no	-1.58451	2.81621e-11	yes	PREDICTED: histone-lysine N-methyltransferase SUVR2-like [Glycine max]
Unigene15961	-1.62093	1.31249e-05	yes	0.329261	0.726183	no	-1.29167	6.75825e-07	yes	PREDICTED: probable pyridoxal 5'-phosphate synthase subunit PDX2 [Vigna angularis]
Unigene15968	-2.07872	8.32405e-08	yes	0.39703	0.734999	no	-1.68169	4.84002e-09	yes	PREDICTED: pentatricopeptide repeat-containing protein At3g06430, chloroplastic-like [Glycine max]
Unigene15980	-2.09702	1.35785e-07	yes	0.136166	0.947341	no	-1.96086	1.60032e-18	yes	probable inactive ATP-dependent zinc metalloprotease FTSHI 5, chloroplastic isoform X1 [Cajanus cajan]
Unigene15981	-6.25631	1.03162e-41	yes	0.264479	0.936079	no	-5.99183	3.42385e-89	yes	probably inactive leucine-rich repeat receptor-like protein kinase IMK2 [Cajanus cajan]
Unigene15996	-2.35481	3.72921e-15	yes	0.97077	0.0365584	no	-1.38404	6.5364e-11	yes	PREDICTED: calmodulin-binding protein 25-like [Glycine max]
Unigene15999	-1.56744	1.26935e-05	yes	-0.176075	0.900523	no	-1.74351	1.32858e-12	yes	calcium-transporting ATPase 9, plasma membrane-type-like [Cajanus cajan]
Unigene16001	-1.91277	4.99707e-09	yes	0.313325	0.710705	no	-1.59945	1.82684e-10	yes	Calcium-transporting ATPase 9, plasma membrane-type [Cajanus cajan]
Unigene16022	-1.49181	5.19152e-07	yes	0.474924	0.463269	no	-1.01688	7.20899e-05	yes	hypothetical protein glysoja_006160 [Glycine soja]
Unigene16036	-3.17177	1.10774e-23	yes	0.969922	0.0489872	no	-2.20185	9.40369e-26	yes	PREDICTED: transcription factor E2FB isoform X1 [Cicer arietinum]
Unigene16040	-2.31319	2.45531e-09	yes	0.982097	0.198022	no	-1.33109	1.46794e-05	yes	probable inactive ATP-dependent zinc metalloprotease FTSHI 4, chloroplastic [Cajanus cajan]
Unigene16041	-2.05893	4.01503e-08	yes	0.927934	0.238531	no	-1.13099	0.000753092	yes	PREDICTED: ATP-dependent zinc metalloprotease FtsH-like [Glycine max]
Unigene16044	-1.87684	2.29544e-08	yes	-0.0750093	1	no	-1.95184	4.45661e-11	yes	NAD(P)-binding rossmann-fold protein [Medicago truncatula]
Unigene16045	-2.33907	3.58388e-07	yes	0.126437	0.988528	no	-2.21263	2.99255e-21	yes	PREDICTED: uncharacterized protein LOC108319108 [Vigna angularis]
Unigene16050	-1.50268	0.000383692	yes	0.449295	0.605162	no	-1.05339	1.04936e-05	yes	Lysine-specific demethylase 3A [Glycine soja]
Unigene16072	1.03998	0.000423647	yes	0.439085	0.405719	no	1.47907	1.77177e-10	yes	PREDICTED: peroxisomal membrane protein 13 [Glycine max]
Unigene16086	-3.19822	3.8978e-22	yes	0.271289	0.867065	no	-2.92694	2.43946e-08	yes	PREDICTED: serine hydroxymethyltransferase 7-like [Glycine max]
Unigene16112	-1.88381	2.34391e-08	yes	-0.230198	0.945607	no	-2.114	6.77983e-08	yes	hypothetical protein PHAVU_009G219400g [Phaseolus vulgaris]
Unigene16115	-1.47474	2.67296e-06	yes	0.365757	0.547506	no	-1.10898	5.02661e-09	yes	dihydrolipoyllysine-residue acetyltransferase component 2 of pyruvate dehydrogenase complex, mitochondrial-like isoform X2 [Cajanus cajan]
Unigene16119	-1.38613	7.32609e-05	yes	0.155839	0.953023	no	-1.23029	0.000369896	yes	-
Unigene16137	-2.69981	4.63914e-10	yes	1.33766	0.102048	no	-1.36215	8.12931e-06	yes	Mediator of RNA polymerase II transcription subunit 23 [Glycine soja]
Unigene16140	-3.60594	6.05475e-22	yes	1.26191	0.0231897	no	-2.34404	2.89265e-24	yes	PREDICTED: cytochrome P450 710A1-like [Glycine max]
Unigene16151	-2.83605	2.10909e-07	yes	0.754331	0.444905	no	-2.08172	7.08937e-19	yes	PREDICTED: serine/threonine-protein kinase At5g01020-like isoform X3 [Glycine max]
Unigene16157	-2.17109	2.08535e-08	yes	1.0029	0.183526	no	-1.16819	0.000136086	yes	-
Unigene16170	-1.02674	0.000252088	yes	-1.26492	0.0213117	no	-2.29166	1.60574e-13	yes	PREDICTED: interactor of constitutive active ROPs 3-like [Lupinus angustifolius]
Unigene16173	-2.25878	5.7591e-09	yes	0.589864	0.567676	no	-1.66892	2.29533e-07	yes	PREDICTED: serine/threonine-protein kinase AtPK2/AtPK19-like [Arachis duranensis]
Unigene16181	-1.1548	0.00095435	yes	-0.300446	0.814173	no	-1.45525	0.000133971	yes	PREDICTED: 30S ribosomal protein 2, chloroplastic-like [Vigna radiata var. radiata] [Vigna radiata]
Unigene16194	-1.6168	5.03576e-08	yes	0.379728	0.521409	no	-1.23707	4.91863e-10	yes	PREDICTED: CTD nuclear envelope phosphatase 1 homolog [Vigna radiata var. radiata] [Vigna radiata]
Unigene16202	-2.61788	8.74919e-16	yes	0.628878	0.396893	no	-1.989	8.56517e-14	yes	PREDICTED: reticulon-like protein B17, partial [Glycine max]
Unigene16207	-1.40592	0.000209544	yes	-0.11764	1	no	-1.52356	9.19254e-05	yes	Acyl-CoA synthetase family member 4 [Cajanus cajan]
Unigene16211	-1.62164	6.77924e-05	yes	0.288207	0.836621	no	-1.33343	2.9285e-05	yes	WRC protein [Medicago truncatula]
Unigene16229	-1.63151	7.77321e-10	yes	-0.674313	0.233268	no	-2.30582	1.58841e-18	yes	Flap endonuclease GEN-like 2 [Glycine soja]
Unigene16230	-1.81585	1.48273e-07	yes	0.2395	0.877499	no	-1.57635	1.70262e-05	yes	Flap endonuclease GEN-like 2 [Cajanus cajan]
Unigene16236	-1.17646	0.000157871	yes	-1.20049	0.058334	no	-2.37695	3.07958e-11	yes	PREDICTED: spermidine sinapoyl CoA acyltransferase [Glycine max]
Unigene16239	-2.42623	3.47529e-10	yes	-1.14749	0.114221	no	-3.57372	1.88895e-34	yes	endoglucanase 6 [Cajanus cajan]
Unigene16247	-2.71403	5.93973e-07	yes	1.17545	0.196218	no	-1.53858	4.75213e-09	yes	PREDICTED: F-box protein At5g07670-like [Glycine max]
Unigene16248	-2.08939	4.56709e-07	yes	-0.0997129	1	no	-2.1891	5.56793e-13	yes	F-box-like protein [Medicago truncatula]
Unigene16289	-1.76768	1.66213e-07	yes	0.583846	0.462418	no	-1.18383	0.000303067	yes	Lysine-specific histone demethylase 1 isogeny 2 [Cajanus cajan]
Unigene16322	-2.9397	3.38635e-16	yes	0.475696	0.597739	no	-2.46401	1.74142e-19	yes	pentatricopeptide repeat-containing protein At2g31400, chloroplastic [Cajanus cajan]
Unigene16323	-2.42896	8.2315e-15	yes	-0.120428	0.975849	no	-2.54939	1.51664e-23	yes	Pentatricopeptide repeat-containing protein, chloroplastic [Glycine soja]
Unigene16352	1.10769	3.26444e-05	yes	0.163009	0.878879	no	1.2707	8.38393e-06	yes	PREDICTED: AP2-like ethylene-responsive transcription factor At2g41710 isoform X2 [Vigna radiata var. radiata] [Vigna radiata]
Unigene16369	-1.58228	1.84864e-08	yes	-0.489879	0.363463	no	-2.07216	2.05236e-21	yes	uncharacterized protein LOC109807652 [Cajanus cajan]
Unigene16370	-1.49826	0.000287965	yes	0.226269	0.8892	no	-1.272	0.000224407	yes	PREDICTED: uncharacterized protein LOC109359442 [Lupinus angustifolius]
Unigene16390	-1.51559	2.32431e-05	yes	-0.292658	0.852537	no	-1.80825	2.198e-08	yes	Cytosolic endo-beta-N-acetylglucosaminidase [Glycine soja]
Unigene16391	-1.46662	1.2626e-07	yes	-0.338039	0.659432	no	-1.80466	1.18562e-12	yes	Cytosolic endo-beta-N-acetylglucosaminidase [Cajanus cajan]
Unigene16410	-1.53945	3.69213e-07	yes	-0.135999	0.996228	no	-1.67544	6.79169e-07	yes	Phosphatidylinositol-4-phosphate 5-kinase 8, partial [Cajanus cajan]
Unigene16414	-1.57601	1.88326e-06	yes	-0.336388	0.682005	no	-1.9124	2.3659e-15	yes	homeodomain leucine zipper protein HDZ2 [Phaseolus vulgaris]
Unigene16418	1.3972	6.31809e-07	yes	-0.326882	0.588952	no	1.07032	3.71231e-05	yes	PREDICTED: tetraspanin-7-like [Vigna radiata var. radiata] [Vigna radiata]
Unigene16426	-2.56339	2.83991e-18	yes	-0.00999492	1	no	-2.57339	3.16878e-16	yes	PREDICTED: probable sulfate transporter 4.2 [Glycine max]
Unigene16432	-1.60796	1.98079e-07	yes	-0.163355	0.912583	no	-1.77132	4.03614e-13	yes	PREDICTED: AUGMIN subunit 7 [Lupinus angustifolius]
Unigene16436	1.02907	0.000339475	yes	0.471792	0.418504	no	1.50086	4.42468e-07	yes	amino-acid permease BAT1 homolog [Cajanus cajan]
Unigene16454	-1.52342	1.68562e-06	yes	-0.102297	1	no	-1.62572	7.58092e-07	yes	PREDICTED: myosin-binding protein 3-like isoform X1 [Vigna angularis]
Unigene16500	-2.47234	1.19316e-06	yes	0.771505	0.468232	no	-1.70084	2.3674e-08	yes	PREDICTED: protein EXORDIUM-like 1 [Glycine max]
Unigene16517	-2.00956	4.65909e-12	yes	0.778416	0.112291	no	-1.23114	6.389e-08	yes	NADH dehydrogenase subunit 4, partial (mitochondrion) [Solanum melongena]
Unigene16527	1.15722	0.000610951	yes	0.552779	0.355844	no	1.71	3.0533e-10	yes	solute carrier family 35 member F1-like isoform X2 [Cajanus cajan]
Unigene16528	1.23441	3.96728e-05	yes	0.121	0.940784	no	1.35541	6.35082e-08	yes	PREDICTED: solute carrier family 35 member F1-like [Glycine max]
Unigene16561	-1.59022	9.41509e-08	yes	0.509936	0.451769	no	-1.08028	0.00011064	yes	PREDICTED: zinc finger BED domain-containing protein DAYSLEEPER isoform X1 [Cicer arietinum]
Unigene16570	-2.61449	1.96156e-16	yes	1.3827	0.00675376	no	-1.23178	3.25483e-07	yes	DNA mismatch repair protein MSH2 [Cajanus cajan]
Unigene16582	-1.99469	6.36792e-10	yes	-0.258603	0.878879	no	-2.2533	2.33036e-08	yes	hypothetical protein GLYMA_08G309000 [Glycine max]
Unigene16596	-1.98109	1.55194e-08	yes	0.556515	0.508574	no	-1.42458	2.05591e-05	yes	PREDICTED: beta-glucuronosyltransferase GlcAT14A-like [Glycine max]
Unigene16642	1.09693	0.00043525	yes	0.574294	0.268362	no	1.67122	4.07696e-09	yes	-
Unigene16646	1.65263	1.12262e-06	yes	-0.0381073	1	no	1.61452	2.9227e-07	yes	PREDICTED: uncharacterized protein K02A2.6-like [Gossypium hirsutum]
Unigene16682	-2.97101	1.70604e-19	yes	0.134178	0.981237	no	-2.83683	3.73321e-18	yes	PREDICTED: dof zinc finger protein DOF1.4-like [Vigna angularis]
Unigene16734	-1.61992	2.06805e-05	yes	0.251305	0.82722	no	-1.36861	3.7371e-07	yes	-
Unigene16750	-1.27688	0.000810072	yes	-0.158662	0.968207	no	-1.43554	4.38008e-05	yes	PREDICTED: protein NDR1-like [Glycine max]
Unigene16757	-1.51419	9.56862e-06	yes	0.351288	0.712559	no	-1.1629	3.64278e-05	yes	PREDICTED: protein RETICULATA-RELATED 4, chloroplastic-like [Glycine max]
Unigene16758	-1.36477	0.000161771	yes	0.0830007	1	no	-1.28177	0.000188197	yes	PREDICTED: protein RETICULATA-RELATED 4, chloroplastic-like [Glycine max]
Unigene16759	-1.82238	2.08545e-11	yes	-0.438069	0.557956	no	-2.26045	1.55605e-15	yes	PREDICTED: serine carboxypeptidase-like 35 [Lupinus angustifolius]
Unigene16773	5.34958	4.12862e-30	yes	0.51625	0.379505	no	5.86583	3.42239e-72	yes	replication factor-A carboxy-terminal domain protein [Medicago truncatula]
Unigene16790	-2.30175	3.99705e-11	yes	1.01818	0.09502	no	-1.28357	3.33822e-06	yes	PREDICTED: acrosin-like [Glycine max]
Unigene16841	-1.88362	7.0191e-05	yes	0.800428	0.282698	no	-1.0832	2.28115e-06	yes	PREDICTED: regulatory-associated protein of TOR 1-like [Vigna radiata var. radiata] [Vigna radiata]
Unigene16878	-2.47081	9.94304e-11	yes	0.924203	0.174613	no	-1.5466	8.47607e-07	yes	Protein SUPPRESSOR OF npr1-1, CONSTITUTIVE 1 [Glycine soja]
Unigene16923	-2.5329	1.00847e-17	yes	1.24632	0.0266414	no	-1.28658	6.86922e-06	yes	Chaperone protein ClpB1 [Glycine soja]
Unigene16939	-2.69503	7.80356e-19	yes	-0.0234633	1	no	-2.71849	5.4345e-22	yes	PREDICTED: histone-lysine N-methyltransferase CLF [Vigna radiata var. radiata] [Vigna radiata]
Unigene17010	-2.71078	3.99303e-05	yes	0.604758	0.714782	no	-2.10602	1.40821e-06	yes	Glutamate decarboxylase 1 [Glycine soja]
Unigene17030	3.46847	5.25332e-11	yes	-0.156676	0.944546	no	3.31179	7.46382e-29	yes	extensin-like [Cajanus cajan]
Unigene17051	-1.98287	4.82415e-08	yes	0.87685	0.143812	no	-1.10602	0.000315213	yes	Serine/threonine-protein kinase ATM [Glycine soja]
Unigene17058	-1.63081	1.20655e-06	yes	0.60153	0.38266	no	-1.02928	0.000124103	yes	PREDICTED: probable aminotransferase ACS12 [Glycine max]
Unigene17079	-1.43405	1.70718e-05	yes	0.0502336	1	no	-1.38382	2.5331e-06	yes	PREDICTED: galactose oxidase [Vigna radiata var. radiata] [Vigna radiata]
Unigene17096	-3.01576	1.36052e-13	yes	-1.05573	0.184864	no	-4.07148	4.11631e-49	yes	protein MALE DISCOVERER 2-like isoform X1 [Cajanus cajan]
Unigene17112	-1.19364	2.54166e-05	yes	-0.149861	0.905414	no	-1.3435	1.76382e-07	yes	plant/T10F18-100 protein [Medicago truncatula]
Unigene17121	-1.20466	0.000438061	yes	-0.451521	0.590547	no	-1.65618	5.85993e-06	yes	PREDICTED: random slug protein 5-like [Cicer arietinum]
Unigene17147	-2.33381	2.47942e-13	yes	0.898692	0.128396	no	-1.43512	2.64264e-08	yes	monoacylglycerol lipase ABHD6 [Cajanus cajan]
Unigene17151	-1.64028	6.97749e-07	yes	-0.769997	0.305572	no	-2.41028	6.22773e-14	yes	-
Unigene17153	-1.33931	3.30735e-06	yes	0.205679	0.852212	no	-1.13363	1.12652e-05	yes	Transmembrane protein 56-B [Glycine soja]
Unigene17155	-1.86244	4.93504e-12	yes	-0.0453244	1	no	-1.90777	1.73614e-12	yes	RAB7A [Lotus japonicus]
Unigene17187	-1.94729	1.29282e-12	yes	0.244392	0.758656	no	-1.7029	3.46943e-13	yes	hypothetical protein glysoja_027114 [Glycine soja]
Unigene17222	-2.12396	8.57937e-17	yes	-0.0614401	1	no	-2.1854	4.54358e-26	yes	Dihydrolipoyllysine-residue acetyltransferase component of pyruvate dehydrogenase complex [Glycine soja]
Unigene17255	2.41351	2.57178e-09	yes	0.0367833	1	no	2.45029	8.78937e-13	yes	transferring glycosyl group transferase [Medicago truncatula]
Unigene17262	-3.10997	7.89962e-24	yes	1.21387	0.0107957	no	-1.8961	1.1901e-13	yes	PREDICTED: endoglucanase 17 [Glycine max]
Unigene17283	-3.96931	2.24925e-28	yes	1.32257	0.0134005	no	-2.64674	2.68207e-35	yes	PREDICTED: probable glucan endo-1,3-beta-glucosidase A6 [Vigna radiata var. radiata] [Vigna radiata]
Unigene17290	-2.53542	1.03112e-06	yes	0.23476	0.878879	no	-2.30066	2.61024e-27	yes	PREDICTED: probable dolichyl-diphosphooligosaccharide--protein glycosyltransferase subunit 3B [Vigna radiata var. radiata] [Vigna radiata]
Unigene17296	-2.7704	4.20254e-12	yes	-1.62684	0.0103657	no	-4.39724	7.36421e-62	yes	PREDICTED: two-component response regulator-like APRR2 isoform X3 [Vigna radiata var. radiata] [Vigna radiata]
Unigene17298	-1.66973	3.58966e-08	yes	0.19773	0.875954	no	-1.472	1.55745e-07	yes	PREDICTED: dihydroceramide fatty acyl 2-hydroxylase FAH1-like [Vigna angularis]
Unigene17302	-1.24244	2.66773e-06	yes	-0.220345	0.771245	no	-1.46278	9.61797e-12	yes	PREDICTED: uncharacterized protein LOC101493592 [Cicer arietinum]
Unigene17303	-1.37056	0.000205022	yes	-0.910516	0.158069	no	-2.28107	6.6343e-14	yes	-
Unigene17343	-1.4185	0.000117707	yes	-1.16554	0.103825	no	-2.58404	3.56356e-16	yes	PREDICTED: protease Do-like 8, chloroplastic isoform X1 [Glycine max]
Unigene17351	-1.99901	8.80887e-07	yes	-0.499153	0.535435	no	-2.49816	2.92099e-25	yes	PREDICTED: uncharacterized protein LOC100814401 isoform X4 [Glycine max]
Unigene17368	-1.63687	1.64371e-10	yes	-0.713952	0.12897	no	-2.35083	1.50475e-25	yes	protein STRICTOSIDINE SYNTHASE-LIKE 3-like [Cajanus cajan]
Unigene17397	1.2191	0.000391808	yes	0.482378	0.413087	no	1.70147	1.56545e-08	yes	PREDICTED: DNA repair protein REV1 isoform X2 [Glycine max]
Unigene17421	1.35919	1.03913e-05	yes	0.326087	0.652084	no	1.68528	2.08855e-08	yes	PREDICTED: myb-like protein X isoform X2 [Glycine max]
Unigene17422	1.29323	6.4355e-05	yes	0.18488	0.868595	no	1.47811	4.92061e-06	yes	-
Unigene17425	1.3981	1.69008e-06	yes	-0.0936405	0.971305	no	1.30446	1.36306e-06	yes	PREDICTED: MACPF domain-containing protein At1g14780-like isoform X1 [Glycine max]
Unigene17451	-1.75423	8.44357e-09	yes	0.636975	0.2155	no	-1.11725	2.08673e-08	yes	serine/threonine-protein phosphatase 7 long form homolog [Cajanus cajan]
Unigene17499	-1.07016	0.000298492	yes	-0.202063	0.853407	no	-1.27222	3.75437e-05	yes	PREDICTED: DNA ligase 1-like [Glycine max]
Unigene17512	-1.84261	3.33105e-06	yes	0.80195	0.18554	no	-1.04066	4.04651e-07	yes	PREDICTED: B3 domain-containing protein Os07g0563300 isoform X2 [Vigna radiata var. radiata] [Vigna radiata]
Unigene17516	-1.4772	3.84089e-08	yes	-0.382335	0.518231	no	-1.85954	1.90288e-16	yes	PREDICTED: probable receptor-like protein kinase At5g18500 [Vigna radiata var. radiata] [Vigna radiata]
Unigene17520	1.03968	0.000799675	yes	0.119209	0.948046	no	1.15889	0.000327949	yes	probable LRR receptor-like serine/threonine-protein kinase At1g14390 [Cajanus cajan]
Unigene17529	-2.56497	4.25732e-09	yes	0.85585	0.237464	no	-1.70912	6.18032e-14	yes	PREDICTED: transport inhibitor response 1-like protein [Lupinus angustifolius]
Unigene17570	-1.53951	1.17956e-08	yes	0.138474	0.916006	no	-1.40103	1.00688e-08	yes	PREDICTED: 187-kDa microtubule-associated protein AIR9-like isoform X1 [Glycine max]
Unigene17576	-1.682	7.30291e-10	yes	0.0798696	1	no	-1.60213	4.12172e-10	yes	PREDICTED: rac-like GTP-binding protein ARAC8 isoform X2 [Vigna angularis]
Unigene17585	-1.84991	2.7704e-07	yes	0.184065	0.963643	no	-1.66585	3.71017e-06	yes	-
Unigene17588	-3.55498	1.86492e-25	yes	0.78103	0.173663	no	-2.77395	3.54019e-31	yes	PREDICTED: RAN GTPase-activating protein 2-like [Glycine max]
Unigene17593	-3.69806	2.02269e-32	yes	0.640924	0.261458	no	-3.05713	7.96256e-40	yes	cytochrome P450 714A1-like [Cajanus cajan]
Unigene17600	-1.51869	1.18981e-06	yes	0.234945	0.76807	no	-1.28375	2.52977e-10	yes	PREDICTED: uncharacterized protein LOC100812963 isoform X1 [Glycine max]
Unigene17622	-4.40342	4.72569e-15	yes	0.947759	0.295441	no	-3.45566	1.66615e-30	yes	PREDICTED: cyclin-D4-1-like isoform X1 [Glycine max]
Unigene17639	1.78042	8.34057e-06	yes	0.0549658	1	no	1.83539	0.000825252	yes	mRNA-capping enzyme, partial [Cajanus cajan]
Unigene17665	-1.65074	0.000354158	yes	0.00836029	1	no	-1.64238	1.15922e-06	yes	-
Unigene17682	-2.53995	1.56537e-12	yes	0.94255	0.0469729	no	-1.5974	6.62764e-09	yes	PREDICTED: disease resistance protein RML1A-like [Glycine max]
Unigene17693	-3.75319	2.16783e-14	yes	0.553516	0.677718	no	-3.19968	1.5976e-27	yes	PREDICTED: nitrate reductase [NADH] 2 [Vigna angularis]
Unigene17714	-1.60443	5.76798e-06	yes	-0.17667	0.938381	no	-1.7811	5.06857e-07	yes	Chloroplastic group IIA intron splicing facilitator CRS1, chloroplastic [Glycine soja]
Unigene17779	-3.92059	8.53737e-14	yes	-0.702414	0.620345	no	-4.623	4.61209e-61	yes	PREDICTED: probable inactive receptor kinase At5g58300 [Glycine max]
Unigene17823	-1.68016	3.27989e-05	yes	0.560671	0.517161	no	-1.11949	0.000540533	yes	NADH dehydrogenase subunit 4 (mitochondrion) [Oryza minuta]
Unigene17836	-4.00295	3.4738e-29	yes	0.736223	0.344306	no	-3.26673	6.1763e-36	yes	PREDICTED: proline-rich receptor-like protein kinase PERK1 [Vigna radiata var. radiata] [Vigna radiata]
Unigene17857	-1.12184	1.46443e-05	yes	-0.0457772	1	no	-1.16762	2.12106e-09	yes	PREDICTED: L10-interacting MYB domain-containing protein-like [Glycine max]
Unigene17882	-1.82046	2.39053e-10	yes	-0.759953	0.226915	no	-2.58042	7.25858e-18	yes	PREDICTED: vacuolar protein sorting-associated protein 2 homolog 2 [Vigna radiata var. radiata] [Vigna radiata]
Unigene17887	-3.26639	7.44192e-19	yes	-1.46935	0.00759337	no	-4.73574	1.38521e-80	yes	hypothetical protein LR48_Vigan09g172300 [Vigna angularis]
Unigene17917	-1.08626	0.000511624	yes	-0.255462	0.846317	no	-1.34172	3.56038e-05	yes	Telomere repeat-binding protein 5 [Glycine soja]
Unigene17919	-1.04244	0.00044569	yes	-0.216586	0.798981	no	-1.25903	3.5077e-07	yes	uncharacterized protein LOC109798908 [Cajanus cajan]
Unigene17954	-2.08862	6.7278e-10	yes	0.472755	0.442865	no	-1.61587	2.95726e-11	yes	PREDICTED: cytochrome P450 78A3-like [Vigna angularis]
Unigene17955	-1.18715	1.88996e-05	yes	0.0533529	1	no	-1.1338	1.09376e-06	yes	lysine--tRNA ligase, chloroplastic/mitochondrial [Cajanus cajan]
Unigene17972	-1.95424	1.21706e-06	yes	0.519605	0.477387	no	-1.43463	9.22036e-12	yes	PREDICTED: mediator of RNA polymerase II transcription subunit 23 [Glycine max]
Unigene17988	-1.84735	1.49237e-08	yes	0.779825	0.223337	no	-1.06753	0.000175517	yes	PREDICTED: pentatricopeptide repeat-containing protein At3g62470, mitochondrial-like [Glycine max]
Unigene17992	2.44902	7.76999e-16	yes	-0.171513	0.878879	no	2.2775	8.47406e-17	yes	aldose reductase [Cajanus cajan]
Unigene17997	1.87677	1.77104e-07	yes	-0.444695	0.49219	no	1.43208	1.52217e-05	yes	DHHA1 domain protein [Medicago truncatula]
Unigene18004	-1.3289	0.000545571	yes	0.254942	0.841615	no	-1.07396	0.000658982	yes	PREDICTED: ATP synthase gamma chain, chloroplastic-like [Glycine max]
Unigene18007	-1.11513	0.000652712	yes	-0.219077	0.882866	no	-1.3342	0.000677206	yes	PREDICTED: S-adenosylmethionine synthase 1 [Arachis duranensis]
Unigene18018	-1.23116	9.10782e-06	yes	-0.174249	0.840542	no	-1.40541	9.71688e-11	yes	PREDICTED: axial regulator YABBY 5-like [Glycine max]
Unigene18022	-1.85014	3.98831e-07	yes	0.748998	0.21322	no	-1.10115	1.57642e-06	yes	protein HUA2-LIKE 2 [Cajanus cajan]
Unigene18024	-2.11946	4.44286e-06	yes	0.764036	0.432124	no	-1.35543	4.2205e-05	yes	PREDICTED: auxin-induced protein 10A5-like [Glycine max]
Unigene18030	-1.22445	5.24233e-06	yes	-0.361649	0.547172	no	-1.5861	2.90141e-12	yes	Signal recognition particle 54 kDa protein, chloroplastic [Glycine soja]
Unigene18099	-1.58265	1.42857e-07	yes	0.467261	0.524638	no	-1.11539	0.000134578	yes	CAAX amino terminal protease family protein [Medicago truncatula]
Unigene18125	1.19835	5.46377e-06	yes	0.167834	0.843239	no	1.36619	1.3558e-09	yes	Alpha-amylase [Glycine soja]
Unigene18127	1.3515	5.60642e-07	yes	0.234875	0.72975	no	1.58638	5.84947e-15	yes	Alpha-amylase [Glycine soja]
Unigene18158	1.90492	1.76405e-10	yes	-0.133794	0.926375	no	1.77113	2.44958e-08	yes	PREDICTED: ankyrin repeat-containing protein At3g12360-like [Glycine max]
Unigene18196	1.60696	4.94714e-10	yes	0.0303156	1	no	1.63727	1.33117e-14	yes	drought-induced protein [Retama raetam]
Unigene18197	1.74623	1.71961e-11	yes	0.103323	0.951415	no	1.84955	4.95604e-13	yes	-
Unigene18221	-3.17468	1.67509e-17	yes	0.766406	0.390198	no	-2.40827	7.62613e-17	yes	alpha/beta fold hydrolase [Medicago truncatula]
Unigene18226	-1.98558	1.57212e-07	yes	0.12382	0.952871	no	-1.86176	2.35936e-19	yes	PREDICTED: KH domain-containing protein At4g18375-like [Glycine max]
Unigene18227	-1.41883	6.09408e-06	yes	0.27563	0.710705	no	-1.1432	5.01463e-08	yes	Ribonuclease UK114-like protein [Glycine soja]
Unigene18228	-1.26332	7.36219e-06	yes	0.0498058	1	no	-1.21351	1.76817e-09	yes	reactive Intermediate Deaminase A, chloroplastic [Cajanus cajan]
Unigene18236	-1.49785	3.56628e-08	yes	-0.779892	0.0815889	no	-2.27775	1.25024e-22	yes	PREDICTED: peptide methionine sulfoxide reductase B5-like [Vigna radiata var. radiata] [Vigna radiata]
Unigene18250	-1.95352	1.14548e-11	yes	-0.426311	0.463942	no	-2.37984	8.08258e-31	yes	PREDICTED: glycine-rich cell wall structural protein 1-like [Lupinus angustifolius]
Unigene18261	-1.68914	9.30222e-05	yes	0.497927	0.540373	no	-1.19121	3.92553e-07	yes	PREDICTED: zinc-finger homeodomain protein 11-like [Glycine max]
Unigene18262	-1.87741	0.000829189	yes	0.653698	0.511955	no	-1.22372	3.78486e-05	yes	PREDICTED: zinc-finger homeodomain protein 11-like [Vigna radiata var. radiata] [Vigna radiata]
Unigene18313	-1.63521	0.00019369	yes	0.301993	0.765495	no	-1.33321	4.64406e-11	yes	heat shock 70 kDa protein 14-like [Cajanus cajan]
Unigene18317	-3.41052	1.39811e-28	yes	-0.642942	0.382862	no	-4.05346	3.85526e-51	yes	PREDICTED: heat shock factor-binding protein 1 [Glycine max]
Unigene18330	-1.45281	1.33607e-07	yes	-0.425829	0.453471	no	-1.87864	2.12781e-18	yes	microtubule-associated protein 70-1-like [Cajanus cajan]
Unigene18332	-1.60315	2.16535e-09	yes	-0.997702	0.0255337	no	-2.60086	1.27342e-27	yes	DUF1666 family protein [Medicago truncatula]
Unigene18367	-2.16098	6.62819e-11	yes	0.32211	0.766701	no	-1.83887	7.59154e-09	yes	hypothetical protein GLYMA_14G156200 [Glycine max]
Unigene18371	-2.99106	2.41706e-20	yes	0.429145	0.626047	no	-2.56192	4.79778e-18	yes	FHA domain-containing protein PS1-like isoform X2 [Cajanus cajan]
Unigene18399	2.85223	1.72205e-16	yes	-0.659734	0.398312	no	2.19249	7.62003e-07	yes	cysteine proteinase inhibitor B-like [Cajanus cajan]
Unigene18403	1.82549	4.82161e-06	yes	-0.502163	0.465903	no	1.32333	8.85834e-05	yes	F-box/kelch-repeat protein At3g06240-like [Cajanus cajan]
Unigene18405	1.13242	8.00681e-05	yes	0.216543	0.779714	no	1.34896	2.93651e-08	yes	-
Unigene18406	1.04417	0.000158356	yes	0.225138	0.739741	no	1.2693	7.25007e-12	yes	PREDICTED: LOW QUALITY PROTEIN: ubiquitin carboxyl-terminal hydrolase 23-like [Glycine max]
Unigene18433	-1.94072	8.09159e-09	yes	0.352558	0.789918	no	-1.58816	5.58244e-05	yes	PREDICTED: type I inositol 1,4,5-trisphosphate 5-phosphatase CVP2 [Cicer arietinum]
Unigene18435	-1.82938	7.53445e-11	yes	0.343764	0.595341	no	-1.48561	2.5976e-11	yes	N utilization substance protein B like [Glycine soja]
Unigene18440	-1.04442	0.000112312	yes	-0.329065	0.576709	no	-1.37349	6.8769e-10	yes	PREDICTED: ubiquitin-conjugating enzyme E2 2-like isoform X1 [Lupinus angustifolius]
Unigene18445	-2.51294	1.61213e-13	yes	-0.456069	0.645303	no	-2.96901	1.39355e-20	yes	PREDICTED: BES1/BZR1 homolog protein 4-like isoform X1 [Cicer arietinum]
Unigene18447	-1.5532	3.30473e-08	yes	0.105479	0.985546	no	-1.44772	3.0623e-08	yes	rho GDP-dissociation inhibitor 1-like [Cajanus cajan]
Unigene18454	-3.57545	2.24332e-07	yes	1.02312	0.29803	no	-2.55233	3.81291e-38	yes	leucine-rich repeat extensin-like protein 4 [Cajanus cajan]
Unigene18462	-1.26326	4.83149e-07	yes	-0.105904	0.930414	no	-1.36917	1.10598e-13	yes	adenylate kinase 4 [Cajanus cajan]
Unigene18478	-1.16202	0.000148587	yes	-0.255507	0.824407	no	-1.41753	8.46283e-05	yes	PREDICTED: GTP cyclohydrolase 1-like [Glycine max]
Unigene18485	-1.52223	0.000261864	yes	0.479477	0.650361	no	-1.04275	0.000773821	yes	zinc finger CCCH domain-containing protein 34-like isoform X1 [Cajanus cajan]
Unigene18496	1.1546	0.000187165	yes	0.0461834	1	no	1.20078	0.000292597	yes	E3 ubiquitin-protein ligase MIEL1 [Cajanus cajan]
Unigene18497	1.19105	5.56152e-06	yes	0.236767	0.734699	no	1.42782	6.06798e-09	yes	RING finger and CHY zinc finger domain-containing protein 1 [Glycine soja]
Unigene18498	-1.45569	3.1424e-07	yes	0.400904	0.513557	no	-1.05478	4.33132e-06	yes	PREDICTED: ethanolamine-phosphate cytidylyltransferase isoform X1 [Vigna angularis]
Unigene18506	-2.3748	5.75524e-14	yes	-0.964385	0.0870298	no	-3.33919	6.10507e-41	yes	PREDICTED: thioredoxin [Arachis ipaensis]
Unigene18523	-2.34816	2.68499e-15	yes	-0.104305	0.98179	no	-2.45247	1.22978e-24	yes	protein LNK1 [Cajanus cajan]
Unigene18528	-1.52988	0.000306783	yes	0.0637799	1	no	-1.4661	2.27001e-12	yes	PREDICTED: superoxide dismutase [Cu-Zn], chloroplastic [Glycine max]
Unigene18533	-1.59215	2.64216e-05	yes	0.473563	0.521358	no	-1.11859	8.13509e-06	yes	Protein lin-54 like [Glycine soja]
Unigene18543	-2.34528	8.59786e-14	yes	-0.409363	0.717921	no	-2.75464	2.54901e-17	yes	PREDICTED: uncharacterized protein LOC100816295 isoform X1 [Glycine max]
Unigene18550	-1.16616	0.000199236	yes	-0.172443	0.900523	no	-1.3386	2.43918e-05	yes	telomere repeat-binding factor 2-like isoform X2 [Cajanus cajan]
Unigene18563	-1.54997	9.57634e-05	yes	0.274435	0.829528	no	-1.27553	1.78348e-05	yes	hypothetical protein KK1_002361 [Cajanus cajan]
Unigene18598	-1.51316	3.67457e-06	yes	-0.0569609	1	no	-1.57012	1.26289e-06	yes	PREDICTED: probable amino acid permease 7 [Vigna angularis]
Unigene18602	-1.50281	1.43269e-06	yes	0.210098	0.789018	no	-1.29271	4.21825e-13	yes	PREDICTED: protein ASPARTIC PROTEASE IN GUARD CELL 1 [Glycine max]
Unigene18603	-2.39245	4.14957e-05	yes	-1.30252	0.221443	no	-3.69497	3.55219e-13	yes	protein ASPARTIC PROTEASE IN GUARD CELL 1 [Cajanus cajan]
Unigene18604	-4.45393	6.63358e-35	yes	0.0730401	1	no	-4.38089	1.4023e-63	yes	protein ASPARTIC PROTEASE IN GUARD CELL 1-like [Cajanus cajan]
Unigene18612	-1.19318	0.000479489	yes	-0.388451	0.749674	no	-1.58163	1.79666e-05	yes	proline--tRNA ligase, chloroplastic/mitochondrial [Cajanus cajan]
Unigene18660	-1.73765	5.74718e-06	yes	0.704124	0.34141	no	-1.03352	0.00091956	yes	probable serine/threonine-protein kinase PBL11 [Cajanus cajan]
Unigene18664	-2.29841	2.01905e-13	yes	-0.0173588	1	no	-2.31577	3.06984e-17	yes	DNA-directed RNA polymerases II, IV and V subunit 9A-like [Cajanus cajan]
Unigene18678	-1.34442	1.66016e-05	yes	0.268232	0.769456	no	-1.07619	0.000103359	yes	-
Unigene18688	-1.36523	7.41472e-05	yes	0.308716	0.709309	no	-1.05651	2.02094e-06	yes	PREDICTED: protein STRUBBELIG-RECEPTOR FAMILY 3-like [Lupinus angustifolius]
Unigene18694	3.17663	4.95723e-25	yes	0.50648	0.339007	no	3.68311	2.52096e-59	yes	Tubby-like F-box protein 8 [Cajanus cajan]
Unigene18702	2.72887	6.96729e-13	yes	0.0336241	1	no	2.7625	3.6314e-18	yes	-
Unigene18714	-1.61991	1.67986e-07	yes	-0.822749	0.307458	no	-2.44265	1.39001e-10	yes	PREDICTED: uncharacterized protein LOC109343230 [Lupinus angustifolius]
Unigene18719	-1.33542	1.50033e-06	yes	0.295549	0.656135	no	-1.03987	2.87338e-06	yes	digalactosyldiacylglycerol synthase 2, chloroplastic [Cajanus cajan]
Unigene18722	-2.23034	2.48659e-09	yes	-1.24172	0.0122774	no	-3.47206	1.37108e-43	yes	glutathione S-transferase DHAR2-like [Cajanus cajan]
Unigene18729	-1.83162	4.0159e-07	yes	0.686979	0.262141	no	-1.14465	2.8137e-07	yes	PREDICTED: signal recognition particle 43 kDa protein, chloroplastic-like [Glycine max]
Unigene18732	-4.08243	3.24102e-43	yes	0.0927389	0.972119	no	-3.98969	1.13344e-78	yes	PREDICTED: tubulin beta-2 chain [Arachis ipaensis]
Unigene18733	-2.01258	8.86908e-13	yes	0.471227	0.352026	no	-1.54135	2.11336e-17	yes	pyruvate dehydrogenase E1 component subunit beta-3, chloroplastic-like [Cajanus cajan]
Unigene18758	1.80183	5.38101e-09	yes	-0.432628	0.488569	no	1.3692	8.27598e-08	yes	-
Unigene18766	-2.24899	1.06343e-11	yes	0.759562	0.268124	no	-1.48942	6.57337e-07	yes	PREDICTED: histone H3.v1-like [Vigna angularis]
Unigene18775	-1.9333	1.86869e-07	yes	0.0858967	1	no	-1.8474	2.27723e-10	yes	plant/MNA5-17 protein [Medicago truncatula]
Unigene18802	-1.58416	1.12259e-08	yes	0.10165	0.99275	no	-1.48251	2.50387e-08	yes	PREDICTED: uncharacterized protein LOC100789011 isoform X4 [Glycine max]
Unigene18816	-1.67901	7.63043e-10	yes	-0.162033	0.872126	no	-1.84104	3.53027e-18	yes	-
Unigene18828	-1.85108	1.02697e-05	yes	0.704553	0.273696	no	-1.14653	9.45792e-10	yes	LOW QUALITY PROTEIN: protein MOR1 [Cajanus cajan]
Unigene18833	1.91886	1.59943e-09	yes	-0.453589	0.392855	no	1.46527	7.37879e-10	yes	Remorin [Glycine soja]
Unigene18842	-2.90102	2.40674e-10	yes	-0.481798	0.731925	no	-3.38282	3.56982e-30	yes	-
Unigene18871	-1.89323	1.44755e-09	yes	0.884467	0.0691006	no	-1.00876	1.27721e-06	yes	ankyrin repeat and SAM domain-containing protein 6-like [Cajanus cajan]
Unigene18887	-2.55754	6.44559e-21	yes	-0.923984	0.0537089	no	-3.48153	1.44968e-41	yes	protein PATRONUS 2-like [Cajanus cajan]
Unigene18894	-2.72193	0.000246891	yes	-0.751895	0.656135	no	-3.47382	9.30352e-14	yes	PREDICTED: formin-like protein 1 [Glycine max]
Unigene18895	-1.67373	4.3759e-09	yes	0.545794	0.342148	no	-1.12794	1.45879e-05	yes	PREDICTED: oxysterol-binding protein-related protein 3B-like [Vigna radiata var. radiata] [Vigna radiata]
Unigene18903	-1.13366	2.95512e-05	yes	-1.25788	0.00709614	no	-2.39154	2.95431e-19	yes	Peptide-N4-(N-acetyl-beta-glucosaminyl)asparagine amidase A [Glycine soja]
Unigene18908	-1.28092	0.000359141	yes	-0.0395418	1	no	-1.32046	2.43389e-12	yes	PREDICTED: transcription factor AS1-like [Vigna angularis]
Unigene18910	-3.0138	6.80996e-18	yes	0.987272	0.239972	no	-2.02653	1.27114e-08	yes	pectinesterase 3 [Cajanus cajan]
Unigene18912	-1.64464	7.40294e-10	yes	0.488411	0.376704	no	-1.15623	1.94975e-06	yes	phosphatidylinositol 4-phosphate 5-kinase 1-like [Cajanus cajan]
Unigene18917	-3.47288	1.85898e-19	yes	0.374634	0.649837	no	-3.09824	4.68765e-45	yes	late embryogenesis abundant protein [Medicago truncatula]
Unigene18954	-1.53402	2.43014e-05	yes	-0.914937	0.22384	no	-2.44896	1.69084e-10	yes	-
Unigene18957	-1.52599	3.77907e-07	yes	-1.03186	0.102563	no	-2.55786	4.87099e-17	yes	-
Unigene18969	5.41298	7.93537e-51	yes	-0.854612	0.0892266	no	4.55836	2.3942e-49	yes	PREDICTED: uncharacterized transporter C405.03c-like [Glycine max]
Unigene18978	-1.64516	2.08419e-09	yes	-1.04932	0.0549893	no	-2.69448	1.96415e-22	yes	PREDICTED: AP2-like ethylene-responsive transcription factor TOE3 [Glycine max]
Unigene18985	2.38548	5.47319e-16	yes	0.183377	0.826595	no	2.56885	9.70687e-24	yes	PREDICTED: agamous-like MADS-box protein AGL65 isoform X3 [Glycine max]
Unigene18989	-2.4698	4.37275e-12	yes	0.935384	0.173248	no	-1.53442	2.7345e-08	yes	PREDICTED: uridine 5'-monophosphate synthase-like [Glycine max]
Unigene18994	-1.75962	3.78074e-07	yes	0.365359	0.600338	no	-1.39426	1.14772e-12	yes	PREDICTED: vesicle-associated protein 1-2-like [Glycine max]
Unigene19053	-4.4217	1.37341e-09	yes	2.45149	0.0050752	no	-1.97021	2.08292e-18	yes	PREDICTED: leucine-rich repeat extensin-like protein 3, partial [Glycine max]
Unigene19101	-2.00841	8.60455e-05	yes	0.77627	0.312575	no	-1.23214	5.8023e-10	yes	PREDICTED: basic-leucine zipper transcription factor A [Vigna radiata var. radiata] [Vigna radiata]
Unigene19112	-1.49188	2.03101e-05	yes	0.226592	0.873203	no	-1.26529	0.000105031	yes	-
Unigene19146	-1.63195	0.000917831	yes	0.00531425	1	no	-1.62663	2.06266e-07	yes	PREDICTED: microtubule-associated protein TORTIFOLIA1 [Vigna radiata var. radiata] [Vigna radiata]
Unigene19147	-1.84144	0.000799675	yes	-0.086449	1	no	-1.92789	2.99765e-06	yes	Protein ROS1 [Glycine soja]
Unigene19148	-1.59369	0.000703303	yes	0.130929	0.985577	no	-1.46276	4.64394e-06	yes	Protein ROS1 [Cajanus cajan]
Unigene19149	-1.59638	0.000379781	yes	0.198694	0.902281	no	-1.39769	8.2658e-07	yes	PREDICTED: protein ROS1-like isoform X2 [Glycine max]
Unigene19156	-2.52743	2.26987e-09	yes	0.720745	0.351671	no	-1.80668	0.000193221	yes	glutathione S-transferase L3-like [Cajanus cajan]
Unigene19164	2.58593	1.98493e-14	yes	0.348022	0.646247	no	2.93395	7.77264e-17	yes	PREDICTED: uncharacterized protein LOC100815599 [Glycine max]
Unigene19165	2.35493	3.70267e-09	yes	0.310395	0.722953	no	2.66533	9.74645e-13	yes	PREDICTED: E3 ubiquitin-protein ligase MARCH7-like [Cicer arietinum]
Unigene19172	-1.09394	2.12419e-05	yes	0.0395447	1	no	-1.0544	1.13101e-07	yes	PREDICTED: brefeldin A-inhibited guanine nucleotide-exchange protein 1-like [Glycine max]
Unigene19186	-1.26846	1.36041e-05	yes	-0.133013	0.940784	no	-1.40148	9.46649e-08	yes	hypothetical protein glysoja_045027 [Glycine soja]
Unigene19196	-2.3631	9.15208e-09	yes	1.35422	0.0235473	no	-1.00888	8.29777e-06	yes	vitamin-D-receptor interacting mediator subunit 4 [Medicago truncatula]
Unigene19199	1.90858	8.53222e-09	yes	0.876989	0.054895	no	2.78557	8.85702e-23	yes	PREDICTED: ABC transporter B family member 15-like isoform X2 [Glycine max]
Unigene19247	-1.05863	0.00030612	yes	-0.343398	0.659509	no	-1.40203	1.17438e-06	yes	PREDICTED: transcription factor bHLH79-like [Glycine max]
Unigene19259	-2.40758	6.47409e-11	yes	0.720863	0.350542	no	-1.68672	6.86078e-11	yes	PREDICTED: protein WEAK CHLOROPLAST MOVEMENT UNDER BLUE LIGHT 1-like [Glycine max]
Unigene19280	-1.78275	2.40679e-06	yes	0.506227	0.558013	no	-1.27652	1.32167e-05	yes	-
Unigene19295	-1.65497	5.32873e-07	yes	0.278635	0.753961	no	-1.37634	1.64907e-08	yes	PREDICTED: UPF0503 protein At3g09070, chloroplastic [Vigna radiata var. radiata] [Vigna radiata]
Unigene19315	-2.6897	3.87021e-15	yes	0.227692	0.951991	no	-2.46201	3.34694e-09	yes	Glycogenin-2 [Glycine soja]
Unigene19316	-2.75785	3.34273e-17	yes	0.947967	0.311764	no	-1.80988	9.34431e-05	yes	Glycogenin-2 [Glycine soja]
Unigene19345	-3.33347	3.55359e-12	yes	-0.398993	0.755837	no	-3.73246	2.95063e-54	yes	PREDICTED: uncharacterized protein LOC102660500 [Glycine max]
Unigene19367	-1.48506	1.10123e-06	yes	0.19011	0.854334	no	-1.29495	3.75857e-06	yes	PREDICTED: 12-oxophytodienoate reductase 3 [Glycine max]
Unigene19375	-1.74931	2.50474e-06	yes	0.35886	0.765631	no	-1.39045	3.30059e-05	yes	somatic embryogenesis receptor-like kinase 1, partial [Nicotiana attenuata]
Unigene19379	-5.06346	2.11717e-37	yes	0.771857	0.392036	no	-4.29161	2.05967e-53	yes	PREDICTED: ribonucleoside-diphosphate reductase large subunit-like [Lupinus angustifolius]
Unigene19380	-2.25074	1.42799e-14	yes	0.905548	0.186267	no	-1.34519	0.000769719	yes	AP2 domain class transcription factor [Medicago truncatula]
Unigene19390	-1.23681	1.14492e-05	yes	-0.609593	0.398912	no	-1.8464	4.66867e-08	yes	serinc-domain serine and sphingolipid biosynthesis protein [Medicago truncatula]
Unigene19391	-1.16412	0.000511479	yes	0.0989604	0.991222	no	-1.06516	0.000123403	yes	PREDICTED: formin-like protein 8 [Glycine max]
Unigene19426	-1.43828	2.3637e-06	yes	0.215798	0.780526	no	-1.22248	7.79009e-11	yes	PREDICTED: transcription factor TCP2 [Vigna radiata var. radiata] [Vigna radiata]
Unigene19452	-2.37683	4.87703e-06	yes	0.870206	0.320485	no	-1.50662	2.34851e-10	yes	-
Unigene19469	-1.52986	5.38831e-08	yes	0.334539	0.636256	no	-1.19532	2.68728e-06	yes	arabinosyltransferase XEG113-like [Cajanus cajan]
Unigene19474	2.58351	5.74984e-14	yes	-0.818764	0.134034	no	1.76475	8.52181e-06	yes	PREDICTED: CSC1-like protein At3g54510 isoform X5 [Glycine max]
Unigene195	2.68981	3.01931e-18	yes	0.559428	0.259076	no	3.24924	1.32688e-34	yes	-
Unigene19515	-2.16814	3.59642e-08	yes	0.458379	0.638404	no	-1.70976	1.28888e-08	yes	trypsin-like serine protease [Medicago truncatula]
Unigene19520	-1.67484	3.2026e-09	yes	0.5816	0.390404	no	-1.09324	0.000897951	yes	PREDICTED: protein phosphatase 2C 77-like isoform X4 [Glycine max]
Unigene19524	-1.67881	3.46027e-07	yes	0.367438	0.655967	no	-1.31137	1.9973e-07	yes	calcium-transporting ATPase [Medicago truncatula]
Unigene19528	-1.98466	1.15763e-10	yes	0.196189	0.875252	no	-1.78847	1.94621e-11	yes	PREDICTED: ubiquitin receptor RAD23b [Vigna radiata var. radiata] [Vigna radiata]
Unigene19530	-1.94885	3.639e-07	yes	0.348125	0.662626	no	-1.60072	9.61821e-15	yes	PREDICTED: 6-phosphogluconate dehydrogenase, decarboxylating 2, chloroplastic [Arachis duranensis]
Unigene19531	-2.30196	4.22283e-05	yes	0.647925	0.621381	no	-1.65403	4.56937e-07	yes	PREDICTED: verprolin-like [Glycine max]
Unigene19556	3.16695	4.13336e-18	yes	-1.45592	0.00139344	no	1.71102	2.85131e-05	yes	PREDICTED: vesicle transport v-SNARE 13 [Cicer arietinum]
Unigene19566	-1.87054	1.55518e-05	yes	0.51756	0.487133	no	-1.35298	4.5721e-14	yes	DnaJ like subfamily C member 13 [Glycine soja]
Unigene19568	-2.83516	3.64991e-05	yes	1.21074	0.224398	no	-1.62443	1.48178e-14	yes	LOW QUALITY PROTEIN: dnaJ homolog subfamily C GRV2 [Cajanus cajan]
Unigene19569	-2.86558	2.84451e-07	yes	1.55224	0.0586475	no	-1.31334	1.53068e-08	yes	PREDICTED: dnaJ homolog subfamily C GRV2-like isoform X2 [Glycine max]
Unigene19582	-2.93968	2.82561e-12	yes	0.607329	0.469449	no	-2.33235	1.56675e-12	yes	PREDICTED: sulfate transporter 1.3-like [Glycine max]
Unigene19588	-2.96955	2.93873e-05	yes	0.976626	0.41019	no	-1.99293	5.8444e-17	yes	formin-like protein 20 [Cajanus cajan]
Unigene196	-2.08548	1.3288e-05	yes	0.704166	0.35979	no	-1.38131	7.81369e-12	yes	Glycerol-3-phosphate dehydrogenase [NAD(P)+] [Glycine soja]
Unigene19609	-2.50128	1.09137e-16	yes	-0.125024	0.997673	no	-2.62631	4.7994e-19	yes	PREDICTED: diacylglycerol kinase 5-like isoform X3 [Vigna radiata var. radiata] [Vigna radiata]
Unigene19610	-2.28782	4.92392e-16	yes	-0.51159	0.45302	no	-2.79941	1.88785e-26	yes	PREDICTED: diacylglycerol kinase 5-like isoform X1 [Glycine max]
Unigene19646	-1.45178	3.79386e-07	yes	-0.936806	0.0371871	no	-2.38858	8.58219e-29	yes	stomatal closure-related actin-binding protein 2-like isoform X1 [Cajanus cajan]
Unigene19683	-2.29008	4.29637e-05	yes	1.05293	0.201598	no	-1.23714	4.68622e-08	yes	PREDICTED: transcription factor TCP8 [Glycine max]
Unigene19689	-1.56635	7.45563e-05	yes	-0.254942	0.825518	no	-1.82129	1.56963e-15	yes	PREDICTED: intracellular protein transport protein USO1-like [Glycine max]
Unigene197	-3.01769	8.65114e-09	yes	-0.565078	0.581366	no	-3.58276	1.3634e-34	yes	PREDICTED: ABC transporter G family member 4 [Lupinus angustifolius]
Unigene19705	-1.18556	3.85482e-06	yes	-0.114346	0.92327	no	-1.29991	1.53139e-10	yes	PREDICTED: AP2-like ethylene-responsive transcription factor AIL6 [Vigna radiata var. radiata] [Vigna radiata]
Unigene19720	-2.17077	1.21377e-13	yes	-1.06763	0.0308445	no	-3.2384	7.2777e-40	yes	PREDICTED: rac-like GTP-binding protein RAC1 isoform X1 [Glycine max]
Unigene19721	-1.83612	8.44807e-10	yes	-1.57662	0.00558341	no	-3.41274	2.18915e-24	yes	Rho-related protein from plants 9 [Zea mays]
Unigene19725	-4.59011	2.27078e-41	yes	-0.118321	0.995901	no	-4.70843	1.12349e-66	yes	PREDICTED: protein NETWORKED 3A-like isoform X1 [Glycine max]
Unigene19733	-2.46274	7.11598e-09	yes	0.272179	0.841615	no	-2.19056	1.76916e-18	yes	PREDICTED: pyrophosphate--fructose 6-phosphate 1-phosphotransferase subunit beta [Vigna radiata var. radiata] [Vigna radiata]
Unigene19756	-1.09954	4.87249e-05	yes	-0.215538	0.78677	no	-1.31508	4.4257e-08	yes	pyruvate carrier-like protein [Medicago truncatula]
Unigene19764	-2.0726	4.67631e-09	yes	0.496186	0.625849	no	-1.57641	1.66561e-06	yes	calcium homeostasis regulater-like protein CHoR1 [Phaseolus vulgaris]
Unigene19795	-1.28886	5.78189e-06	yes	0.192509	0.814172	no	-1.09635	1.59329e-07	yes	DUF581 family protein [Medicago truncatula]
Unigene19798	-3.02599	8.40505e-15	yes	0.255588	0.878879	no	-2.7704	1.92617e-22	yes	PREDICTED: alpha-glucosidase-like [Glycine max]
Unigene198	-2.22842	8.48136e-11	yes	-1.08156	0.0388558	no	-3.30999	4.69053e-52	yes	linoleate 13S-lipoxygenase 2-1, chloroplastic-like [Cajanus cajan]
Unigene19813	3.84718	1.77421e-22	yes	0.78847	0.139123	no	4.63565	2.8288e-58	yes	PREDICTED: protein NRT1/ PTR FAMILY 6.2 isoform X2 [Arachis duranensis]
Unigene19840	-1.19344	0.000554175	yes	0.145958	0.948144	no	-1.04749	0.000138515	yes	-
Unigene19848	-1.09301	0.000368431	yes	-0.0484695	1	no	-1.14148	1.09193e-07	yes	PREDICTED: NADP-specific glutamate dehydrogenase isoform X2 [Theobroma cacao]
Unigene19860	-2.74451	1.12039e-11	yes	-0.701172	0.354085	no	-3.44568	2.61617e-47	yes	PREDICTED: caffeoylshikimate esterase-like [Vigna angularis]
Unigene19869	-1.60025	8.31438e-08	yes	0.130081	0.939753	no	-1.47017	2.4576e-06	yes	desumoylating isopeptidase 1 [Cajanus cajan]
Unigene19914	1.20884	4.62798e-06	yes	-0.0235566	1	no	1.18528	5.44193e-08	yes	Cysteine proteinase inhibitor 12 [Glycine soja]
Unigene19930	-4.75828	4.34713e-18	yes	0.446686	0.524326	no	-4.3116	8.75727e-19	yes	Alpha-glucosidase yihQ [Glycine soja]
Unigene19943	1.66919	7.29609e-05	yes	0.946305	0.0721497	no	2.6155	9.02874e-15	yes	PREDICTED: cytochrome P450 CYP72A219-like [Vigna radiata var. radiata] [Vigna radiata]
Unigene19951	-3.29672	3.22218e-11	yes	1.37891	0.0280189	no	-1.91781	6.21522e-24	yes	PREDICTED: lysine-rich arabinogalactan protein 18-like [Lupinus angustifolius]
Unigene19958	-1.65301	1.19493e-05	yes	0.120232	0.948979	no	-1.53278	8.13476e-17	yes	PREDICTED: calnexin homolog [Glycine max]
Unigene19959	-1.46433	2.22818e-05	yes	0.380609	0.55376	no	-1.08372	3.36488e-08	yes	PREDICTED: calnexin homolog isoform X2 [Vigna radiata var. radiata] [Vigna radiata]
Unigene19962	-2.16696	2.01799e-10	yes	0.31725	0.689692	no	-1.84971	2.36755e-16	yes	PREDICTED: elongation factor 1-gamma [Vigna radiata var. radiata] [Vigna radiata]
Unigene19985	-1.78239	1.26918e-08	yes	0.354249	0.638587	no	-1.42814	3.52389e-09	yes	PREDICTED: uncharacterized membrane protein sll0875-like [Glycine max]
Unigene19994	-2.30743	1.87975e-15	yes	-0.32637	0.660292	no	-2.6338	2.50584e-31	yes	NAD(P)-binding rossmann-fold protein [Medicago truncatula]
Unigene20012	-3.06802	1.46663e-23	yes	1.01198	0.11942	no	-2.05604	1.39266e-13	yes	preprosilpepsin 2 [Silybum marianum]
Unigene20035	2.50913	1.21959e-14	yes	-0.721544	0.0957736	no	1.78759	4.66436e-12	yes	chitinase homologue [Sesbania rostrata]
Unigene20036	-1.34762	1.55624e-07	yes	-0.145346	0.878879	no	-1.49297	2.10233e-13	yes	PREDICTED: GRF1-interacting factor 1-like [Glycine max]
Unigene20043	-1.72625	5.17648e-08	yes	0.454925	0.426415	no	-1.27132	6.59573e-12	yes	PREDICTED: protein TIC 21, chloroplastic-like [Glycine max]
Unigene20046	-1.49748	1.52083e-06	yes	0.448318	0.451911	no	-1.04916	1.39091e-05	yes	ras GTPase-activating protein-binding protein 1-like isoform X1 [Cajanus cajan]
Unigene20089	-1.82618	2.4e-05	yes	0.333216	0.749872	no	-1.49297	7.90886e-09	yes	PREDICTED: protein TIFY 4B-like isoform X3 [Glycine max]
Unigene20097	-1.40336	0.000456634	yes	0.029738	1	no	-1.37362	0.000284718	yes	plant/MEB5-like protein [Medicago truncatula]
Unigene20102	-1.23479	3.87909e-06	yes	-0.627376	0.18989	no	-1.86217	4.94905e-18	yes	PREDICTED: acetyl-coenzyme A synthetase, chloroplastic/glyoxysomal [Arachis ipaensis]
Unigene20137	-1.87989	1.31163e-11	yes	0.707904	0.21707	no	-1.17198	9.57741e-06	yes	PREDICTED: DNA polymerase delta subunit 3 isoform X1 [Cicer arietinum]
Unigene20139	4.67558	2.56483e-34	yes	-0.127612	0.997361	no	4.54797	1.55649e-13	yes	PREDICTED: UPF0098 protein CPn_0877/CP_0992/CPj0877/CpB0906 [Arachis ipaensis]
Unigene20147	-1.21625	2.04205e-05	yes	-0.11091	0.965127	no	-1.32716	3.19711e-07	yes	PREDICTED: probable folate-biopterin transporter 4 [Glycine max]
Unigene20158	-1.42182	5.29198e-05	yes	0.36343	0.608975	no	-1.05839	1.36809e-07	yes	Poly(A) RNA polymerase cid14 [Glycine soja]
Unigene20169	-1.58263	1.47306e-06	yes	-0.0349984	1	no	-1.61763	2.2395e-06	yes	Serine carboxypeptidase-like 20 [Glycine soja]
Unigene20174	-6.60614	1.68203e-10	yes	0.220411	0.979694	no	-6.38573	1.50459e-42	yes	PREDICTED: extensin-2-like isoform X2 [Cicer arietinum]
Unigene20183	-2.00375	6.78831e-06	yes	-0.731675	0.371875	no	-2.73542	2.77352e-27	yes	fasciclin-like arabinogalactan protein 15 [Cajanus cajan]
Unigene20255	-1.70668	3.42089e-09	yes	0.117984	0.936833	no	-1.58869	3.01072e-14	yes	hypothetical protein KK1_024595 [Cajanus cajan]
Unigene20263	-2.17651	1.82306e-06	yes	1.08661	0.155187	no	-1.0899	8.9585e-05	yes	vitamin-D-receptor interacting mediator subunit 4 [Medicago truncatula]
Unigene20265	2.00876	6.37379e-06	yes	0.167495	0.915602	no	2.17626	6.04558e-12	yes	-
Unigene20270	-1.4377	5.79541e-07	yes	0.428107	0.48171	no	-1.00959	8.83748e-06	yes	C2 domain-containing protein, partial [Cicer arietinum]
Unigene20271	1.27075	3.67531e-06	yes	0.857159	0.102162	no	2.12791	2.77069e-12	yes	PREDICTED: fimbrin-1-like [Glycine max]
Unigene20296	-2.54508	1.87348e-05	yes	1.51046	0.0473832	no	-1.03462	3.70874e-07	yes	PREDICTED: splicing factor 3B subunit 4-like [Glycine max]
Unigene20298	-3.15251	4.71021e-17	yes	0.704004	0.440919	no	-2.4485	2.27085e-17	yes	receptor-like protein kinase 2 precursor [Glycine max]
Unigene20300	-3.55655	4.36357e-22	yes	0.420053	0.709806	no	-3.1365	3.60212e-28	yes	-
Unigene20313	-2.51007	2.32465e-15	yes	-0.396758	0.779714	no	-2.90683	4.13763e-17	yes	Septum-promoting GTP-binding protein 1 [Cajanus cajan]
Unigene20314	-1.93214	4.4227e-08	yes	0.244008	0.842675	no	-1.68814	4.12152e-07	yes	-
Unigene20317	-1.60679	7.77376e-05	yes	0.585125	0.403543	no	-1.02166	2.87045e-06	yes	Hepatoma-derived growth factor-related protein 2 [Cajanus cajan]
Unigene20318	-1.55939	5.68818e-08	yes	0.319954	0.704059	no	-1.23944	1.61809e-05	yes	PREDICTED: ENHANCER OF AG-4 protein 2-like [Glycine max]
Unigene20319	-1.00804	0.000743638	yes	-0.292872	0.706717	no	-1.30091	2.54415e-06	yes	GTP-binding protein SAR1B [Cajanus cajan]
Unigene20337	-2.19265	1.09698e-14	yes	0.682154	0.226	no	-1.51049	3.24835e-09	yes	kinesin-like protein KIN-UB isoform X1 [Cajanus cajan]
Unigene20339	-1.78286	1.78885e-10	yes	0.212698	0.802939	no	-1.57016	1.7066e-12	yes	PREDICTED: armadillo repeat-containing kinesin-like protein 2 [Vigna radiata var. radiata] [Vigna radiata]
Unigene20344	-1.91597	2.48502e-06	yes	0.383394	0.695343	no	-1.53257	3.58534e-10	yes	Ras-related protein RABE1c [Glycine soja]
Unigene20345	-2.6688	2.75917e-20	yes	0.20452	0.882866	no	-2.46428	1.58369e-17	yes	probable protein phosphatase 2C 25 [Cajanus cajan]
Unigene20358	-1.06493	0.000180872	yes	0.0267915	1	no	-1.03814	2.98883e-06	yes	-
Unigene20360	-1.94236	3.35856e-09	yes	-1.0531	0.0754243	no	-2.99546	6.93547e-30	yes	PREDICTED: protein DETOXIFICATION 29-like [Glycine max]
Unigene20364	-2.59208	1.53497e-07	yes	-0.0352064	1	no	-2.62729	2.57697e-32	yes	PREDICTED: proline-rich receptor-like protein kinase PERK8 [Glycine max]
Unigene20378	-1.94443	1.93799e-06	yes	-1.32027	0.0272831	no	-3.2647	1.41029e-34	yes	aspartyl protease AED3-like [Cajanus cajan]
Unigene20398	-2.1048	6.39892e-12	yes	0.698779	0.20604	no	-1.40602	2.33313e-10	yes	PREDICTED: COBW domain-containing protein 1 [Glycine max]
Unigene20401	-2.2913	1.72138e-10	yes	0.395228	0.620997	no	-1.89607	7.08486e-14	yes	leucine-rich repeat receptor protein kinase EMS1 [Cajanus cajan]
Unigene20439	-2.95207	5.61005e-26	yes	-0.845212	0.0555028	no	-3.79728	6.74114e-63	yes	PREDICTED: histone H3.2 [Musa acuminata subsp. malaccensis] [Musa acuminata]
Unigene20443	-1.83777	4.81381e-07	yes	-0.116764	1	no	-1.95453	1.24113e-09	yes	PREDICTED: cyclic nucleotide-gated ion channel 4 [Vigna angularis]
Unigene20445	-2.6388	4.323e-08	yes	0.433466	0.667835	no	-2.20533	1.6214e-21	yes	PREDICTED: uncharacterized protein LOC100815168 [Glycine max]
Unigene20460	2.62824	2.37174e-13	yes	-0.407126	0.69204	no	2.22111	3.73036e-06	yes	PREDICTED: LOW QUALITY PROTEIN: protein ABSCISIC ACID-INSENSITIVE 5 [Arachis duranensis]
Unigene20472	-2.13658	0.000127212	yes	0.714655	0.443578	no	-1.42193	3.67251e-08	yes	-
Unigene20474	-1.65039	4.36099e-07	yes	-0.541676	0.487581	no	-2.19206	2.22584e-14	yes	PREDICTED: reticulon-like protein B21 isoform X2 [Glycine max]
Unigene20490	-1.04655	0.000183575	yes	-0.2572	0.747396	no	-1.30375	5.73718e-07	yes	PREDICTED: dipeptidyl-peptidase 5-like [Glycine max]
Unigene205	-1.95079	2.22003e-09	yes	-0.00402475	1	no	-1.95481	8.0489e-16	yes	glycogen phosphorylase 1-like [Cajanus cajan]
Unigene20507	-1.49273	1.46204e-08	yes	0.336297	0.562629	no	-1.15643	1.03816e-07	yes	PREDICTED: 50S ribosomal protein L34, chloroplastic-like [Vigna radiata var. radiata] [Vigna radiata]
Unigene20540	1.17949	0.000415	yes	1.09197	0.0445206	no	2.27146	4.45084e-10	yes	PREDICTED: galacturonosyltransferase 8 [Glycine max]
Unigene20569	-1.10022	2.9183e-05	yes	-0.841123	0.126715	no	-1.94135	5.76521e-10	yes	protein SULFUR DEFICIENCY-INDUCED 1-like [Cajanus cajan]
Unigene20574	-2.01434	7.89478e-09	yes	-0.75478	0.322007	no	-2.76912	1.95021e-22	yes	PREDICTED: heat shock 70 kDa protein-like [Pyrus x bretschneideri]
Unigene20575	-2.1193	3.69059e-07	yes	-1.28629	0.133947	no	-3.4056	3.06316e-28	yes	heat shock protein 70, partial [Ziziphus jujuba]
Unigene20576	-2.06292	1.814e-06	yes	-0.0999839	1	no	-2.1629	1.54032e-11	yes	PREDICTED: heat shock 70 kDa protein 5-like [Arachis ipaensis]
Unigene20590	-3.17991	3.34543e-27	yes	1.26553	0.011058	no	-1.91438	8.75671e-11	yes	-
Unigene20591	-1.82825	4.96232e-11	yes	0.0963086	1	no	-1.73194	1.94928e-11	yes	-
Unigene20594	-1.70159	1.79448e-10	yes	0.0389407	1	no	-1.66265	6.94266e-11	yes	glycogen synthase kinase-3 homolog MsK-3 [Cajanus cajan]
Unigene206	-1.30993	7.66938e-06	yes	0.187454	0.869109	no	-1.12248	2.60707e-05	yes	Transmembrane protein 194A [Glycine soja]
Unigene20613	-1.75681	1.87672e-05	yes	-1.09743	0.231582	no	-2.85424	2.02085e-16	yes	PREDICTED: copper methylamine oxidase-like [Vigna radiata var. radiata] [Vigna radiata]
Unigene20648	-1.44511	3.77323e-07	yes	-0.360769	0.543738	no	-1.80587	1.66338e-18	yes	PREDICTED: 7-dehydrocholesterol reductase [Vigna radiata var. radiata] [Vigna radiata]
Unigene20657	-3.33075	2.15188e-20	yes	0.0739676	1	no	-3.25679	1.61372e-35	yes	PREDICTED: GATA transcription factor 5-like [Lupinus angustifolius]
Unigene20658	-1.13118	7.76854e-05	yes	0.0985775	0.965413	no	-1.0326	9.82657e-05	yes	protein DOWNY MILDEW RESISTANCE 6-like isoform X1 [Cajanus cajan]
Unigene20679	-2.6271	8.19053e-15	yes	0.117396	1	no	-2.5097	1.44644e-15	yes	PREDICTED: RNA polymerase sigma factor sigB-like [Glycine max]
Unigene20683	-1.60601	9.29388e-06	yes	-0.266124	0.764661	no	-1.87213	1.71805e-19	yes	isocitrate dehydrogenase [NAD] regulatory subunit 1, mitochondrial isoform X1 [Cajanus cajan]
Unigene20696	1.2606	3.12053e-06	yes	-0.0723445	1	no	1.18826	1.78698e-05	yes	PREDICTED: scopoletin glucosyltransferase-like [Glycine max]
Unigene20698	2.09532	9.2392e-07	yes	1.21351	0.0199316	no	3.30882	3.70926e-39	yes	PREDICTED: synaptonemal complex protein 1-like [Lupinus angustifolius]
Unigene20716	-1.82823	4.0079e-10	yes	0.285468	0.678102	no	-1.54277	2.83975e-14	yes	PREDICTED: DUF21 domain-containing protein At4g14240-like [Glycine max]
Unigene20719	1.9297	9.2371e-08	yes	0.558935	0.388124	no	2.48863	9.73275e-19	yes	PREDICTED: uncharacterized protein LOC101492207 [Cicer arietinum]
Unigene20729	2.38599	5.10295e-09	yes	0.653818	0.236342	no	3.0398	6.67538e-20	yes	PREDICTED: serine/threonine-protein kinase SAPK2 isoform X1 [Ziziphus jujuba]
Unigene20784	2.00917	7.24403e-08	yes	0.4937	0.443452	no	2.50287	2.59292e-13	yes	PREDICTED: TMV resistance protein N-like [Prunus mume]
Unigene20786	-1.52503	1.11922e-08	yes	-0.412932	0.447905	no	-1.93797	8.03459e-20	yes	PREDICTED: 50S ribosomal protein L18, chloroplastic-like [Vigna radiata var. radiata] [Vigna radiata]
Unigene20790	-1.24798	0.000167672	yes	-0.293377	0.777743	no	-1.54135	3.27537e-07	yes	probable LRR receptor-like serine/threonine-protein kinase At1g67720 isoform X1 [Cajanus cajan]
Unigene20804	-1.01301	0.000205488	yes	-1.86125	0.0091229	no	-2.87426	1.151e-10	yes	3'-N-debenzoyl-2'-deoxytaxol N-benzoyltransferase [Glycine soja]
Unigene20840	-2.44575	2.27895e-09	yes	0.301829	0.856669	no	-2.14392	2.9118e-11	yes	Retrotransposable element Tf2 [Cajanus cajan]
Unigene20847	1.63876	5.68507e-10	yes	-0.300056	0.627744	no	1.3387	7.12031e-09	yes	PREDICTED: oleosin S1-2 [Lupinus angustifolius]
Unigene20850	-1.10639	0.000941051	yes	-0.0599131	1	no	-1.1663	3.35392e-07	yes	Homeobox protein 10 [Glycine soja]
Unigene20851	2.62722	9.60241e-17	yes	-0.962694	0.116274	no	1.66453	0.000751088	yes	Metal-nicotianamine transporter YSL1 [Glycine soja]
Unigene20852	2.65799	6.87162e-19	yes	-0.625595	0.321302	no	2.0324	1.73908e-07	yes	PREDICTED: metal-nicotianamine transporter YSL1 [Glycine max]
Unigene20859	1.19903	7.46906e-05	yes	0.237612	0.741188	no	1.43664	7.49909e-07	yes	PREDICTED: protein CASEIN KINASE I-LIKE 3-like isoform X4 [Gossypium arboreum]
Unigene20864	-1.46992	1.34452e-07	yes	-1.31776	0.00263477	no	-2.78768	4.77052e-36	yes	PREDICTED: protein LUTEIN DEFICIENT 5, chloroplastic [Glycine max]
Unigene20894	-1.9832	1.72112e-09	yes	0.971934	0.0854237	no	-1.01126	3.62937e-05	yes	PREDICTED: ribonuclease III domain-containing protein RNC1, chloroplastic [Cucumis melo]
Unigene20895	-2.17234	0.000162853	yes	0.44105	0.732897	no	-1.73129	3.05755e-11	yes	ribonuclease III domain-containing protein RNC1, chloroplastic [Cajanus cajan]
Unigene20896	1.96766	9.24692e-13	yes	-0.583639	0.297867	no	1.38402	7.8648e-06	yes	PREDICTED: LOW QUALITY PROTEIN: sodium/hydrogen exchanger 4 [Cicer arietinum]
Unigene20916	-1.15098	0.000236875	yes	-0.445102	0.498533	no	-1.59608	7.56298e-10	yes	phosphatidylinositol/phosphatidylcholine transfer protein SFH8-like [Cajanus cajan]
Unigene20937	-2.04651	6.88557e-05	yes	0.704284	0.377944	no	-1.34223	3.85914e-11	yes	PREDICTED: biotin carboxyl carrier protein of acetyl-CoA carboxylase, chloroplastic-like [Glycine max]
Unigene20940	-1.84225	4.87719e-10	yes	0.392341	0.524889	no	-1.44991	3.19006e-11	yes	PREDICTED: spindle and kinetochore-associated protein 1 homolog [Glycine max]
Unigene20952	-1.94012	2.78077e-13	yes	-0.610043	0.254616	no	-2.55016	1.61329e-24	yes	endoribonuclease Dicer homolog 2-like isoform X1 [Cajanus cajan]
Unigene20955	-2.96019	7.25026e-07	yes	0.726414	0.555399	no	-2.23378	5.39292e-14	yes	PREDICTED: LOW QUALITY PROTEIN: protein SCAR3-like [Cicer arietinum]
Unigene20956	-2.20101	6.20397e-06	yes	0.195296	0.955785	no	-2.00571	1.63973e-11	yes	-
Unigene20960	-1.74981	4.38282e-06	yes	0.38887	0.595257	no	-1.36094	6.90546e-13	yes	PREDICTED: threonine synthase 1, chloroplastic-like [Vigna radiata var. radiata] [Vigna radiata]
Unigene20961	-2.0518	1.19759e-06	yes	0.885106	0.151955	no	-1.1667	1.40645e-08	yes	PREDICTED: threonine synthase, chloroplastic-like [Glycine max]
Unigene20965	-2.57784	2.15225e-12	yes	-1.1242	0.138455	no	-3.70205	2.10032e-32	yes	PREDICTED: serine/arginine repetitive matrix protein 1-like [Glycine max]
Unigene20967	-3.06636	1.19831e-10	yes	-0.0823926	1	no	-3.14876	1.28216e-41	yes	PREDICTED: probable inactive leucine-rich repeat receptor-like protein kinase At1g66830 [Glycine max]
Unigene21000	5.13189	2.87219e-52	yes	0.29826	0.621815	no	5.43015	2.05038e-99	yes	late embryogenesis abundant D-like protein [Medicago truncatula]
Unigene21005	-1.05233	8.0705e-05	yes	-0.368385	0.5233	no	-1.42072	1.27403e-10	yes	PREDICTED: diaminopimelate decarboxylase 1, chloroplastic-like isoform X3 [Glycine max]
Unigene21051	1.88465	5.13548e-08	yes	0.791989	0.134408	no	2.67664	2.14902e-24	yes	DUF688 family protein [Medicago truncatula]
Unigene21052	1.5618	8.35231e-05	yes	0.770792	0.204556	no	2.33259	2.05141e-16	yes	DUF688 family protein [Medicago truncatula]
Unigene21053	1.93058	1.45773e-09	yes	0.698771	0.162601	no	2.62935	1.44483e-15	yes	DUF688 family protein [Medicago truncatula]
Unigene21064	-2.28271	6.25303e-15	yes	-1.31571	0.00788452	no	-3.59843	1.92831e-46	yes	ribulose bisphosphate carboxylase/oxygenase activase, chloroplastic-like [Cajanus cajan]
Unigene21074	-3.00788	6.41609e-24	yes	0.440805	0.583361	no	-2.56708	4.73417e-23	yes	structural maintenance of chromosomes protein 4 [Cajanus cajan]
Unigene21077	-2.22263	1.1158e-10	yes	0.0613028	1	no	-2.16133	3.50398e-15	yes	PREDICTED: dof zinc finger protein DOF5.4-like [Vigna radiata var. radiata] [Vigna radiata]
Unigene21108	-1.5164	0.000194207	yes	0.0292767	1	no	-1.48713	6.364e-07	yes	-
Unigene21110	-1.44001	6.36589e-05	yes	0.42695	0.571818	no	-1.01306	1.66042e-05	yes	PREDICTED: probable protein S-acyltransferase 7 [Glycine max]
Unigene21118	-2.54335	6.35579e-16	yes	-0.105704	1	no	-2.64905	1.04436e-15	yes	PREDICTED: cellulose synthase-like protein H1 [Glycine max]
Unigene21121	-1.93458	0.000773655	yes	0.0957415	1	no	-1.83884	7.33567e-09	yes	ribosomal protein S3 (mitochondrion) [Millettia pinnata]
Unigene21122	-1.66358	4.67824e-06	yes	0.562612	0.413127	no	-1.10097	3.69263e-06	yes	ribosomal protein S3 (mitochondrion) [Oryza minuta]
Unigene21195	-1.66328	3.60308e-10	yes	-0.420521	0.47682	no	-2.0838	3.88767e-20	yes	Kinesin-like protein KIF2C [Glycine soja]
Unigene21197	1.21891	2.77713e-05	yes	0.0895988	0.970066	no	1.30851	2.90869e-10	yes	PREDICTED: ISWI chromatin-remodeling complex ATPase CHR11-like isoform X1 [Lupinus angustifolius]
Unigene21198	-1.20204	0.000228969	yes	-0.297701	0.802041	no	-1.49974	2.7859e-06	yes	-
Unigene21211	1.05836	0.000425268	yes	0.134996	0.90141	no	1.19336	6.8594e-08	yes	probable serine/threonine-protein kinase PBL19 [Cajanus cajan]
Unigene21215	-2.00633	1.08853e-06	yes	0.268869	0.78074	no	-1.73747	2.71178e-19	yes	Glycosyltransferase 39 like protein, partial [Cynara cardunculus var. scolymus] [Cynara cardunculus]
Unigene21223	-1.59985	2.5494e-05	yes	0.267059	0.765504	no	-1.33279	9.71623e-13	yes	Polyubiquitin, partial [Noccaea caerulescens]
Unigene21241	-2.3171	2.79108e-14	yes	-1.49669	0.0616664	no	-3.81379	7.45097e-21	yes	-
Unigene21256	-1.96017	5.93657e-08	yes	-1.39116	0.00542403	no	-3.35133	5.61289e-51	yes	aquaporin PIP2 [Phaseolus vulgaris]
Unigene21279	-1.23871	0.000319049	yes	-0.17398	0.94442	no	-1.4127	7.93545e-05	yes	-
Unigene213	-1.68943	4.77414e-09	yes	0.404976	0.583245	no	-1.28445	2.94184e-06	yes	DUF668 family protein [Medicago truncatula]
Unigene21300	-2.54299	3.03057e-14	yes	-0.943741	0.304811	no	-3.48673	4.33395e-25	yes	PREDICTED: cyclic nucleotide-gated ion channel 1-like [Cicer arietinum]
Unigene21329	-1.23148	7.5475e-06	yes	0.0586179	1	no	-1.17287	3.67456e-06	yes	PREDICTED: serine/threonine protein phosphatase 2A 59 kDa regulatory subunit B' gamma isoform [Vigna radiata var. radiata] [Vigna radiata]
Unigene21331	-2.65316	3.3933e-17	yes	0.365212	0.636573	no	-2.28795	6.81449e-23	yes	PREDICTED: actin-related protein 7-like [Vigna radiata var. radiata] [Vigna radiata]
Unigene21334	-1.9323	6.25201e-09	yes	0.29385	0.738591	no	-1.63845	3.60693e-13	yes	PREDICTED: replication factor C subunit 1-like isoform X1 [Glycine max]
Unigene21335	-1.70609	1.46994e-09	yes	0.0840455	0.982341	no	-1.62204	3.01608e-16	yes	PREDICTED: replication factor C subunit 1-like isoform X2 [Glycine max]
Unigene21361	-1.45088	3.78277e-08	yes	-0.490632	0.349806	no	-1.94151	1.01253e-17	yes	PREDICTED: DNA-directed RNA polymerase IV subunit 1-like isoform X1 [Glycine max]
Unigene21362	-1.64657	2.33091e-05	yes	0.264333	0.862924	no	-1.38224	1.48584e-05	yes	DNA-directed RNA polymerase IV subunit 1 [Cajanus cajan]
Unigene21369	-2.15013	5.61061e-12	yes	1.14416	0.0261673	no	-1.00597	6.00015e-05	yes	ubiquitin carboxyl-terminal hydrolase 42-like isoform X1 [Cajanus cajan]
Unigene21374	-1.75269	3.49621e-08	yes	-0.101951	0.97845	no	-1.85464	2.27423e-16	yes	Geminivirus Rep-interacting motor protein [Cajanus cajan]
Unigene21401	-3.01947	6.97355e-21	yes	1.48263	0.007413	no	-1.53684	7.34559e-10	yes	PREDICTED: kinesin-13A-like [Vigna angularis]
Unigene21449	-2.36477	2.52055e-14	yes	1.15905	0.0401677	no	-1.20572	5.35951e-05	yes	PREDICTED: organic cation/carnitine transporter 4-like [Glycine max]
Unigene21532	-4.68109	4.49344e-39	yes	1.07404	0.248099	no	-3.60705	2.30778e-20	yes	PREDICTED: phenolic glucoside malonyltransferase 1-like [Glycine max]
Unigene21544	-2.44367	1.19002e-07	yes	0.936619	0.180562	no	-1.50705	1.44055e-12	yes	PREDICTED: probable ADP-ribosylation factor GTPase-activating protein AGD14 [Glycine max]
Unigene21551	-2.02382	2.05128e-11	yes	-1.11806	0.0814767	no	-3.14188	1.10168e-22	yes	-
Unigene21586	1.61587	4.72194e-07	yes	-0.180831	0.844551	no	1.43504	3.16515e-07	yes	dihydropyrimidinase-like [Cajanus cajan]
Unigene21592	-2.40302	7.93061e-09	yes	0.578211	0.463229	no	-1.82481	2.52613e-15	yes	PREDICTED: receptor-like serine/threonine-protein kinase ALE2 isoform X1 [Vigna angularis]
Unigene21594	-1.61205	1.24373e-08	yes	0.0160424	1	no	-1.59601	2.2458e-13	yes	NAK-like ser/thr protein kinase [Glycine max]
Unigene21608	-2.40694	1.47634e-20	yes	-0.352429	0.56135	no	-2.75937	8.3221e-34	yes	PREDICTED: homeobox-leucine zipper protein ATHB-14 [Vigna radiata var. radiata] [Vigna radiata]
Unigene21623	-1.20504	5.78067e-05	yes	-0.836167	0.153379	no	-2.0412	2.96789e-10	yes	CM0216.540.nc, partial [Lotus japonicus]
Unigene21626	1.6025	4.64372e-10	yes	0.252334	0.698301	no	1.85484	1.47141e-17	yes	PREDICTED: phosphatidylinositol 4-kinase gamma 7-like [Glycine max]
Unigene21637	-1.88513	4.34904e-09	yes	0.297417	0.702517	no	-1.58772	5.98657e-13	yes	ATPase family AAA domain-containing protein 1 [Glycine soja]
Unigene21640	-2.56516	4.41188e-16	yes	1.08588	0.0319279	no	-1.47928	1.78294e-10	yes	ATPase family AAA domain-containing protein 1 [Cajanus cajan]
Unigene21653	-1.67514	1.34383e-09	yes	0.594629	0.258483	no	-1.08051	2.44346e-06	yes	calcium-dependent protein kinase 26 [Cajanus cajan]
Unigene21661	-1.45758	4.40073e-08	yes	-0.360859	0.626663	no	-1.81844	7.45162e-10	yes	SHOOT1 protein [Glycine max]
Unigene21669	-1.22663	9.204e-06	yes	-0.460193	0.384877	no	-1.68682	1.08014e-14	yes	PREDICTED: homeobox-leucine zipper protein HAT5-like [Glycine max]
Unigene21672	-2.11411	7.05672e-09	yes	-0.0385258	1	no	-2.15264	3.48142e-09	yes	-
Unigene21673	4.91323	1.70013e-26	yes	1.00789	0.220437	no	5.92112	3.45632e-24	yes	PREDICTED: UPF0098 protein CPn_0877/CP_0992/CPj0877/CpB0906-like [Vigna radiata var. radiata] [Vigna radiata]
Unigene21677	-1.80682	1.25324e-09	yes	-0.63958	0.381618	no	-2.4464	6.71156e-15	yes	trans-resveratrol di-O-methyltransferase-like [Cajanus cajan]
Unigene21689	-2.2097	5.3483e-14	yes	0.681202	0.229531	no	-1.5285	3.66974e-08	yes	-
Unigene21742	-1.48221	8.69143e-07	yes	0.46691	0.410226	no	-1.0153	1.34613e-05	yes	D-tagatose-1,6-bisphosphate aldolase subunit gatY, partial [Cajanus cajan]
Unigene21743	-1.66749	5.66846e-07	yes	-0.0809289	1	no	-1.74842	1.55365e-07	yes	-
Unigene21753	2.12222	2.76145e-09	yes	0.254519	0.776472	no	2.37674	1.07278e-09	yes	-
Unigene21755	-1.15924	0.000643133	yes	-0.700627	0.272994	no	-1.85987	2.50783e-10	yes	-
Unigene21764	-1.0877	6.839e-05	yes	-0.620489	0.170119	no	-1.70818	1.12109e-19	yes	PREDICTED: pyruvate kinase isozyme A, chloroplastic-like [Glycine max]
Unigene21767	-1.46494	2.26088e-06	yes	0.168345	0.878262	no	-1.2966	7.96922e-09	yes	diacylglycerol O-acyltransferase 1C isoform X2 [Cajanus cajan]
Unigene21774	-2.55837	1.20903e-16	yes	0.632309	0.265993	no	-1.92606	5.03376e-15	yes	PREDICTED: homeobox protein HD1 [Vigna angularis]
Unigene21788	-1.78556	3.88917e-07	yes	0.252396	0.853263	no	-1.53316	1.15616e-06	yes	PREDICTED: uncharacterized protein LOC108323793 isoform X1 [Vigna angularis]
Unigene21795	-1.04238	8.8132e-05	yes	0.0170792	1	no	-1.0253	4.48707e-06	yes	universal stress protein A-like protein [Cajanus cajan]
Unigene21806	-2.02251	6.03268e-11	yes	0.631836	0.303093	no	-1.39067	1.30341e-07	yes	PREDICTED: auxin-responsive protein SAUR50-like [Lupinus angustifolius]
Unigene21864	-1.55805	1.03554e-08	yes	-0.210289	0.779714	no	-1.76834	8.96412e-18	yes	PREDICTED: probable phospholipid-transporting ATPase 4 [Glycine max]
Unigene21892	-1.22578	0.000108793	yes	-0.216031	0.878879	no	-1.44181	7.35889e-05	yes	PREDICTED: zinc finger protein 385B-like [Glycine max]
Unigene21908	-1.52108	2.60496e-09	yes	0.248511	0.685476	no	-1.27257	2.6824e-11	yes	PREDICTED: aldehyde dehydrogenase family 2 member B7, mitochondrial-like isoform X1 [Glycine max]
Unigene21922	-2.14706	1.27451e-11	yes	0.326184	0.765384	no	-1.82088	5.94108e-09	yes	-
Unigene21923	-1.99617	1.39591e-08	yes	-0.0864933	1	no	-2.08266	4.80911e-23	yes	Glutathione-regulated potassium-efflux system protein kefC [Cajanus cajan]
Unigene21928	-2.72385	5.61116e-13	yes	1.50836	0.0147378	no	-1.21548	8.71881e-06	yes	ATP-dependent helicase BRM-like [Cajanus cajan]
Unigene21943	-1.2158	4.11172e-05	yes	0.202588	0.793986	no	-1.01321	1.46526e-07	yes	derlin-2.2 [Cajanus cajan]
Unigene21951	-2.11176	4.78925e-16	yes	-0.216778	0.746917	no	-2.32854	8.54999e-38	yes	PREDICTED: delta(24)-sterol reductase [Glycine max]
Unigene21982	-2.01998	7.48076e-06	yes	0.948542	0.233704	no	-1.07143	0.000186744	yes	Tetratricopeptide repeat protein 37 [Glycine soja]
Unigene21988	-1.24241	1.81339e-06	yes	-0.0205512	1	no	-1.26296	3.41659e-09	yes	CLIP-associating protein 1-B [Glycine soja]
Unigene21989	-1.82955	1.57951e-09	yes	0.302764	0.676198	no	-1.52679	7.67475e-12	yes	CLIP-associating protein 1 [Cajanus cajan]
Unigene21991	-1.34121	3.59529e-06	yes	0.109836	0.954048	no	-1.23138	2.20803e-07	yes	PREDICTED: 60S ribosomal protein L11 [Arachis duranensis]
Unigene22049	-1.86726	3.43137e-12	yes	-1.11181	0.0120824	no	-2.97907	4.64776e-39	yes	pectin acetylesterase 6-like [Cajanus cajan]
Unigene22078	-1.42085	2.62363e-07	yes	-0.394877	0.514552	no	-1.81573	3.66356e-14	yes	BAHD acyltransferase DCR [Cajanus cajan]
Unigene22079	-1.34139	8.41233e-06	yes	-0.788343	0.179887	no	-2.12973	3.17352e-16	yes	PREDICTED: BAHD acyltransferase DCR [Vigna radiata var. radiata] [Vigna radiata]
Unigene22091	-1.39247	2.50105e-06	yes	-0.0121332	1	no	-1.4046	1.16681e-08	yes	-
Unigene22096	-1.07914	0.000158217	yes	-0.284815	0.667897	no	-1.36396	3.08174e-11	yes	Bifunctional dihydroflavonol 4-reductase/flavanone 4-reductase [Glycine soja]
Unigene22118	-2.22005	0.00010319	yes	0.933311	0.350217	no	-1.28674	3.11645e-07	yes	helicase-like transcription factor CHR28 [Cajanus cajan]
Unigene22138	-1.45801	2.3834e-05	yes	0.387755	0.645417	no	-1.07026	0.000851617	yes	-
Unigene22169	-1.60396	6.1994e-08	yes	0.0670573	1	no	-1.53691	3.76925e-12	yes	serine/threonine-protein kinase Nek2-like [Cajanus cajan]
Unigene22182	-1.9331	2.6922e-08	yes	0.737759	0.191738	no	-1.19534	7.02808e-07	yes	Pyruvate kinase, cytosolic isozyme [Gossypium arboreum]
Unigene22194	-3.3897	2.30009e-15	yes	0.905838	0.276007	no	-2.48386	1.66644e-18	yes	mitotic checkpoint protein BUB3.2 [Cajanus cajan]
Unigene22195	-3.30448	7.07216e-28	yes	1.67929	0.00302586	no	-1.62519	2.81419e-07	yes	Nucleobase-ascorbate transporter 12 [Glycine soja]
Unigene22212	1.45045	8.31227e-07	yes	0.343527	0.691194	no	1.79398	1.44043e-05	yes	-
Unigene22220	-3.15267	4.25622e-27	yes	-0.194325	0.841542	no	-3.347	2.81622e-49	yes	PREDICTED: DNA (cytosine-5)-methyltransferase CMT3 [Glycine max]
Unigene22229	5.96215	2.01702e-77	yes	-0.886682	0.727056	no	5.07547	0.000501791	yes	-
Unigene22257	3.03808	2.75156e-16	yes	1.25888	0.00689851	no	4.29696	2.53642e-78	yes	BTB/POZ and TAZ domain-containing protein 4 isoform X1 [Cajanus cajan]
Unigene22295	-1.43303	2.09897e-07	yes	-0.386326	0.591	no	-1.81936	5.59236e-12	yes	PREDICTED: peptidyl-prolyl cis-trans isomerase, chloroplastic [Glycine max]
Unigene22296	-1.74217	1.88532e-05	yes	0.446611	0.54972	no	-1.29556	1.02091e-10	yes	PREDICTED: phospholipase D delta [Vigna angularis]
Unigene22297	-1.89058	3.73312e-12	yes	0.0286602	1	no	-1.86191	3.92824e-17	yes	peptidyl-prolyl cis-trans isomerase, chloroplastic [Cajanus cajan]
Unigene22369	-1.56863	1.61888e-09	yes	0.37492	0.498209	no	-1.19371	1.0393e-08	yes	hypothetical protein PHAVU_007G240300g [Phaseolus vulgaris]
Unigene22370	-2.01843	2.51663e-06	yes	0.703349	0.294577	no	-1.31508	1.57694e-11	yes	-
Unigene22383	-1.76665	7.93404e-07	yes	0.431934	0.585576	no	-1.33472	1.05628e-06	yes	Fimbrin-like protein 2 [Glycine soja]
Unigene22386	-1.93034	8.86085e-09	yes	-0.28453	0.918776	no	-2.21487	8.22033e-08	yes	probable LRR receptor-like serine/threonine-protein kinase At4g20940 [Cajanus cajan]
Unigene22388	-1.87541	2.75231e-10	yes	0.0220245	1	no	-1.85338	9.93863e-11	yes	PREDICTED: SNF2 domain-containing protein CLASSY 1-like [Glycine max]
Unigene22389	-1.40585	8.91097e-08	yes	-0.600121	0.27531	no	-2.00597	2.53864e-16	yes	SNF2 domain-containing protein CLASSY 2-like [Cajanus cajan]
Unigene22401	-3.0389	9.01699e-09	yes	1.07879	0.208114	no	-1.96011	4.83445e-18	yes	PREDICTED: AT-hook motif nuclear-localized protein 13-like [Glycine max]
Unigene22410	-1.66706	3.79264e-05	yes	0.193194	0.875954	no	-1.47386	3.16987e-15	yes	PREDICTED: protein ROS1-like isoform X3 [Glycine max]
Unigene22430	-1.52621	2.37533e-09	yes	0.340997	0.572735	no	-1.18522	6.02441e-07	yes	PREDICTED: probable protein phosphatase 2C 15 isoform X1 [Vigna radiata var. radiata] [Vigna radiata]
Unigene22434	-1.73134	6.64965e-06	yes	-0.163669	0.928098	no	-1.895	2.29981e-13	yes	Phospholipid-transporting ATPase 1 [Glycine soja]
Unigene22445	-1.44511	2.98406e-08	yes	-0.954328	0.0175974	no	-2.39944	2.24371e-35	yes	PREDICTED: uncharacterized protein LOC100783150 isoform X1 [Glycine max]
Unigene22457	1.64332	7.70875e-08	yes	-0.320359	0.659745	no	1.32296	2.51166e-06	yes	peptide methionine sulfoxide reductase A1-like isoform X2 [Cajanus cajan]
Unigene22480	-1.654	1.1463e-08	yes	0.437866	0.471586	no	-1.21613	1.17454e-07	yes	PREDICTED: OTU domain-containing protein At3g57810-like [Glycine max]
Unigene22511	-1.2848	1.67782e-06	yes	-0.555981	0.24366	no	-1.84078	4.08445e-17	yes	Myosin-2 heavy chain [Cajanus cajan]
Unigene22512	-2.66489	3.31775e-12	yes	0.196984	0.907852	no	-2.4679	1.24773e-23	yes	Myosin-J heavy chain [Glycine soja]
Unigene22520	-2.04727	1.14053e-13	yes	-0.0860139	1	no	-2.13328	6.11943e-15	yes	plastidial pyruvate kinase 2-like [Cajanus cajan]
Unigene22570	2.83985	1.23708e-12	yes	-0.673463	0.234074	no	2.16639	1.50106e-11	yes	GDSL esterase/lipase At1g71691-like, partial [Cajanus cajan]
Unigene22580	-1.43269	1.6466e-06	yes	0.0270618	1	no	-1.40562	1.01901e-14	yes	aconitate hydratase, cytoplasmic [Cajanus cajan]
Unigene22618	-2.04466	2.56662e-05	yes	-0.433222	0.659721	no	-2.47788	1.14287e-22	yes	ycf68 protein [Medicago truncatula]
Unigene22626	-2.7506	2.6902e-09	yes	0.157602	0.960723	no	-2.593	5.35633e-21	yes	Subtilisin-like protease SDD1 [Glycine soja]
Unigene22631	-1.13236	0.00012213	yes	0.101823	0.95187	no	-1.03053	1.1987e-07	yes	PREDICTED: E3 ubiquitin-protein ligase RBBP6-like isoform X2 [Glycine max]
Unigene22683	1.62145	7.31457e-06	yes	0.0660774	1	no	1.68753	0.00052062	yes	-
Unigene22685	1.07941	0.000702485	yes	0.513601	0.358496	no	1.59302	1.86984e-07	yes	PREDICTED: TMV resistance protein N-like [Glycine max]
Unigene22699	1.48569	4.60251e-06	yes	0.0323959	1	no	1.51808	1.43699e-07	yes	-
Unigene22717	-3.2325	2.31304e-28	yes	0.312147	0.704453	no	-2.92035	4.4159e-34	yes	PREDICTED: bifunctional phosphatase IMPL2, chloroplastic [Glycine max]
Unigene22740	-2.50695	5.18901e-15	yes	0.738144	0.337439	no	-1.76881	7.60822e-09	yes	-
Unigene22742	-1.74641	1.14368e-06	yes	0.113479	0.996854	no	-1.63293	2.88158e-06	yes	-
Unigene22764	1.62728	8.19641e-09	yes	0.0934395	0.960837	no	1.72072	1.78636e-18	yes	PREDICTED: translationally-controlled tumor protein homolog [Elaeis guineensis]
Unigene22765	1.30534	7.80963e-06	yes	-0.290511	0.632742	no	1.01483	1.29033e-07	yes	metallothionein-II protein [Glycine max]
Unigene22766	-1.32586	5.45141e-06	yes	-0.759491	0.0866763	no	-2.08535	5.05486e-30	yes	PREDICTED: oleosin 1-like [Arachis duranensis]
Unigene22769	6.1565	5.22277e-72	yes	0.233433	0.736945	no	6.38994	3.2616e-178	yes	seed linoleate 9S-lipoxygenase-3 [Cajanus cajan]
Unigene22771	-3.8967	1.59291e-05	yes	-0.627744	0.714239	no	-4.52445	2.1151e-31	yes	extensin-3-like [Cajanus cajan]
Unigene22773	-1.43755	8.99124e-09	yes	-0.533457	0.221214	no	-1.97101	2.76765e-27	yes	acyl carrier protein [Medicago truncatula]
Unigene22775	2.88632	4.55916e-17	yes	-0.830713	0.0892764	no	2.0556	9.47022e-24	yes	PREDICTED: gibberellin-regulated protein 1-like [Glycine max]
Unigene22777	-2.53605	6.1151e-08	yes	-0.355965	0.723967	no	-2.89201	2.4877e-31	yes	Calreticulin [Glycine soja]
Unigene22780	-4.26388	1.41837e-07	yes	-1.41862	0.210823	no	-5.68251	1.48392e-36	yes	Pistil-specific extensin-like protein [Glycine soja]
Unigene22781	1.64113	1.21725e-10	yes	0.126936	0.919253	no	1.76806	7.42488e-12	yes	Desiccation-related protein PCC3-06 [Glycine soja]
Unigene22783	3.26618	1.46681e-29	yes	0.742116	0.0812252	no	4.0083	2.64764e-79	yes	PREDICTED: snakin-2 isoform X1 [Glycine max]
Unigene22785	-1.17656	4.35359e-06	yes	-0.377332	0.44479	no	-1.55389	1.25398e-18	yes	PREDICTED: L-ascorbate peroxidase, cytosolic [Arachis duranensis]
Unigene22787	4.49233	6.53104e-49	yes	-0.553392	0.262141	no	3.93894	1.33823e-64	yes	heat shock protein 1 [Tectona grandis]
Unigene22792	-1.56998	9.01916e-08	yes	-0.451428	0.39106	no	-2.02141	3.85079e-27	yes	-
Unigene22793	1.28538	1.36593e-06	yes	-0.077476	0.988516	no	1.20791	1.97102e-07	yes	Tryptophan aminotransferase-related protein 4 [Glycine soja]
Unigene22794	3.97308	4.066e-44	yes	-0.448892	0.339303	no	3.52419	1.22332e-70	yes	PREDICTED: heat shock 70 kDa protein [Vigna angularis]
Unigene22798	7.42297	3.3164e-94	yes	-0.623731	0.174613	no	6.79924	4.13074e-153	yes	PREDICTED: mannose-specific lectin alpha chain-like [Vigna radiata var. radiata] [Vigna radiata]
Unigene22799	-1.38445	2.8515e-07	yes	0.305006	0.585173	no	-1.07944	8.62243e-10	yes	protein DOWNSTREAM OF FLC-like [Cajanus cajan]
Unigene22806	2.55709	8.40069e-18	yes	0.0660915	1	no	2.62318	2.65617e-40	yes	seed maturation protein PM35 [Glycine max]
Unigene22808	1.14151	3.82548e-05	yes	0.072343	0.991714	no	1.21385	1.09013e-09	yes	PREDICTED: B2 protein [Vigna radiata var. radiata] [Vigna radiata]
Unigene22809	-1.23962	1.2409e-05	yes	-0.32121	0.587834	no	-1.56083	6.11123e-15	yes	ATP synthase subunit epsilon, mitochondrial [Cajanus cajan]
Unigene22813	1.71932	4.40239e-10	yes	-0.150928	0.864582	no	1.56839	3.48892e-18	yes	Protein translation factor SUI1 like 1 [Glycine soja]
Unigene22815	-3.28169	4.5307e-29	yes	-0.650777	0.185697	no	-3.93246	3.05479e-67	yes	Histone superfamily protein isoform 2, partial [Theobroma cacao]
Unigene22827	1.92047	2.07544e-11	yes	-0.822229	0.101204	no	1.09824	4.03986e-05	yes	transcription activator-like protein [Medicago truncatula]
Unigene22831	-2.30426	2.3277e-09	yes	1.001	0.0607448	no	-1.30326	2.30017e-06	yes	PREDICTED: osmotin-like protein [Glycine max]
Unigene22833	-2.26796	1.95466e-05	yes	0.127797	0.985584	no	-2.14017	2.57594e-18	yes	protein RALF-like 34 [Cajanus cajan]
Unigene22836	-4.70462	1.07167e-11	yes	0.980018	0.354659	no	-3.7246	3.07643e-22	yes	PREDICTED: protein ASPARTIC PROTEASE IN GUARD CELL 2-like [Glycine max]
Unigene22838	-4.78274	3.38045e-18	yes	1.51824	0.0246556	no	-3.2645	3.26604e-47	yes	PREDICTED: lysine-rich arabinogalactan protein 19-like [Vigna angularis]
Unigene22839	-1.54172	1.38432e-09	yes	0.209866	0.765551	no	-1.33186	5.64208e-12	yes	PREDICTED: cytochrome c oxidase subunit 6a, mitochondrial isoform X2 [Vigna angularis]
Unigene22841	1.89337	9.24658e-11	yes	-0.387989	0.567857	no	1.50538	1.09467e-07	yes	maturation protein PM3 [Glycine max]
Unigene22843	-4.51687	1.35123e-18	yes	-0.967174	0.231346	no	-5.48404	1.03647e-50	yes	PREDICTED: 9-cis-epoxycarotenoid dioxygenase NCED3, chloroplastic-like, partial [Cicer arietinum]
Unigene22845	-3.85508	9.24202e-10	yes	0.787924	0.420394	no	-3.06715	4.17912e-29	yes	PREDICTED: thaumatin-like protein [Lupinus angustifolius]
Unigene22848	-1.69091	2.97119e-06	yes	0.62418	0.275503	no	-1.06673	1.81463e-08	yes	PREDICTED: UBP1-associated protein 2A-like [Vigna radiata var. radiata] [Vigna radiata]
Unigene22857	-1.52137	6.22496e-06	yes	0.464927	0.424874	no	-1.05644	2.43433e-08	yes	cystathionine gamma-synthase 1, chloroplastic [Cajanus cajan]
Unigene22859	-1.65689	9.78501e-08	yes	-0.483979	0.400687	no	-2.14087	1.14727e-25	yes	PREDICTED: cysteine-rich and transmembrane domain-containing protein A [Solanum tuberosum]
Unigene22862	-1.38784	1.00496e-07	yes	-0.43036	0.385264	no	-1.8182	1.93477e-18	yes	PREDICTED: endoplasmin homolog isoform X1 [Glycine max]
Unigene22869	-1.96713	7.99799e-13	yes	0.268595	0.711559	no	-1.69853	2.58089e-11	yes	transcription factor SCREAM2-like isoform X1 [Cajanus cajan]
Unigene22877	-3.73942	5.752e-07	yes	0.567099	0.677532	no	-3.17232	1.63414e-32	yes	PREDICTED: fasciclin-like arabinogalactan protein 10 [Cicer arietinum]
Unigene22886	-2.21624	3.25654e-05	yes	1.08835	0.146028	no	-1.12789	4.68396e-07	yes	late embryogenesis abundant protein [Medicago truncatula]
Unigene22889	2.82744	1.02218e-24	yes	0.294567	0.677647	no	3.12201	1.35996e-28	yes	PREDICTED: organ-specific protein S2-like [Glycine max]
Unigene22896	-6.44393	7.82555e-14	yes	0.425768	0.882014	no	-6.01816	1.56682e-36	yes	pollen protein Ole E I-like protein [Medicago truncatula]
Unigene22904	-1.15798	4.97687e-05	yes	0.0982637	0.954382	no	-1.05972	5.69632e-08	yes	PREDICTED: NADH dehydrogenase [ubiquinone] 1 beta subcomplex subunit 2 [Vigna radiata var. radiata] [Vigna radiata]
Unigene22906	-1.1887	1.55075e-05	yes	-1.22767	0.0140102	no	-2.41637	2.59992e-15	yes	phosphoethanolamine N-methyltransferase [Cajanus cajan]
Unigene22908	-1.37491	0.000684372	yes	-0.0177975	1	no	-1.3927	6.55028e-15	yes	stearoyl-acyl carrier protein desaturase A [Glycine max]
Unigene22913	-1.14612	6.25386e-06	yes	-0.0748861	0.981134	no	-1.221	1.27616e-11	yes	translocon-associated protein subunit beta [Cajanus cajan]
Unigene22917	1.65098	1.04202e-08	yes	0.521926	0.28774	no	2.1729	1.28549e-29	yes	PREDICTED: eukaryotic translation initiation factor NCBP isoform X2 [Glycine max]
Unigene22923	-2.12563	1.86118e-07	yes	0.255907	0.789495	no	-1.86972	4.52713e-22	yes	probable calcium-binding protein CML49 isoform X1 [Cajanus cajan]
Unigene22930	-2.52084	3.9284e-09	yes	0.902952	0.144179	no	-1.61789	6.04596e-13	yes	PREDICTED: protein EXORDIUM-like 3 [Glycine max]
Unigene22931	-2.40198	6.86092e-13	yes	0.334964	0.661798	no	-2.06701	8.59117e-17	yes	PREDICTED: lipid transfer-like protein VAS [Glycine max]
Unigene22943	-2.95465	5.09656e-20	yes	-1.16936	0.0146325	no	-4.12402	8.15861e-81	yes	ERECTA [Glycine max]
Unigene22948	-1.5784	1.08159e-06	yes	0.458195	0.427461	no	-1.12021	6.03196e-09	yes	PREDICTED: proteasome subunit beta type-2-A [Vigna radiata var. radiata] [Vigna radiata]
Unigene22953	-1.28321	1.02461e-05	yes	-1.44147	0.00583996	no	-2.72468	3.05932e-23	yes	-
Unigene22954	-2.09121	3.01613e-09	yes	-0.733596	0.17175	no	-2.82481	3.68488e-52	yes	PREDICTED: probable inactive leucine-rich repeat receptor-like protein kinase At3g03770 [Glycine max]
Unigene22955	-1.28255	0.000924081	yes	0.190159	0.87274	no	-1.09239	1.13458e-07	yes	PREDICTED: ATP synthase subunit delta', mitochondrial-like [Glycine max]
Unigene22963	-1.35687	2.63699e-06	yes	0.206168	0.817448	no	-1.1507	4.01229e-06	yes	PREDICTED: ras-related protein Rab7 [Arachis duranensis]
Unigene22965	-1.72164	3.90106e-10	yes	0.212245	0.768504	no	-1.5094	5.89806e-16	yes	DNA repair RAD52-like protein 2, chloroplastic [Cajanus cajan]
Unigene22969	-1.20264	2.66077e-05	yes	0.100841	0.953268	no	-1.1018	3.60431e-08	yes	NADH:ubiquinone dehydrogenase 1 beta subcomplex subunit 8, mitochondrial isoform 1 [Corchorus capsularis]
Unigene22978	1.78349	0.000799675	yes	-0.0103751	1	no	1.77311	9.30392e-05	yes	PREDICTED: thaumatin-like protein 1 [Lupinus angustifolius]
Unigene22989	-3.78593	9.05192e-33	yes	-0.277381	0.786259	no	-4.06331	6.84736e-49	yes	PREDICTED: uncharacterized protein LOC100785896 isoform X2 [Glycine max]
Unigene22992	-1.47492	7.9081e-09	yes	-0.470281	0.320485	no	-1.9452	5.44499e-25	yes	monodehydroascorbate reductase [Cajanus cajan]
Unigene23015	-3.66045	2.3151e-30	yes	-0.019617	1	no	-3.68006	2.27659e-63	yes	nuclear transcription factor Y subunit C-2 [Cajanus cajan]
Unigene23017	-1.79679	6.71192e-07	yes	-1.18389	0.0301752	no	-2.98068	1.74364e-32	yes	geranylgeranyl hydrogenase [Glycine max]
Unigene23020	-1.46438	5.86627e-09	yes	0.117585	0.94163	no	-1.3468	6.70601e-07	yes	ferredoxin, root R-B1-like [Cajanus cajan]
Unigene23025	-1.39925	5.47431e-06	yes	0.169914	0.852394	no	-1.22934	2.19506e-11	yes	cysteine-rich and transmembrane domain-containing protein A [Cajanus cajan]
Unigene23033	-1.13112	8.52713e-05	yes	-0.581267	0.236556	no	-1.71239	6.20627e-18	yes	S-adenosyl-L-methionine:delta24-sterol-C-methyltransferase [Glycine max]
Unigene23035	-1.36566	0.000156984	yes	-0.189836	0.865707	no	-1.55549	2.03241e-14	yes	cyanate hydratase [Cajanus cajan]
Unigene23042	-2.2352	1.14916e-11	yes	-0.0760322	1	no	-2.31123	3.73031e-31	yes	PREDICTED: probable fructokinase-6, chloroplastic [Cicer arietinum]
Unigene23043	1.50429	1.54805e-08	yes	0.55939	0.211267	no	2.06368	1.71978e-30	yes	PREDICTED: stress enhanced protein 2, chloroplastic-like [Glycine max]
Unigene23052	-2.50061	1.67918e-18	yes	-0.960885	0.047054	no	-3.46149	3.03964e-48	yes	peptide methionine sulfoxide reductase-like [Cajanus cajan]
Unigene23057	-1.38631	1.81096e-05	yes	-0.227998	0.786263	no	-1.6143	4.29554e-16	yes	NADH dehydrogenase [ubiquinone] 1 beta subcomplex subunit 9 [Cajanus cajan]
Unigene23063	-2.70101	8.51496e-11	yes	1.10163	0.0577831	no	-1.59938	1.02977e-16	yes	PREDICTED: DELLA protein GAIP-B-like [Arachis ipaensis]
Unigene23067	-1.93406	9.62278e-07	yes	-0.113877	0.973006	no	-2.04794	3.47871e-21	yes	PREDICTED: 30S ribosomal protein S17, chloroplastic [Glycine max]
Unigene23071	-1.90027	0.000347293	yes	0.40879	0.701377	no	-1.49148	1.42681e-12	yes	PREDICTED: ruBisCO large subunit-binding protein subunit beta, chloroplastic [Vigna angularis]
Unigene23072	-2.06543	4.54189e-16	yes	-0.916768	0.0264875	no	-2.98219	1.15005e-46	yes	PREDICTED: 3-oxoacyl-[acyl-carrier-protein] reductase 4 [Glycine max]
Unigene23075	-2.14865	1.0124e-12	yes	0.322607	0.632875	no	-1.82604	1.80772e-17	yes	light-harvesting complex-like protein 3 isotype 2, chloroplastic [Cajanus cajan]
Unigene23080	-1.7931	1.6575e-05	yes	-0.0420823	1	no	-1.83518	9.20483e-17	yes	beta-galactosidase 8-like [Cajanus cajan]
Unigene23081	1.35276	1.85853e-05	yes	0.583081	0.254343	no	1.93584	1.45883e-10	yes	Retrovirus-related Pol polyprotein from transposon TNT 1-94, partial [Glycine soja]
Unigene23085	-1.20224	3.25658e-06	yes	0.0647506	1	no	-1.13749	7.57843e-09	yes	10 kDa chaperonin [Glycine soja]
Unigene23091	-1.89757	7.03015e-07	yes	0.593711	0.397077	no	-1.30385	1.38562e-07	yes	polyubiquitin-like [Solanum tuberosum]
Unigene23094	-1.55071	8.67671e-09	yes	-0.349638	0.591824	no	-1.90034	7.54857e-14	yes	PREDICTED: transcription factor bHLH25-like [Glycine max]
Unigene23098	1.3649	1.73009e-06	yes	0.788561	0.0925585	no	2.15346	3.89322e-19	yes	-
Unigene23101	-1.16938	3.96063e-05	yes	-0.500837	0.314921	no	-1.67022	7.13843e-18	yes	UDP-glycosyltransferase 708D1-like [Cajanus cajan]
Unigene23107	-1.2131	2.03155e-06	yes	-0.307439	0.585338	no	-1.52054	1.06676e-14	yes	PREDICTED: probable inactive leucine-rich repeat receptor-like protein kinase At1g66830 [Cicer arietinum]
Unigene23111	-1.35239	1.49231e-07	yes	0.0333482	1	no	-1.31904	9.26827e-11	yes	PREDICTED: protein TONNEAU 1b-like [Cicer arietinum]
Unigene23123	-1.19222	8.39893e-06	yes	-0.912908	0.0234732	no	-2.10513	8.46544e-29	yes	Cytochrome b5 [Glycine soja]
Unigene23125	-1.53532	0.000911805	yes	0.35311	0.733819	no	-1.18221	1.86827e-06	yes	stress-response A/B barrel domain-containing protein UP3 [Cajanus cajan]
Unigene23126	-2.07851	4.72312e-11	yes	0.660457	0.212628	no	-1.41805	3.25874e-10	yes	PREDICTED: DNA polymerase delta subunit 4 [Glycine max]
Unigene23130	1.33257	9.69333e-06	yes	0.132942	0.906141	no	1.46551	9.77376e-12	yes	hypothetical protein glysoja_041992 [Glycine soja]
Unigene23137	-1.51168	5.92434e-09	yes	-0.299273	0.613517	no	-1.81095	1.46707e-20	yes	glyoxylate/succinic semialdehyde reductase 1-like [Cajanus cajan]
Unigene23144	-1.3081	2.55856e-07	yes	0.129214	0.904896	no	-1.17889	9.84088e-08	yes	proteasome subunit beta type-6 [Cajanus cajan]
Unigene23153	-1.55433	1.92862e-07	yes	-0.528815	0.333059	no	-2.08315	2.32255e-21	yes	costars family protein abracl protein [Medicago truncatula]
Unigene23156	-5.25072	1.45986e-41	yes	0.51054	0.620039	no	-4.74018	5.94087e-74	yes	Arabinogalactan peptide 20 [Glycine soja]
Unigene23157	-1.80847	1.06173e-06	yes	-0.659493	0.402513	no	-2.46797	1.85936e-12	yes	nonsense-mediated mRNA decay protein 2-like [Cajanus cajan]
Unigene23158	-1.10789	7.51437e-05	yes	0.0602517	1	no	-1.04764	0.000228362	yes	Ycf1 (chloroplast) [Millettia pinnata]
Unigene23161	-1.40069	0.000183982	yes	0.322919	0.679046	no	-1.07777	8.22449e-09	yes	4-alpha-glucanotransferase, chloroplastic/amyloplastic [Glycine soja]
Unigene23162	-6.50908	5.39273e-44	yes	0.0365997	1	no	-6.47248	3.07283e-86	yes	PREDICTED: uncharacterized protein LOC100793420 [Glycine max]
Unigene23163	-1.01629	0.000246218	yes	-0.0372778	1	no	-1.05357	9.39201e-08	yes	PREDICTED: cathepsin B [Glycine max]
Unigene23164	-1.4491	8.23106e-06	yes	0.0437367	1	no	-1.40536	3.80694e-13	yes	PREDICTED: mitochondrial import inner membrane translocase subunit TIM22-3 [Cicer arietinum]
Unigene23172	3.66089	3.06899e-28	yes	0.99018	0.434022	no	4.65107	1.32557e-07	yes	plant/MUD21-2 protein [Medicago truncatula]
Unigene23174	-2.02434	2.4114e-14	yes	0.137641	0.878879	no	-1.8867	7.66312e-22	yes	PREDICTED: histone H1-like [Vigna radiata var. radiata] [Vigna radiata]
Unigene23181	2.69795	5.61514e-20	yes	-0.235935	0.743816	no	2.46202	2.58672e-26	yes	PREDICTED: uncharacterized protein LOC100305688 [Glycine max]
Unigene23185	-2.02089	3.17091e-06	yes	0.0321143	1	no	-1.98877	1.10862e-17	yes	PREDICTED: fatty-acid-binding protein 1-like [Glycine max]
Unigene23186	-1.06786	2.90395e-05	yes	-0.583642	0.188654	no	-1.6515	3.08325e-17	yes	PREDICTED: 10 kDa chaperonin [Vigna angularis]
Unigene23193	-1.84741	8.68523e-06	yes	0.66657	0.319694	no	-1.18084	3.37654e-09	yes	PREDICTED: protein transport protein Sec61 subunit beta-like [Lupinus angustifolius]
Unigene23202	-2.61233	1.93463e-16	yes	-0.588542	0.374687	no	-3.20088	1.36289e-36	yes	hypothetical protein glysoja_009558 [Glycine soja]
Unigene23204	-1.32182	0.000552281	yes	0.0770354	1	no	-1.24478	8.61551e-11	yes	DUF630 family protein [Medicago truncatula]
Unigene23217	-2.31441	1.36452e-06	yes	1.16846	0.0680581	no	-1.14595	4.44355e-10	yes	dihydrolipoyllysine-residue succinyltransferase component of 2-oxoglutarate dehydrogenase complex 2, mitochondrial-like [Cajanus cajan]
Unigene23223	-1.00299	0.000320844	yes	-0.125542	0.906471	no	-1.12853	8.48394e-10	yes	PREDICTED: transcription factor EMB1444-like isoform X1 [Glycine max]
Unigene23228	1.97748	7.11111e-13	yes	-0.916005	0.0546448	no	1.06147	0.000221753	yes	-
Unigene23229	-1.42155	3.74269e-05	yes	-0.742319	0.194577	no	-2.16387	8.49255e-20	yes	triacylglycerol lipase 1 [Cajanus cajan]
Unigene23232	-1.67275	2.04051e-07	yes	0.387104	0.535853	no	-1.28565	9.50995e-12	yes	PREDICTED: 50S ribosomal protein L1, chloroplastic [Glycine max]
Unigene23236	-1.30232	5.14922e-07	yes	0.22602	0.761114	no	-1.0763	5.67591e-07	yes	hypothetical protein KK1_002311 [Cajanus cajan]
Unigene23249	-1.1624	7.96629e-06	yes	-0.497481	0.312017	no	-1.65988	4.92117e-16	yes	PREDICTED: cytochrome b5-like [Vigna angularis]
Unigene23254	-1.5281	6.66982e-08	yes	-0.143127	0.921606	no	-1.67122	6.85052e-11	yes	PREDICTED: sec-independent protein translocase protein TATA, chloroplastic [Vigna angularis]
Unigene23266	-3.0042	3.8881e-07	yes	-2.45844	0.00788245	no	-5.46264	1.12687e-71	yes	PREDICTED: chlorophyll a-b binding protein 6A, chloroplastic [Vigna radiata var. radiata] [Vigna radiata]
Unigene23269	2.49949	2.73666e-17	yes	-1.24575	0.00231355	no	1.25374	1.0958e-05	yes	-
Unigene23270	-2.19639	8.42116e-13	yes	-1.19315	0.015796	no	-3.38955	3.31881e-31	yes	CDGSH iron-sulfur domain-containing protein NEET [Cajanus cajan]
Unigene23271	-2.24146	3.1251e-09	yes	0.902623	0.123953	no	-1.33884	3.66946e-08	yes	PREDICTED: mechanosensitive ion channel protein 6 [Glycine max]
Unigene23274	-2.29774	9.76986e-09	yes	-0.3924	0.63133	no	-2.69014	1.9821e-41	yes	plant/F14D7-9 protein [Medicago truncatula]
Unigene23276	3.51435	5.60707e-21	yes	-0.447919	0.465409	no	3.06643	1.16089e-30	yes	PREDICTED: dehydrin Xero 1-like [Glycine max]
Unigene23279	-1.00068	0.000175783	yes	-0.347224	0.5238	no	-1.34791	1.76231e-12	yes	Glutaredoxin-C5, chloroplastic [Glycine soja]
Unigene23291	-3.99635	6.36014e-12	yes	-1.22184	0.276977	no	-5.2182	2.00295e-27	yes	thaumatin-like protein 1b [Cajanus cajan]
Unigene23297	-3.02168	1.77196e-07	yes	1.56766	0.0472192	no	-1.45402	9.24235e-12	yes	aquaporin PIP2-7 [Cajanus cajan]
Unigene23298	-3.29443	9.57955e-19	yes	-1.76345	0.00342473	no	-5.05788	2.38094e-74	yes	PREDICTED: classical arabinogalactan protein 26 [Vigna angularis]
Unigene23300	-1.33738	3.04251e-07	yes	0.322365	0.594151	no	-1.01501	7.4068e-06	yes	uncharacterized protein LOC109809959 [Cajanus cajan]
Unigene23302	-5.12912	7.85848e-22	yes	-1.06502	0.220176	no	-6.19414	4.12953e-115	yes	PREDICTED: probable pectate lyase 18 [Vigna radiata var. radiata] [Vigna radiata]
Unigene23304	-1.28339	7.99185e-07	yes	-1.03087	0.0101329	no	-2.31426	9.80484e-32	yes	protein STRICTOSIDINE SYNTHASE-LIKE 10 [Cajanus cajan]
Unigene23306	-2.60667	9.31355e-09	yes	0.924	0.151773	no	-1.68268	1.50842e-18	yes	PREDICTED: probable glucan 1,3-alpha-glucosidase [Glycine max]
Unigene23309	-2.20672	0.00026434	yes	0.303298	0.856048	no	-1.90342	1.69084e-10	yes	DPP6 amino-terminal domain protein [Medicago truncatula]
Unigene2331	-1.61778	3.72997e-06	yes	0.267064	0.875954	no	-1.35071	8.53417e-05	yes	pentatricopeptide repeat-containing protein At4g11690-like [Cajanus cajan]
Unigene23312	-1.23577	4.31612e-06	yes	0.106465	0.937025	no	-1.1293	9.07778e-09	yes	reticulon-like protein B1 [Cajanus cajan]
Unigene23313	1.56748	3.60605e-09	yes	0.851735	0.123568	no	2.41921	1.37486e-12	yes	PREDICTED: probable protein phosphatase 2C 8 [Vigna angularis]
Unigene23318	-1.64447	2.46009e-06	yes	0.626229	0.262341	no	-1.01824	1.42756e-07	yes	PREDICTED: receptor homology region, transmembrane domain- and RING domain-containing protein 2 [Glycine max]
Unigene23325	-2.04767	6.3498e-13	yes	0.191483	0.841434	no	-1.85619	1.07925e-13	yes	PREDICTED: UDP-galactose transporter 2 [Glycine max]
Unigene23326	-1.96071	6.68368e-11	yes	-0.29003	0.690722	no	-2.25074	3.11302e-24	yes	-
Unigene23329	-1.63724	1.01731e-06	yes	0.129242	0.933639	no	-1.50799	2.56937e-12	yes	PREDICTED: phosphoglycerate kinase, cytosolic-like [Cicer arietinum]
Unigene23334	-1.41995	0.000365444	yes	0.242625	0.803481	no	-1.17733	8.28459e-10	yes	PREDICTED: WAS protein family homolog 1 [Arachis duranensis]
Unigene23341	-1.11708	4.00972e-05	yes	-0.522305	0.315882	no	-1.63938	8.57765e-14	yes	BnaC01g37860D [Brassica napus]
Unigene23351	-2.01664	1.66965e-11	yes	0.623123	0.235348	no	-1.39352	4.44637e-11	yes	PREDICTED: thioredoxin domain-containing protein 9 homolog [Glycine max]
Unigene23361	-1.08882	2.9105e-05	yes	-0.495224	0.321151	no	-1.58404	4.65144e-14	yes	DNA-directed RNA polymerase III subunit RPC9 [Glycine soja]
Unigene23363	-2.16937	3.65212e-12	yes	0.835321	0.0726728	no	-1.33405	2.24809e-12	yes	Protein DEK [Glycine soja]
Unigene23369	-1.47238	4.25521e-09	yes	-0.917813	0.0229799	no	-2.39019	9.23759e-33	yes	PREDICTED: transcription factor bHLH57 [Glycine max]
Unigene23371	-1.00628	0.000256082	yes	-0.296583	0.648954	no	-1.30286	5.36493e-09	yes	PREDICTED: protein TRIGALACTOSYLDIACYLGLYCEROL 5, chloroplastic-like [Lupinus angustifolius]
Unigene23373	-1.65115	0.000213711	yes	0.53219	0.486045	no	-1.11896	6.83848e-09	yes	transmembrane protein 87B [Cajanus cajan]
Unigene23377	-1.82068	9.16196e-10	yes	0.508973	0.387418	no	-1.3117	3.09256e-09	yes	beta-actin, partial [Pericallis cruenta]
Unigene23380	-2.24545	1.80734e-09	yes	0.926007	0.0915966	no	-1.31944	2.0846e-11	yes	cytochrome c oxidase subunit 5b-2, mitochondrial-like [Cajanus cajan]
Unigene23383	-1.55172	7.35828e-09	yes	0.206502	0.814173	no	-1.34522	3.81776e-08	yes	Protein TIFY 10A [Glycine soja]
Unigene23385	2.92593	5.4322e-13	yes	-0.622513	0.531773	no	2.30342	5.47004e-06	yes	remorin-like [Cajanus cajan]
Unigene23387	-3.08264	4.30926e-25	yes	-0.89488	0.0900083	no	-3.97752	2.0776e-60	yes	PREDICTED: histone H3.2-like [Gossypium hirsutum]
Unigene23399	-5.4476	4.42258e-20	yes	0.610097	0.595257	no	-4.8375	1.48619e-72	yes	PREDICTED: lysine-rich arabinogalactan protein 18-like [Lupinus angustifolius]
Unigene23405	-1.41083	1.02449e-07	yes	0.390765	0.444841	no	-1.02007	2.39475e-08	yes	PREDICTED: threonine--tRNA ligase, mitochondrial 1 [Vigna angularis]
Unigene23410	1.59265	2.64792e-08	yes	0.0778394	0.985636	no	1.67049	1.26077e-17	yes	50S ribosome-binding GTPase [Medicago truncatula]
Unigene23412	-1.78743	3.70047e-05	yes	0.656495	0.367774	no	-1.13093	4.63499e-06	yes	chloroplast delta-aminolevulinic acid dehydratase [Phaseolus vulgaris]
Unigene23419	-1.68421	1.4613e-07	yes	-1.09563	0.0194738	no	-2.77984	1.20289e-40	yes	uncharacterized protein LOC109817140 [Cajanus cajan]
Unigene23424	2.36325	4.54055e-11	yes	-0.22798	0.789495	no	2.13527	6.93294e-20	yes	uncharacterized protein LOC109797876 isoform X1 [Cajanus cajan]
Unigene23434	-3.01326	1.82181e-19	yes	0.218647	0.833373	no	-2.79462	4.36237e-33	yes	PREDICTED: methylsterol monooxygenase 1-1-like [Cicer arietinum]
Unigene23435	-2.56341	7.04895e-17	yes	-0.609279	0.3576	no	-3.17269	6.34713e-36	yes	Ribonuclease H2 subunit C [Glycine soja]
Unigene23436	-2.12804	1.73033e-06	yes	0.408409	0.642196	no	-1.71963	4.94815e-16	yes	protein SLOW GREEN 1, chloroplastic [Cajanus cajan]
Unigene23438	-1.24528	0.00020339	yes	0.194376	0.84176	no	-1.0509	5.15293e-07	yes	PREDICTED: U-box domain-containing protein 9-like [Vigna angularis]
Unigene23452	-2.13022	6.93961e-10	yes	0.488264	0.428533	no	-1.64195	1.13169e-17	yes	PREDICTED: protein starmaker-like [Vigna radiata var. radiata] [Vigna radiata]
Unigene23455	-1.53784	1.86335e-06	yes	-1.28222	0.00696977	no	-2.82006	7.03502e-35	yes	cytochrome P450 [Glycyrrhiza echinata]
Unigene23458	-2.37712	5.59835e-07	yes	0.827033	0.235818	no	-1.55008	5.09878e-16	yes	PREDICTED: blue-light photoreceptor PHR2 [Vigna angularis]
Unigene23461	-2.06928	7.9508e-14	yes	0.268683	0.696254	no	-1.8006	4.15508e-18	yes	uncharacterized protein LOC109793148 [Cajanus cajan]
Unigene23462	2.56148	3.94681e-21	yes	0.524494	0.256368	no	3.08597	4.79207e-52	yes	PREDICTED: beta-ureidopropionase [Glycine max]
Unigene23463	-2.00398	5.23897e-06	yes	0.68429	0.316303	no	-1.31969	5.9572e-13	yes	dnaJ protein ERDJ2A-like [Cajanus cajan]
Unigene23465	-1.74988	0.000162817	yes	0.67381	0.354345	no	-1.07607	3.34715e-08	yes	DNA-directed RNA polymerases II, IV and V subunit 3-like [Cajanus cajan]
Unigene23466	-1.78053	2.55028e-11	yes	-0.13167	0.905203	no	-1.9122	1.92242e-20	yes	PREDICTED: uncharacterized protein LOC106777128 isoform X2 [Vigna radiata var. radiata] [Vigna radiata]
Unigene23467	-2.88176	9.52714e-11	yes	-0.299624	0.789495	no	-3.18139	4.24671e-32	yes	PREDICTED: glucan endo-1,3-beta-glucosidase 13-like [Vigna radiata var. radiata] [Vigna radiata]
Unigene23468	-1.55978	0.000110148	yes	0.176973	0.896026	no	-1.38281	8.16152e-11	yes	PREDICTED: cell division cycle 20.2, cofactor of APC complex-like [Vigna radiata var. radiata] [Vigna radiata]
Unigene23478	2.90078	6.25299e-18	yes	0.373392	0.669533	no	3.27417	2.51534e-17	yes	-
Unigene23485	-2.68964	1.07759e-09	yes	0.184714	0.904764	no	-2.50493	5.18048e-29	yes	probable serine/threonine-protein kinase PBL8 [Cajanus cajan]
Unigene23486	-1.6323	1.57307e-09	yes	-0.12489	0.924756	no	-1.75719	1.91249e-15	yes	hypothetical protein LR48_Vigan319s001900 [Vigna angularis]
Unigene23487	-1.5968	2.46929e-05	yes	0.496625	0.468369	no	-1.10017	1.21542e-07	yes	mitochondrial import inner membrane translocase subunit TIM22-2-like [Cajanus cajan]
Unigene23491	-1.53498	7.2682e-08	yes	0.0580071	1	no	-1.47697	2.48992e-11	yes	-
Unigene23492	-2.71126	5.02978e-10	yes	0.885525	0.195416	no	-1.82574	8.83172e-17	yes	PREDICTED: L-type lectin-domain containing receptor kinase VIII.2-like [Glycine max]
Unigene23497	-2.44587	2.18735e-15	yes	-0.694419	0.229041	no	-3.14029	3.08424e-41	yes	PREDICTED: ferredoxin, root R-B2 [Cicer arietinum]
Unigene23498	-1.85754	6.96908e-07	yes	0.488632	0.491971	no	-1.3689	3.18062e-08	yes	deoxynucleoside kinase family [Phaseolus vulgaris]
Unigene23499	-1.22704	1.42592e-05	yes	-1.23639	0.0162446	no	-2.46343	3.11239e-19	yes	PREDICTED: calcium-binding protein PBP1-like [Vigna radiata var. radiata] [Vigna radiata]
Unigene23509	-2.05191	0.000146442	yes	0.667278	0.442522	no	-1.38463	8.03839e-12	yes	elicitor-responsive protein 1 isoform X2 [Cajanus cajan]
Unigene23510	-1.80823	3.63373e-11	yes	-0.330372	0.696793	no	-2.13861	1.33138e-13	yes	-
Unigene23511	-3.09362	8.72399e-21	yes	0.681986	0.453595	no	-2.41163	2.04555e-10	yes	bZIP transcription factor bZIP46 [Glycine max]
Unigene23515	-1.55163	1.36298e-07	yes	0.466327	0.396701	no	-1.0853	1.1511e-07	yes	ATP phosphoribosyltransferase 2, chloroplastic-like [Cajanus cajan]
Unigene23521	-2.46416	3.99053e-16	yes	1.1536	0.035234	no	-1.31056	3.48458e-05	yes	PREDICTED: ethylene-responsive transcription factor RAP2-4-like [Vigna radiata var. radiata] [Vigna radiata]
Unigene23525	-4.36615	9.76708e-40	yes	0.601332	0.348278	no	-3.76482	3.64955e-62	yes	PREDICTED: proliferating cell nuclear antigen-like [Lupinus angustifolius]
Unigene23530	-1.6141	1.06862e-05	yes	0.0937486	0.987271	no	-1.52036	1.05642e-13	yes	PREDICTED: glutamate--glyoxylate aminotransferase 2 [Arachis duranensis]
Unigene23532	-1.88303	2.61492e-08	yes	-0.473698	0.456664	no	-2.35673	1.73352e-30	yes	PREDICTED: probable inactive leucine-rich repeat receptor-like protein kinase At3g03770 [Glycine max]
Unigene23537	-2.31509	1.27849e-05	yes	0.323967	0.786263	no	-1.99112	5.466e-26	yes	DNA-damage-repair/toleration protein DRT100 [Glycine soja]
Unigene23543	-1.208	5.65831e-06	yes	-0.290798	0.636573	no	-1.4988	5.19106e-12	yes	PREDICTED: glycine-rich cell wall structural protein 1 [Vigna angularis]
Unigene23552	-1.30764	1.73893e-06	yes	0.211355	0.812178	no	-1.09629	6.72642e-06	yes	-
Unigene23555	-5.33193	3.31225e-63	yes	0.836548	0.148686	no	-4.49538	7.82197e-72	yes	PREDICTED: dentin sialophosphoprotein [Glycine max]
Unigene23556	-1.44108	2.56527e-06	yes	-0.000884886	1	no	-1.44196	4.55525e-08	yes	Homeodomain-like [Medicago truncatula]
Unigene23557	-4.77432	2.808e-39	yes	0.0891312	1	no	-4.68519	1.16888e-72	yes	PREDICTED: F-box/kelch-repeat protein At5g26960 [Glycine max]
Unigene23558	-1.31957	3.82111e-07	yes	0.162155	0.838462	no	-1.15741	8.29549e-10	yes	dolichyl-diphosphooligosaccharide--protein glycosyltransferase subunit 1B [Cajanus cajan]
Unigene23575	-1.45117	7.45406e-08	yes	-0.362693	0.55519	no	-1.81386	1.23121e-14	yes	PREDICTED: 2-Cys peroxiredoxin BAS1, chloroplastic isoform X2 [Cicer arietinum]
Unigene23602	-1.33208	0.000489961	yes	0.291873	0.734312	no	-1.04021	1.12697e-07	yes	PREDICTED: acyl-CoA-binding domain-containing protein 1-like [Glycine max]
Unigene23603	-1.82962	7.53036e-11	yes	-0.498605	0.391996	no	-2.32823	6.31448e-19	yes	hypothetical protein GLYMA_14G087800 [Glycine max]
Unigene23609	2.38042	3.34277e-15	yes	0.241668	0.742165	no	2.62208	1.12651e-28	yes	Centromere protein V [Glycine soja]
Unigene23613	1.64154	7.83148e-09	yes	0.355869	0.52345	no	1.99741	6.17115e-22	yes	hypothetical protein glysoja_014977 [Glycine soja]
Unigene23620	-1.77439	1.60048e-09	yes	-0.152434	0.945164	no	-1.92682	2.9329e-13	yes	-
Unigene23622	-3.51398	3.28329e-14	yes	0.113448	1	no	-3.40053	1.47443e-06	yes	linoleate 9S-lipoxygenase [Cajanus cajan]
Unigene23629	-1.59608	1.52545e-05	yes	0.569214	0.36589	no	-1.02687	2.80524e-07	yes	ATP-dependent Clp protease proteolytic subunit 2, mitochondrial [Cajanus cajan]
Unigene23630	1.31004	9.48335e-06	yes	-0.0481091	1	no	1.26193	1.09829e-06	yes	DNA damage-repair/toleration protein DRT100-like [Cajanus cajan]
Unigene23632	-2.0372	4.01098e-10	yes	-0.103601	0.982567	no	-2.1408	7.8045e-19	yes	30S ribosomal protein S9, chloroplastic [Cajanus cajan]
Unigene23636	1.1064	0.000126343	yes	1.03548	0.0450012	no	2.14188	1.10466e-12	yes	PREDICTED: myosin-binding protein 7-like [Glycine max]
Unigene23638	-2.15936	9.8399e-12	yes	1.1095	0.0148175	no	-1.04986	8.30088e-08	yes	PREDICTED: uncharacterized TPR repeat-containing protein At1g05150-like [Glycine max]
Unigene23652	-1.32385	5.9155e-05	yes	-0.270937	0.727803	no	-1.59479	4.5631e-14	yes	PREDICTED: bifunctional aspartate aminotransferase and glutamate/aspartate-prephenate aminotransferase [Glycine max]
Unigene23661	-3.33108	7.61514e-16	yes	1.68148	0.00195514	no	-1.6496	1.5419e-16	yes	PREDICTED: lysophospholipid acyltransferase 1 [Glycine max]
Unigene23664	-4.82239	3.33592e-26	yes	-0.0584178	1	no	-4.88081	3.8647e-27	yes	PREDICTED: magnesium-protoporphyrin IX monomethyl ester [oxidative] cyclase, chloroplastic [Arachis ipaensis]
Unigene23665	-2.20433	3.29248e-10	yes	0.0793222	1	no	-2.125	3.1355e-24	yes	50S ribosomal protein L35, chloroplastic [Glycine soja]
Unigene23679	-3.3118	4.03559e-18	yes	0.531254	0.446655	no	-2.78055	2.18119e-37	yes	PREDICTED: golgin IMH1-like [Glycine max]
Unigene23680	-2.02321	1.6901e-08	yes	0.591247	0.330401	no	-1.43197	3.08564e-12	yes	PREDICTED: ATP-dependent zinc metalloprotease FtsH 3-like [Glycine max]
Unigene23682	-1.6847	5.55153e-09	yes	0.554818	0.282185	no	-1.12988	1.38795e-07	yes	PREDICTED: protein OS-9 homolog [Arachis ipaensis]
Unigene23684	-1.88934	3.16742e-13	yes	-0.211609	0.790081	no	-2.10095	4.31872e-19	yes	adenine phosphoribosyltransferase 5-like [Cajanus cajan]
Unigene23686	-2.13906	9.03538e-13	yes	0.24917	0.794043	no	-1.88989	1.32974e-12	yes	Heat shock protein STI [Cajanus cajan]
Unigene23688	-1.59637	7.81245e-07	yes	0.322009	0.682848	no	-1.27436	3.81877e-08	yes	ABSCISIC ACID-INSENSITIVE 5-like protein 2 [Glycine soja]
Unigene23691	-4.39293	3.95498e-08	yes	2.00724	0.0446703	no	-2.38569	8.89431e-26	yes	-
Unigene23694	-1.86294	1.11625e-10	yes	0.160147	0.878384	no	-1.7028	1.82263e-16	yes	PREDICTED: peptide methionine sulfoxide reductase A5 [Cicer arietinum]
Unigene237	-3.0879	2.22905e-19	yes	-0.551246	0.558171	no	-3.63915	3.02475e-36	yes	-
Unigene23702	-2.92829	5.5312e-15	yes	0.589346	0.39106	no	-2.33894	4.74711e-24	yes	DUF506 family protein [Medicago truncatula]
Unigene23703	-1.50322	6.26345e-08	yes	-0.799075	0.0950337	no	-2.30229	1.31693e-23	yes	PREDICTED: 50S ribosomal protein L29, chloroplastic [Cicer arietinum]
Unigene23710	1.61456	1.59324e-09	yes	-0.561056	0.242146	no	1.05351	2.40402e-05	yes	unknown [Lotus japonicus]
Unigene23712	-1.05665	4.28334e-05	yes	-0.67007	0.23204	no	-1.72672	4.3391e-09	yes	annexin D2-like [Cajanus cajan]
Unigene23716	-2.32323	8.93837e-09	yes	0.243171	0.892014	no	-2.08006	2.33243e-06	yes	PREDICTED: proline-rich receptor-like protein kinase PERK9 [Vigna angularis]
Unigene23717	-1.94207	4.62264e-10	yes	0.211461	0.814173	no	-1.73061	2.68871e-18	yes	chalcone isomerase 3-like [Glycine max]
Unigene23721	1.80335	2.64524e-11	yes	-0.784927	0.0649713	no	1.01842	1.66566e-06	yes	hypothetical protein TSUD_270860 [Trifolium subterraneum]
Unigene23722	-2.79783	1.17365e-19	yes	-0.0380967	1	no	-2.83592	1.08584e-32	yes	PREDICTED: meiotic nuclear division protein 1 homolog [Arachis duranensis]
Unigene23730	-5.06117	1.44522e-53	yes	-0.0503663	1	no	-5.11154	6.80522e-78	yes	Serine/threonine-protein kinase Aurora-1 [Glycine soja]
Unigene23732	-1.94378	1.75041e-13	yes	-0.293762	0.667047	no	-2.23754	3.39265e-24	yes	30S ribosomal protein S20, chloroplastic [Cajanus cajan]
Unigene23734	-4.52915	4.47284e-25	yes	1.44892	0.0288997	no	-3.08023	2.29785e-34	yes	fatty acid/sphingolipid desaturase [Medicago truncatula]
Unigene23736	-1.86455	2.47285e-08	yes	-0.601552	0.322625	no	-2.4661	1.27992e-27	yes	Zinc finger, C2H2-like protein [Corchorus olitorius]
Unigene23738	-1.17453	5.95236e-05	yes	-0.173573	0.859674	no	-1.34811	1.7884e-08	yes	PREDICTED: 30S ribosomal protein S13, chloroplastic [Vigna radiata var. radiata] [Vigna radiata]
Unigene23740	-2.13937	8.1664e-09	yes	0.402087	0.575247	no	-1.73728	7.32413e-16	yes	PREDICTED: myb-like protein AA [Lupinus angustifolius]
Unigene23757	-2.06514	3.1425e-14	yes	0.754913	0.0939548	no	-1.31023	7.03823e-10	yes	U1 small nuclear ribonucleoprotein A [Cajanus cajan]
Unigene23764	3.2553	1.98796e-30	yes	-0.848375	0.0456269	no	2.40692	3.24836e-28	yes	PREDICTED: GDSL esterase/lipase At2g03980-like [Glycine max]
Unigene23765	-2.0917	6.64609e-11	yes	0.185494	0.86518	no	-1.9062	2.97692e-17	yes	Leucine-rich repeat receptor-like tyrosine-protein kinase [Glycine soja]
Unigene23766	-1.45009	6.06195e-05	yes	0.248381	0.785137	no	-1.20171	7.5128e-09	yes	sm-like protein LSM8 [Cajanus cajan]
Unigene23768	-2.71564	1.73651e-15	yes	-1.12977	0.0355032	no	-3.84541	1.35851e-63	yes	PREDICTED: endoglucanase 6 [Glycine max]
Unigene23776	-1.18573	6.87466e-05	yes	0.0557378	1	no	-1.12999	4.56625e-07	yes	Transforming growth factor-beta receptor-associated protein 1 [Glycine soja]
Unigene23782	-1.96622	0.000465081	yes	0.643691	0.482128	no	-1.32253	1.18562e-12	yes	Dof zinc finger protein DOF3.5 [Glycine soja]
Unigene23788	-2.1011	2.30172e-14	yes	-1.37582	0.0075065	no	-3.47692	1.85016e-34	yes	PREDICTED: protein LHCP TRANSLOCATION DEFECT [Vigna radiata var. radiata] [Vigna radiata]
Unigene23792	-2.50302	9.57081e-18	yes	0.995042	0.0323713	no	-1.50798	2.47039e-12	yes	PREDICTED: RAN GTPase-activating protein 1-like [Glycine max]
Unigene23802	-1.75995	4.25944e-09	yes	-1.02334	0.0296497	no	-2.78329	3.91807e-34	yes	staphylococcal-like nuclease CAN2 [Cajanus cajan]
Unigene23806	3.31383	9.6391e-18	yes	-0.0849631	0.996021	no	3.22887	2.00015e-38	yes	PREDICTED: desiccation-related protein PCC13-62-like [Glycine max]
Unigene23807	-1.48737	2.41938e-06	yes	0.407502	0.508157	no	-1.07987	1.09481e-07	yes	hypothetical protein glysoja_044011 [Glycine soja]
Unigene23819	-1.74695	4.27642e-11	yes	-0.273844	0.682409	no	-2.02079	2.72017e-20	yes	acyl-protein thioesterase 2 [Cajanus cajan]
Unigene23828	-1.07741	6.05387e-05	yes	-0.646845	0.15545	no	-1.72425	1.70985e-17	yes	glutathione S-transferase GST 13 [Glycine max]
Unigene23844	2.67374	4.59745e-16	yes	-0.922836	0.0998032	no	1.7509	3.11996e-07	yes	ER lumen protein retaining receptor [Glycine soja]
Unigene23862	-2.73667	3.01082e-13	yes	1.36064	0.00950679	no	-1.37603	2.81463e-11	yes	PREDICTED: adenylosuccinate synthetase 2, chloroplastic [Vigna radiata var. radiata] [Vigna radiata]
Unigene23863	-1.30838	3.14778e-05	yes	0.208862	0.85729	no	-1.09952	1.71238e-05	yes	-
Unigene23865	-2.90313	7.83776e-16	yes	-0.155249	0.941091	no	-3.05837	5.82912e-28	yes	-
Unigene23882	-2.29068	2.68402e-10	yes	0.756249	0.2223	no	-1.53443	4.55845e-09	yes	ferredoxin-like protein [Medicago truncatula]
Unigene23894	-1.84984	5.98965e-06	yes	0.512816	0.47619	no	-1.33703	2.97994e-11	yes	3-dehydroquinate synthase, chloroplastic [Cajanus cajan]
Unigene23902	-1.20887	7.1929e-06	yes	-0.20099	0.799317	no	-1.40986	1.01566e-11	yes	3-isopropylmalate dehydrogenase 2, chloroplastic-like [Cajanus cajan]
Unigene23906	-1.95024	5.17218e-12	yes	0.447976	0.482122	no	-1.50227	4.16351e-10	yes	-
Unigene23910	-4.57565	1.50449e-41	yes	-0.139274	1	no	-4.71493	2.14774e-58	yes	PREDICTED: myb-like protein D [Glycine max]
Unigene23911	1.76706	1.44349e-09	yes	-0.17336	0.844455	no	1.5937	5.79916e-13	yes	PREDICTED: lanC-like protein GCL2 [Lupinus angustifolius]
Unigene23914	-1.75611	5.12268e-11	yes	0.583431	0.2315	no	-1.17267	2.24853e-08	yes	PREDICTED: ATP synthase subunit b', chloroplastic [Cicer arietinum]
Unigene23916	-1.35847	2.60304e-06	yes	0.152277	0.88753	no	-1.20619	2.99767e-08	yes	Sn1-specific diacylglycerol lipase alpha [Cajanus cajan]
Unigene23921	1.48683	8.76594e-09	yes	0.798482	0.0536363	no	2.28532	8.16504e-26	yes	hypothetical protein PHAVU_003G128400g [Phaseolus vulgaris]
Unigene23925	-1.10743	0.000250877	yes	-0.324208	0.650115	no	-1.43164	3.22118e-09	yes	PREDICTED: NADP-specific glutamate dehydrogenase [Vigna angularis]
Unigene23927	2.08555	1.26997e-08	yes	0.885688	0.0644233	no	2.97123	1.12524e-25	yes	nicotinamidase 1-like [Cajanus cajan]
Unigene23931	-1.9047	3.37242e-12	yes	0.486076	0.357751	no	-1.41862	4.69981e-12	yes	PREDICTED: histone acetyltransferase type B catalytic subunit [Glycine max]
Unigene23938	-2.35855	2.61994e-15	yes	0.90867	0.085972	no	-1.44988	1.88153e-09	yes	PREDICTED: protein CROWDED NUCLEI 1 [Glycine max]
Unigene23939	-1.29253	1.34886e-06	yes	0.0898807	1	no	-1.20265	8.62291e-05	yes	Katanin p80 WD40 repeat-containing subunit B1 like 1 [Glycine soja]
Unigene23946	-2.56681	7.08931e-07	yes	1.15453	0.132512	no	-1.41228	2.81163e-08	yes	PREDICTED: probable aspartyl protease At4g16563 [Vigna angularis]
Unigene23952	-2.42407	1.96686e-08	yes	0.473148	0.565309	no	-1.95092	1.14909e-20	yes	aminomethyltransferase, mitochondrial-like [Cajanus cajan]
Unigene23955	-1.0096	0.000430687	yes	-0.261	0.736081	no	-1.2706	3.24108e-07	yes	hypothetical protein PHAVU_003G030600g [Phaseolus vulgaris]
Unigene23960	-1.51223	5.14635e-09	yes	-0.273612	0.656584	no	-1.78585	3.35731e-20	yes	Protein EFR3 like A [Glycine soja]
Unigene23967	-1.60652	2.48121e-09	yes	0.134439	0.902455	no	-1.47208	4.43278e-12	yes	PREDICTED: 14 kDa zinc-binding protein isoform X1 [Vigna radiata var. radiata] [Vigna radiata]
Unigene23973	-3.03446	1.39824e-16	yes	0.794348	0.32926	no	-2.24011	8.48756e-16	yes	PREDICTED: 21 kDa protein-like [Arachis ipaensis]
Unigene23974	-1.33276	0.000104258	yes	-0.143745	0.942939	no	-1.47651	4.60459e-09	yes	PREDICTED: PHD finger protein ALFIN-LIKE 3-like [Vigna radiata var. radiata] [Vigna radiata]
Unigene23977	-1.79505	2.64785e-09	yes	-0.61903	0.424932	no	-2.41408	1.57156e-15	yes	Reticulon-like protein B21 [Glycine soja]
Unigene23981	-1.39966	3.11496e-07	yes	0.181257	0.8349	no	-1.21841	3.67863e-08	yes	DNA-binding protein [Medicago truncatula]
Unigene23982	-3.48347	4.32835e-26	yes	0.614959	0.451747	no	-2.86852	2.49495e-23	yes	PREDICTED: pyrroline-5-carboxylate reductase [Cicer arietinum]
Unigene23986	-4.0726	7.83284e-41	yes	-0.406853	0.586814	no	-4.47945	4.44469e-69	yes	structural maintenance of chromosomes protein 2-1-like [Cajanus cajan]
Unigene23990	-1.2237	3.35235e-06	yes	-0.43055	0.51555	no	-1.65425	1.25877e-10	yes	adenylate kinase, partial [Cucumis melo subsp. melo] [Cucumis melo]
Unigene23992	-1.48887	1.43041e-07	yes	-1.26973	0.00772717	no	-2.75861	1.21092e-25	yes	PREDICTED: uncharacterized protein LOC100816511 [Glycine max]
Unigene23997	-2.5059	2.60373e-18	yes	1.12469	0.0111289	no	-1.3812	1.31031e-09	yes	PREDICTED: ribose-phosphate pyrophosphokinase 1 [Cicer arietinum]
Unigene23998	-2.1609	0.000600848	yes	0.627842	0.582252	no	-1.53306	3.94705e-10	yes	PREDICTED: far upstream element-binding protein 1-like [Vigna radiata var. radiata] [Vigna radiata]
Unigene24000	-3.04772	5.78414e-17	yes	0.477355	0.509162	no	-2.57036	6.17148e-17	yes	small heat shock protein, chloroplastic-like [Cajanus cajan]
Unigene24001	-1.01113	0.000209719	yes	-1.28857	0.00230687	no	-2.2997	1.67432e-24	yes	PREDICTED: CASP-like protein 2A2 [Glycine max]
Unigene24004	-1.46072	4.98651e-07	yes	0.424041	0.495647	no	-1.03668	1.09291e-05	yes	PREDICTED: uncharacterized GTP-binding protein YjiA-like [Glycine max]
Unigene24007	-2.54669	4.29801e-16	yes	1.39129	0.00678146	no	-1.1554	1.96338e-05	yes	PREDICTED: F-box protein At4g35930 isoform X1 [Cicer arietinum]
Unigene24010	-1.81559	2.02771e-09	yes	0.714916	0.262437	no	-1.10068	8.48816e-05	yes	-
Unigene24017	-1.64647	3.78421e-10	yes	-1.35344	0.00508253	no	-2.99991	4.21582e-29	yes	PREDICTED: ylmG homolog protein 2, chloroplastic [Vigna angularis]
Unigene24018	-2.40143	5.66005e-12	yes	-0.0257309	1	no	-2.42717	4.92035e-28	yes	PREDICTED: beta-amylase 1, chloroplastic-like [Juglans regia]
Unigene24021	-1.3838	8.66178e-06	yes	0.112855	0.966315	no	-1.27094	3.1483e-07	yes	Ycf1 (chloroplast) [Millettia pinnata]
Unigene24025	1.94604	9.9862e-10	yes	0.452166	0.426156	no	2.39821	4.97322e-28	yes	F-box protein PP2-B1 [Glycine soja]
Unigene24028	-2.39291	6.54536e-16	yes	-1.30672	0.04643	no	-3.69963	1.94094e-31	yes	wound-responsive family protein [Medicago truncatula]
Unigene24031	-1.70197	4.02219e-08	yes	0.687086	0.199778	no	-1.01489	6.2114e-05	yes	-
Unigene24041	-1.09597	6.38119e-05	yes	0.0486523	1	no	-1.04732	1.9396e-05	yes	protein RBL-like [Cajanus cajan]
Unigene24043	-1.56056	3.05552e-08	yes	0.520475	0.376332	no	-1.04009	5.45153e-05	yes	PREDICTED: ubinuclein-1-like isoform X2 [Glycine max]
Unigene24053	-2.79621	1.54932e-20	yes	-1.60374	0.0050118	no	-4.39995	6.54352e-55	yes	PREDICTED: LOW QUALITY PROTEIN: DNA (cytosine-5)-methyltransferase CMT3-like [Ziziphus jujuba]
Unigene24063	-2.47257	2.36117e-09	yes	-0.163691	0.947341	no	-2.63626	2.28123e-17	yes	PREDICTED: basic 7S globulin [Glycine max]
Unigene24071	-1.24767	2.755e-06	yes	-0.621694	0.190829	no	-1.86937	7.26402e-19	yes	-
Unigene24075	-2.92611	2.14754e-22	yes	0.529742	0.693841	no	-2.39637	3.76945e-06	yes	Homeobox-leucine zipper protein ATHB-12 [Glycine soja]
Unigene24077	2.61037	9.67473e-17	yes	0.295015	0.638781	no	2.90539	5.54056e-34	yes	ABA-responsive protein ABR18-like [Cajanus cajan]
Unigene24080	-2.23455	3.93552e-12	yes	-0.0631292	1	no	-2.29768	3.76541e-28	yes	StAR-related lipid transfer protein 7, mitochondrial [Glycine soja]
Unigene24081	-2.81463	3.64744e-16	yes	-1.30471	0.0633945	no	-4.11934	8.82737e-47	yes	PREDICTED: CSC1-like protein At1g32090 [Glycine max]
Unigene24094	-1.40639	0.000489524	yes	0.134748	0.953663	no	-1.27165	1.03573e-06	yes	PREDICTED: histone-lysine N-methyltransferase SUVR2 isoform X2 [Glycine max]
Unigene24095	-1.56662	1.18524e-08	yes	0.431537	0.466245	no	-1.13508	1.59426e-06	yes	Kazal-type serine protease inhibitor [Medicago truncatula]
Unigene24105	1.32627	4.87498e-06	yes	0.495165	0.328557	no	1.82144	2.6329e-15	yes	-
Unigene24108	-4.83693	3.90018e-44	yes	0.255592	0.837653	no	-4.58134	1.13717e-55	yes	PREDICTED: histone H2AX [Glycine max]
Unigene24115	-2.01966	8.95119e-10	yes	-0.35407	0.773589	no	-2.37373	5.62514e-12	yes	reticulon-like protein B21 isoform X2 [Cajanus cajan]
Unigene24121	-1.821	1.87305e-06	yes	0.397904	0.610987	no	-1.42309	9.3608e-12	yes	NF-X1-type zinc finger protein NFXL2 [Cajanus cajan]
Unigene24134	-2.194	1.56929e-11	yes	0.383404	0.612894	no	-1.8106	2.57409e-09	yes	betaine aldehyde dehydrogenase [Panax ginseng]
Unigene24155	-1.59781	1.96333e-06	yes	0.0629977	1	no	-1.53482	4.43636e-05	yes	hypothetical protein MTR_1g110790 [Medicago truncatula]
Unigene24163	1.32927	4.08923e-05	yes	0.0462512	1	no	1.37552	3.79165e-07	yes	latex-abundant protein, partial [Arachis hypogaea]
Unigene24167	-1.49682	1.53356e-08	yes	-1.10836	0.0109815	no	-2.60518	2.1943e-30	yes	ATP synthase gamma chain, chloroplastic [Glycine soja]
Unigene24169	2.49366	2.3915e-13	yes	0.408035	0.507135	no	2.90169	1.05386e-24	yes	-
Unigene24176	-2.92319	6.41219e-23	yes	0.467045	0.465903	no	-2.45615	1.8403e-27	yes	PREDICTED: formin-like protein 14 [Vigna radiata var. radiata] [Vigna radiata]
Unigene24188	1.32816	5.51783e-05	yes	1.09647	0.046266	no	2.42463	7.9541e-13	yes	DUF506 family protein [Medicago truncatula]
Unigene24189	-1.54676	2.44083e-05	yes	0.326781	0.710438	no	-1.21998	5.29362e-08	yes	PREDICTED: protein phosphatase 2C 29-like [Lupinus angustifolius]
Unigene24195	-3.04134	2.87649e-13	yes	-0.0175945	1	no	-3.05893	4.17253e-08	yes	Lipid transfer protein [Medicago truncatula]
Unigene24204	-1.55044	3.74995e-07	yes	0.190158	0.844625	no	-1.36028	5.32717e-09	yes	PREDICTED: GPI ethanolamine phosphate transferase 1 isoform X1 [Glycine max]
Unigene24205	-1.5553	8.22014e-09	yes	-0.444354	0.471687	no	-1.99965	2.36536e-16	yes	hypothetical protein KK1_019139, partial [Cajanus cajan]
Unigene24211	-1.53333	2.2299e-05	yes	0.0931273	1	no	-1.4402	4.59417e-05	yes	calmodulin-binding family protein [Medicago truncatula]
Unigene24215	-1.21499	0.000146362	yes	-0.024178	1	no	-1.23917	3.58031e-09	yes	BnaC03g20820D [Brassica napus]
Unigene24216	-1.61874	2.70242e-05	yes	0.355362	0.713857	no	-1.26337	8.18814e-05	yes	PREDICTED: elongation of fatty acids protein 3-like [Glycine max]
Unigene24219	-1.45115	0.000612318	yes	-0.104683	0.994212	no	-1.55584	1.90084e-12	yes	Double-stranded RNA-binding protein 4 [Glycine soja]
Unigene24220	1.51168	1.38901e-06	yes	1.007	0.0941676	no	2.51868	6.53853e-11	yes	NAC domain-containing protein 79-like [Cajanus cajan]
Unigene24221	-1.43835	1.6021e-05	yes	0.354244	0.661416	no	-1.08411	1.27443e-05	yes	PREDICTED: pentatricopeptide repeat-containing protein At2g36240 [Lupinus angustifolius]
Unigene24231	-2.03452	7.23047e-09	yes	0.125919	0.990498	no	-1.9086	6.17543e-11	yes	PREDICTED: ubiquitin receptor RAD23b-like isoform X1 [Glycine max]
Unigene24235	-1.76175	1.80056e-09	yes	0.394542	0.571899	no	-1.3672	3.50947e-08	yes	PREDICTED: ABSCISIC ACID-INSENSITIVE 5-like protein 2 [Glycine max]
Unigene24240	-2.95615	1.67007e-14	yes	-0.8244	0.32801	no	-3.78055	1.59049e-45	yes	UPF0603 protein At1g54780, chloroplastic [Cajanus cajan]
Unigene24251	-2.32261	3.69737e-08	yes	1.00626	0.152833	no	-1.31636	2.34217e-05	yes	PREDICTED: probable aspartyl protease At4g16563 [Vigna angularis]
Unigene24260	-1.95723	3.19712e-08	yes	0.900051	0.169066	no	-1.05718	0.000144492	yes	PREDICTED: probable calcium-binding protein CML23 [Vigna radiata var. radiata] [Vigna radiata]
Unigene24269	-3.7012	2.66647e-27	yes	-0.73022	0.32797	no	-4.43142	2.73153e-61	yes	PREDICTED: E3 ubiquitin-protein ligase ORTHRUS 2-like [Glycine max]
Unigene24275	-2.94215	7.35323e-12	yes	0.610042	0.513909	no	-2.33211	3.22884e-17	yes	PREDICTED: translation initiation factor IF-1, chloroplastic [Vigna angularis]
Unigene24276	-1.84511	1.56477e-11	yes	-0.200729	0.833373	no	-2.04583	2.2239e-16	yes	PREDICTED: ycf49-like protein [Vigna radiata var. radiata] [Vigna radiata]
Unigene24279	-2.99007	1.31772e-11	yes	1.50412	0.00877684	no	-1.48595	8.28591e-10	yes	hypothetical protein VIGAN_04358200 [Vigna angularis var. angularis] [Vigna angularis]
Unigene24282	-1.69269	4.60118e-08	yes	0.537431	0.481133	no	-1.15525	0.00017558	yes	secretory carrier-associated membrane protein [Cajanus cajan]
Unigene24286	-3.09375	4.15683e-07	yes	0.485908	0.69204	no	-2.60785	4.56612e-34	yes	3-ketoacyl-CoA synthase 11 [Cajanus cajan]
Unigene24290	-1.67333	7.10881e-10	yes	-0.837631	0.120981	no	-2.51096	3.56914e-22	yes	PREDICTED: uncharacterized protein HI_0077 [Glycine max]
Unigene24295	-1.45074	1.27572e-05	yes	0.115938	0.993689	no	-1.33481	2.81697e-05	yes	hydroxyproline O-arabinosyltransferase 3-like [Cajanus cajan]
Unigene24297	-4.0183	3.69067e-24	yes	-0.14611	1	no	-4.16441	2.16769e-44	yes	uncharacterized GPI-anchored protein At4g28100-like [Cajanus cajan]
Unigene24299	-2.94422	1.77012e-22	yes	0.417384	0.656584	no	-2.52684	1.68934e-17	yes	uncharacterized protein LOC109791972 [Cajanus cajan]
Unigene24304	-2.13888	8.60535e-08	yes	-0.155133	0.932425	no	-2.29401	2.87562e-27	yes	3-ketoacyl-CoA synthase-like protein [Medicago truncatula]
Unigene24315	-1.13682	9.76949e-05	yes	-0.144732	0.899862	no	-1.28155	2.11168e-09	yes	probable mannitol dehydrogenase [Cajanus cajan]
Unigene24325	-1.66247	9.11217e-09	yes	-0.130938	0.953723	no	-1.79341	1.67673e-10	yes	PREDICTED: CST complex subunit CTC1 isoform X1 [Glycine max]
Unigene24334	-1.69618	1.31895e-08	yes	-1.22638	0.0544431	no	-2.92257	1.58848e-20	yes	plant/F13G24-250 protein [Medicago truncatula]
Unigene24340	-1.80075	2.37389e-09	yes	0.50204	0.420986	no	-1.29871	1.2575e-08	yes	PREDICTED: GDT1-like protein 5 [Glycine max]
Unigene24346	1.21306	1.57106e-05	yes	0.267445	0.671608	no	1.48051	1.00943e-12	yes	PREDICTED: plant intracellular Ras-group-related LRR protein 5-like [Glycine max]
Unigene24351	-1.28517	0.000198492	yes	-0.358662	0.656522	no	-1.64383	9.92694e-12	yes	-
Unigene24353	-2.82021	2.12406e-14	yes	1.29414	0.03041	no	-1.52608	1.22637e-10	yes	thioredoxin M3, chloroplastic-like isoform X1 [Cajanus cajan]
Unigene24356	-1.20465	0.000160801	yes	-0.155867	0.958421	no	-1.36051	5.40786e-05	yes	PREDICTED: phosphoglycerate mutase-like protein AT74 isoform X2 [Glycine max]
Unigene24357	-1.43877	1.48716e-07	yes	0.200239	0.845546	no	-1.23853	2.20668e-06	yes	ribosomal protein S21 family protein [Medicago truncatula]
Unigene24364	-1.92932	9.26485e-07	yes	0.369166	0.677828	no	-1.56016	3.35948e-11	yes	tryptophan--tRNA ligase, cytoplasmic isoform X1 [Cajanus cajan]
Unigene24370	-2.34307	5.62355e-14	yes	0.851902	0.139432	no	-1.49117	1.96785e-09	yes	Auxin response factor 9 [Glycine soja]
Unigene24377	-2.00907	1.91944e-05	yes	0.994201	0.184906	no	-1.01487	6.7092e-05	yes	Phosphoglucan, water dikinase, chloroplastic [Glycine soja]
Unigene24378	1.46078	5.77115e-07	yes	0.201545	0.781866	no	1.66232	3.0585e-13	yes	pheophytinase, chloroplastic-like isoform X1 [Cajanus cajan]
Unigene24382	-2.63996	1.53551e-18	yes	0.927173	0.125777	no	-1.71278	6.31917e-10	yes	transcription factor VIP1-like [Cajanus cajan]
Unigene24390	-3.51917	2.69599e-14	yes	-0.443134	0.878879	no	-3.9623	2.81536e-11	yes	PREDICTED: linoleate 9S-lipoxygenase-4-like [Glycine max]
Unigene24401	3.2807	2.01245e-19	yes	-0.735835	0.146476	no	2.54487	1.0057e-13	yes	-
Unigene24404	-1.3598	5.19666e-07	yes	-0.266423	0.734613	no	-1.62623	4.71725e-11	yes	myosin-7 [Cajanus cajan]
Unigene24409	-3.48919	1.1612e-29	yes	0.0016441	1	no	-3.48755	4.12179e-40	yes	PREDICTED: probable DNA primase large subunit [Glycine max]
Unigene24414	-1.15119	0.000123414	yes	-0.749843	0.210717	no	-1.90103	5.82133e-10	yes	PREDICTED: diacylglycerol O-acyltransferase 1-like [Cicer arietinum]
Unigene24418	-2.56647	1.43463e-12	yes	1.3663	0.00956064	no	-1.20017	5.41635e-07	yes	hydroperoxide lyase [Glycine max]
Unigene24419	-2.19801	4.65496e-12	yes	-0.0633571	1	no	-2.26136	3.38629e-19	yes	PREDICTED: syntaxin-121-like [Glycine max]
Unigene24421	-2.54619	2.81207e-15	yes	0.239629	0.908445	no	-2.30656	3.56036e-13	yes	-
Unigene24429	-2.46083	6.16002e-18	yes	0.53524	0.412104	no	-1.92559	2.25325e-14	yes	PREDICTED: DNA replication complex GINS protein SLD5-like [Cicer arietinum]
Unigene24431	-1.28324	6.41253e-06	yes	-0.763457	0.197579	no	-2.0467	1.30489e-13	yes	-
Unigene24435	-2.90791	8.14658e-10	yes	1.75419	0.0157096	no	-1.15372	1.47026e-05	yes	PREDICTED: ankyrin repeat domain-containing protein 13C-like [Glycine max]
Unigene24440	1.43332	7.71388e-05	yes	0.0649579	1	no	1.49827	5.98083e-05	yes	-
Unigene24452	-2.01106	1.12195e-11	yes	0.879872	0.095914	no	-1.13118	1.34708e-05	yes	PREDICTED: probable inactive ATP-dependent zinc metalloprotease FTSHI 3, chloroplastic [Vigna angularis]
Unigene24457	-1.6394	7.55168e-08	yes	0.0860572	1	no	-1.55334	8.4251e-05	yes	Zinc finger protein MAGPIE [Cajanus cajan]
Unigene24458	-3.09355	8.63329e-08	yes	0.839553	0.51065	no	-2.254	6.39762e-15	yes	-
Unigene24475	-3.53437	1.15983e-14	yes	0.186105	0.972349	no	-3.34826	3.58489e-28	yes	PREDICTED: uncharacterized protein At3g28850-like [Glycine max]
Unigene24479	-2.16818	4.46265e-08	yes	0.692424	0.529209	no	-1.47575	0.000196185	yes	flavonoid glycosyltransferase [Glycine max]
Unigene24485	-1.36285	2.44536e-05	yes	-0.0765567	1	no	-1.4394	0.000124795	yes	hypothetical protein glysoja_040240 [Glycine soja]
Unigene24490	-1.60252	2.78371e-09	yes	-0.448446	0.503124	no	-2.05097	1.051e-14	yes	glutathione S-transferase, amino-terminal domain protein [Medicago truncatula]
Unigene24498	-1.21253	6.02029e-05	yes	-1.56279	0.0101488	no	-2.77532	2.27195e-15	yes	PREDICTED: uncharacterized protein LOC102665099 [Glycine max]
Unigene24505	-1.89286	1.79557e-05	yes	0.429366	0.621815	no	-1.46349	1.66274e-11	yes	arogenate dehydratase/prephenate dehydratase 6, chloroplastic-like [Cajanus cajan]
Unigene24511	-2.38594	1.6303e-09	yes	0.735733	0.314262	no	-1.65021	1.24155e-06	yes	myb family transcription factor EFM-like [Cajanus cajan]
Unigene24516	-2.36299	1.84441e-11	yes	-1.21901	0.0963566	no	-3.582	7.23868e-34	yes	methyltransferase-like protein [Medicago truncatula]
Unigene24521	-1.16126	7.07398e-05	yes	-0.675586	0.265583	no	-1.83685	1.41647e-10	yes	-
Unigene24529	-1.42834	1.67638e-06	yes	-0.172941	0.95187	no	-1.60128	6.13015e-07	yes	-
Unigene24532	-3.12243	8.11098e-16	yes	1.09554	0.120008	no	-2.02689	5.38135e-15	yes	Protein OSB2, chloroplastic [Glycine soja]
Unigene24545	-1.60677	3.44353e-07	yes	0.242318	0.794631	no	-1.36445	3.01739e-08	yes	Transforming growth factor-beta receptor-associated protein 1 [Glycine soja]
Unigene24546	-2.00638	7.05581e-09	yes	-0.841132	0.241675	no	-2.84752	5.39475e-24	yes	gibberellin 2-beta-dioxygenase 8-like [Cajanus cajan]
Unigene24551	-1.70534	9.96172e-10	yes	0.296523	0.681046	no	-1.40882	7.2235e-09	yes	PREDICTED: L10-interacting MYB domain-containing protein [Juglans regia]
Unigene24556	-2.67831	6.59066e-18	yes	0.588135	0.417532	no	-2.09017	3.83161e-14	yes	DUF538 family protein [Medicago truncatula]
Unigene24567	-2.34132	7.15638e-16	yes	0.421118	0.526448	no	-1.9202	3.25078e-16	yes	PREDICTED: cyclin-D3-1 [Vigna radiata var. radiata] [Vigna radiata]
Unigene24576	-1.38642	0.000192823	yes	-0.508776	0.593957	no	-1.8952	1.5009e-10	yes	PREDICTED: dihydrolipoyl dehydrogenase 1, chloroplastic-like [Vigna angularis]
Unigene24584	1.6249	4.62258e-06	yes	1.83654	0.00146668	no	3.46143	5.05477e-15	yes	probable caffeine synthase 3 [Cajanus cajan]
Unigene24595	-1.10057	3.90231e-05	yes	0.0807221	0.998785	no	-1.01985	1.33371e-05	yes	PREDICTED: glycine-rich RNA-binding protein 4, mitochondrial [Vigna angularis]
Unigene24605	-1.83575	9.78118e-10	yes	0.157409	0.901828	no	-1.67834	4.11187e-12	yes	PREDICTED: mitochondrial succinate-fumarate transporter 1 isoform X1 [Glycine max]
Unigene24611	-2.83681	1.48637e-17	yes	0.0958088	0.999219	no	-2.741	2.58783e-26	yes	PREDICTED: E3 ubiquitin-protein ligase RNF123 [Cicer arietinum]
Unigene24612	-1.56779	5.18404e-08	yes	-0.116148	0.95222	no	-1.68394	2.88182e-12	yes	PREDICTED: somatic embryogenesis receptor kinase 1-like isoform X1 [Vigna angularis]
Unigene24617	-1.32	0.00018696	yes	-0.135189	0.953991	no	-1.45519	3.23276e-09	yes	PREDICTED: steroid 5-alpha-reductase DET2 [Vigna angularis]
Unigene24625	-2.44897	1.32723e-11	yes	1.15853	0.0581767	no	-1.29044	1.4263e-06	yes	PREDICTED: ankyrin repeat domain-containing protein 13C-like [Arachis ipaensis]
Unigene24645	-2.54877	2.81595e-15	yes	0.986607	0.0682989	no	-1.56216	2.26697e-11	yes	PREDICTED: uncharacterized protein LOC106763915 [Vigna radiata var. radiata] [Vigna radiata]
Unigene24647	3.90701	1.23692e-32	yes	-0.251122	0.70745	no	3.65589	5.04832e-38	yes	transcription factor PIF3-like [Cajanus cajan]
Unigene24648	-2.70789	4.14349e-12	yes	0.800495	0.254587	no	-1.9074	1.06691e-15	yes	beta-1,4-N-acetylglucosaminyltransferase-like protein [Medicago truncatula]
Unigene24651	-1.43095	4.73017e-07	yes	0.409965	0.513195	no	-1.02098	3.19872e-05	yes	Symplekin [Cajanus cajan]
Unigene24657	-2.16707	2.95571e-14	yes	0.00316923	1	no	-2.1639	2.58925e-14	yes	DNA repair protein RAD51 homolog [Cajanus cajan]
Unigene24663	-3.85551	4.82818e-34	yes	1.56555	0.0107928	no	-2.28996	1.3632e-15	yes	PREDICTED: replication protein A 32 kDa subunit A [Vigna angularis]
Unigene24665	1.70514	3.14532e-08	yes	1.21743	0.0043117	no	2.92257	1.07403e-26	yes	hypothetical protein glysoja_025228 [Glycine soja]
Unigene24673	1.39526	5.91219e-06	yes	0.251058	0.742165	no	1.64632	1.26835e-09	yes	Protein IQ-DOMAIN 32 [Glycine soja]
Unigene24681	-1.47434	8.66584e-08	yes	0.125847	0.978848	no	-1.34849	0.000692942	yes	photosystem II protein D2 (chloroplast) [Castanopsis concinna]
Unigene24688	-1.49701	1.05031e-08	yes	0.0193089	1	no	-1.4777	2.102e-09	yes	PREDICTED: plastidial pyruvate kinase 2-like [Glycine max]
Unigene24703	-1.40823	4.47828e-07	yes	-0.600554	0.446898	no	-2.00879	3.16089e-08	yes	DSBA oxidoreductase family protein [Medicago truncatula]
Unigene24709	-1.66681	7.36297e-06	yes	-0.142497	0.989133	no	-1.80931	3.45246e-06	yes	-
Unigene24715	-1.79363	4.73806e-06	yes	0.337046	0.779714	no	-1.45659	2.17689e-05	yes	-
Unigene24729	-1.16795	9.47652e-05	yes	-0.899809	0.115305	no	-2.06775	1.78729e-11	yes	-
Unigene24733	-1.41723	1.02039e-07	yes	0.332258	0.630209	no	-1.08497	2.73724e-05	yes	protein MRG1 [Cajanus cajan]
Unigene24735	-1.94431	3.66553e-12	yes	0.666132	0.340205	no	-1.27818	0.000111449	yes	alpha/beta hydrolase family protein [Medicago truncatula]
Unigene24736	-2.28847	5.46753e-11	yes	0.17343	0.943149	no	-2.11504	9.78504e-14	yes	PREDICTED: outer envelope pore protein 24A, chloroplastic-like [Nelumbo nucifera]
Unigene24737	-1.58487	1.97775e-06	yes	-0.0308846	1	no	-1.61575	9.32302e-07	yes	peptide methionine sulfoxide reductase B1, chloroplastic-like [Cajanus cajan]
Unigene24741	-1.98291	9.83439e-09	yes	-1.00202	0.086436	no	-2.98493	8.9583e-22	yes	-
Unigene24756	-1.47736	8.2131e-06	yes	0.152202	0.926108	no	-1.32515	3.65065e-07	yes	PREDICTED: uncharacterized hydrolase YutF-like [Glycine max]
Unigene24759	-1.57973	1.48345e-08	yes	-1.14953	0.0340988	no	-2.72926	4.21328e-20	yes	PREDICTED: uncharacterized protein LOC108337768 isoform X1 [Vigna angularis]
Unigene24760	-2.61564	9.74293e-14	yes	0.681438	0.328599	no	-1.9342	3.76925e-12	yes	DNA topoisomerase 6 subunit A [Cajanus cajan]
Unigene24762	-2.34754	1.33518e-11	yes	0.949486	0.110867	no	-1.39805	6.2248e-09	yes	Protein disulfide-isomerase [Glycine soja]
Unigene24777	-1.20114	0.000136609	yes	-0.110725	0.976257	no	-1.31186	2.35483e-07	yes	probable inactive leucine-rich repeat receptor-like protein kinase At3g03770 isoform X1 [Cajanus cajan]
Unigene24779	-1.9395	5.74403e-09	yes	0.3106	0.748865	no	-1.6289	1.27993e-10	yes	tocopherol O-methyltransferase, chloroplastic-like [Glycine max]
Unigene24782	-2.75483	2.33642e-18	yes	1.58517	0.00310872	no	-1.16967	2.45027e-05	yes	hypothetical protein KK1_022181 [Cajanus cajan]
Unigene24784	-2.4153	1.97638e-10	yes	-0.0727365	1	no	-2.48804	1.50089e-21	yes	D-3-phosphoglycerate dehydrogenase, chloroplastic [Glycine soja]
Unigene24795	-1.9425	6.75094e-07	yes	0.683018	0.388318	no	-1.25948	9.94908e-06	yes	PREDICTED: RNA pseudouridine synthase 1 [Vigna radiata var. radiata] [Vigna radiata]
Unigene24810	-3.20148	5.90397e-17	yes	1.86485	0.0052462	no	-1.33663	1.09829e-05	yes	PREDICTED: proteoglycan 4-like [Vigna angularis]
Unigene24811	-2.21781	1.1852e-11	yes	-0.417971	0.701517	no	-2.63579	4.49716e-17	yes	unknown [Lotus japonicus]
Unigene24812	-1.66105	1.17582e-09	yes	0.096654	0.988706	no	-1.56439	2.93901e-08	yes	probable LRR receptor-like serine/threonine-protein kinase At1g12460 [Cajanus cajan]
Unigene24819	-1.53987	4.65382e-08	yes	0.372611	0.527505	no	-1.16726	9.67437e-09	yes	PREDICTED: proline-rich receptor-like protein kinase PERK3 [Glycine max]
Unigene24826	-3.97975	3.24102e-34	yes	0.637692	0.343598	no	-3.34205	1.52689e-41	yes	PREDICTED: DNA replication licensing factor MCM7 [Vigna angularis]
Unigene24831	-2.98791	1.5225e-09	yes	1.13203	0.290344	no	-1.85588	2.34481e-08	yes	PREDICTED: pentatricopeptide repeat-containing protein At2g31400, chloroplastic-like [Glycine max]
Unigene24841	-1.65176	9.84868e-07	yes	0.195716	0.870656	no	-1.45605	5.2037e-06	yes	-
Unigene24850	-1.0568	9.81542e-05	yes	-0.372735	0.671581	no	-1.42954	4.88224e-05	yes	ferredoxin--nitrite reductase, chloroplastic [Cajanus cajan]
Unigene24851	2.17158	2.77234e-14	yes	0.514406	0.530974	no	2.68598	1.65744e-09	yes	protein EARLY-RESPONSIVE TO DEHYDRATION 7, chloroplastic-like [Cajanus cajan]
Unigene24852	-1.13356	1.73509e-05	yes	0.0887474	0.984352	no	-1.04481	1.37318e-05	yes	ACT domain-containing protein ACR9-like [Cajanus cajan]
Unigene24870	-1.1259	9.69709e-05	yes	-1.11299	0.021191	no	-2.23888	5.34631e-20	yes	-
Unigene24878	-2.01892	7.77139e-09	yes	-1.26991	0.0908886	no	-3.28883	1.83022e-25	yes	PREDICTED: polygalacturonase-1 non-catalytic subunit beta-like [Glycine max]
Unigene24894	-1.32938	1.09252e-05	yes	-0.19858	0.845395	no	-1.52796	5.21289e-11	yes	PREDICTED: cysteine-rich repeat secretory protein 56-like isoform X2 [Vigna radiata var. radiata] [Vigna radiata]
Unigene24904	-1.61531	1.18356e-09	yes	0.444218	0.468736	no	-1.17109	2.36457e-06	yes	PREDICTED: F-box protein At5g03970-like isoform X1 [Glycine max]
Unigene24913	-1.59061	1.79873e-05	yes	0.107804	1	no	-1.4828	5.83351e-06	yes	CRS2-associated factor 2, chloroplastic [Glycine soja]
Unigene24924	-1.78228	2.06129e-09	yes	-0.648382	0.25695	no	-2.43066	9.91969e-25	yes	thiamine biosynthetic bifunctional enzyme TH1, chloroplastic [Cajanus cajan]
Unigene24935	-2.2765	1.93425e-10	yes	1.13822	0.082832	no	-1.13828	0.000315223	yes	secretory carrier-associated membrane protein [Cajanus cajan]
Unigene24940	-3.14324	2.50168e-20	yes	0.219668	0.913283	no	-2.92358	1.58308e-19	yes	PREDICTED: histone-lysine N-methyltransferase ASHR2 [Glycine max]
Unigene24942	-1.44739	4.67544e-07	yes	0.175196	0.879057	no	-1.27219	3.84852e-06	yes	PREDICTED: tetratricopeptide repeat protein 7A-like [Glycine max]
Unigene24954	-2.57502	1.66743e-12	yes	0.237581	0.930826	no	-2.33744	1.48677e-12	yes	-
Unigene24973	-1.21776	0.000174476	yes	-0.0684263	1	no	-1.28618	4.66855e-08	yes	ATP-dependent RNA helicase dhx8 [Glycine soja]
Unigene24979	-1.99854	5.12948e-09	yes	-0.57977	0.473963	no	-2.57831	4.72734e-18	yes	PREDICTED: AP2-like ethylene-responsive transcription factor ANT isoform X2 [Vigna angularis]
Unigene25031	-1.49518	2.49537e-05	yes	-1.66379	0.0112885	no	-3.15897	1.24451e-24	yes	-
Unigene25036	-1.40616	5.31202e-06	yes	-0.453984	0.573751	no	-1.86014	6.63304e-10	yes	IAA-amino acid hydrolase ILR1-like 6 [Cajanus cajan]
Unigene25038	-1.33329	0.000462893	yes	0.172369	0.929581	no	-1.16092	0.000280589	yes	PREDICTED: U11/U12 small nuclear ribonucleoprotein 48 kDa protein [Glycine max]
Unigene25058	-1.20463	0.000367694	yes	-0.208497	0.876093	no	-1.41312	1.00303e-08	yes	-
Unigene25067	-2.57778	3.38185e-13	yes	0.269603	0.838733	no	-2.30817	1.60662e-12	yes	uridine nucleosidase 1 [Cajanus cajan]
Unigene25069	-2.32381	2.03864e-11	yes	0.480681	0.582602	no	-1.84313	2.13661e-11	yes	PREDICTED: RNA polymerase sigma factor sigB-like [Glycine max]
Unigene25076	-1.02876	0.000998465	yes	-0.481553	0.616889	no	-1.51031	0.000157259	yes	-
Unigene25079	-2.25857	1.37386e-12	yes	0.742391	0.261641	no	-1.51618	8.41946e-09	yes	senescence/dehydration-associated protein At4g35985, chloroplastic-like [Cajanus cajan]
Unigene25081	-1.32215	0.000107666	yes	0.148641	0.91744	no	-1.17351	6.72342e-07	yes	PREDICTED: uncharacterized protein LOC100781101 [Glycine max]
Unigene25085	-1.25763	3.4118e-06	yes	-0.183053	0.878879	no	-1.44068	1.59278e-07	yes	anaphase-promoting complex subunit 11 RING-H2 finger protein [Medicago truncatula]
Unigene25089	-1.26932	7.76487e-05	yes	-0.579612	0.457148	no	-1.84893	9.30023e-08	yes	PREDICTED: glucan endo-1,3-beta-glucosidase 12 [Glycine max]
Unigene25103	2.34718	1.78212e-15	yes	0.521777	0.28754	no	2.86896	1.80383e-35	yes	HEAT repeat 5B-like protein [Medicago truncatula]
Unigene25109	2.64039	2.19776e-18	yes	-0.634683	0.310526	no	2.00571	2.93297e-07	yes	PREDICTED: 14 kDa proline-rich protein DC2.15-like [Vigna angularis]
Unigene25117	-1.21116	0.000498541	yes	-0.371294	0.682536	no	-1.58246	3.71245e-06	yes	-
Unigene25120	-1.31319	0.000249729	yes	-0.142578	0.947263	no	-1.45577	8.25478e-10	yes	Putative nuclease HARBI1 [Glycine soja]
Unigene25129	2.83459	2.04652e-16	yes	-0.0610574	1	no	2.77354	1.82749e-20	yes	-
Unigene25132	-2.49751	2.15824e-13	yes	0.103253	1	no	-2.39426	6.64668e-19	yes	PREDICTED: DNA replication complex GINS protein PSF3-like [Lupinus angustifolius]
Unigene25140	-1.42761	4.14525e-07	yes	-0.568769	0.337726	no	-1.99638	3.5119e-15	yes	pheophytinase, chloroplastic isoform X1 [Cajanus cajan]
Unigene25148	-1.55826	7.51396e-06	yes	0.317837	0.757831	no	-1.24042	5.65106e-05	yes	Random slug protein 5 [Glycine soja]
Unigene25150	-1.82576	1.90406e-05	yes	0.232992	0.909646	no	-1.59277	1.59506e-05	yes	-
Unigene25155	-1.67488	1.08212e-05	yes	-0.125396	0.983037	no	-1.80027	2.33768e-06	yes	DUF3082 domain-containing protein [Cephalotus follicularis]
Unigene25161	-1.56477	7.1441e-06	yes	0.0170303	1	no	-1.54774	8.39477e-06	yes	-
Unigene25164	-1.32845	0.000781065	yes	-0.448366	0.696485	no	-1.77681	3.33705e-08	yes	PREDICTED: cytochrome P450 705A5-like [Juglans regia]
Unigene25166	-1.53693	7.28718e-07	yes	0.449305	0.52791	no	-1.08762	5.2697e-05	yes	Tic22 family protein [Medicago truncatula]
Unigene25180	-2.57592	6.21046e-11	yes	0.86425	0.356311	no	-1.71167	1.21011e-07	yes	cell division protein FtsZ homolog 1, chloroplastic-like isoform X2 [Cajanus cajan]
Unigene25189	-2.34078	5.849e-14	yes	1.32265	0.0109842	no	-1.01813	0.000279328	yes	protein kinase PINOID 2 [Cajanus cajan]
Unigene25199	-1.18873	4.02809e-05	yes	-0.510301	0.424434	no	-1.69903	7.03036e-10	yes	3-ketoacyl-CoA thiolase 2, peroxisomal-like [Cajanus cajan]
Unigene25210	-1.29174	2.45934e-06	yes	0.130079	0.917311	no	-1.16166	1.84206e-06	yes	CRM-domain containing factor CFM3, chloroplastic/mitochondrial-like isoform X2 [Cajanus cajan]
Unigene25244	-1.28189	4.88441e-05	yes	0.110227	1	no	-1.17166	0.000138107	yes	senescence/dehydration-associated-like protein [Medicago truncatula]
Unigene25251	-1.77659	1.03326e-05	yes	-0.221791	0.922531	no	-1.99838	1.58217e-08	yes	PREDICTED: mechanosensitive ion channel protein 10-like [Vigna radiata var. radiata] [Vigna radiata]
Unigene25254	-1.52018	3.32259e-07	yes	-0.621934	0.38668	no	-2.14212	4.68498e-11	yes	Cryptochrome DASH, chloroplastic/mitochondrial [Glycine soja]
Unigene25255	-1.77271	2.79541e-09	yes	0.112382	0.987619	no	-1.66033	9.47716e-08	yes	PREDICTED: rubredoxin [Vigna radiata var. radiata] [Vigna radiata]
Unigene25264	1.15135	0.000582317	yes	0.271365	0.738091	no	1.42272	1.26271e-06	yes	-
Unigene25284	-1.45417	1.5115e-06	yes	0.281214	0.770556	no	-1.17295	3.54768e-05	yes	uncharacterized protein LOC109814746 [Cajanus cajan]
Unigene25288	-1.99078	0.000566036	yes	0.972595	0.284906	no	-1.01819	5.10474e-05	yes	PREDICTED: probable DNA-3-methyladenine glycosylase 2 [Cicer arietinum]
Unigene25299	-1.73717	3.08904e-05	yes	0.209749	0.962691	no	-1.52742	1.07858e-05	yes	-
Unigene25306	-1.5609	6.46063e-05	yes	-0.516611	0.61801	no	-2.07751	7.98771e-11	yes	-
Unigene25322	-1.65657	4.61862e-09	yes	-0.0556233	1	no	-1.7122	1.12304e-12	yes	protein DEFECTIVE IN MERISTEM SILENCING 3 isoform X2 [Cajanus cajan]
Unigene25334	-1.66111	7.20282e-06	yes	-0.246425	0.933311	no	-1.90754	1.2687e-07	yes	cytosolic endo-beta-N-acetylglucosaminidase 1-like [Cajanus cajan]
Unigene25339	-1.39538	7.34979e-05	yes	0.0720682	1	no	-1.32331	0.000162136	yes	U-box domain-containing protein 44-like isoform X2 [Cajanus cajan]
Unigene25371	-1.51507	4.09378e-08	yes	-0.461808	0.502787	no	-1.97687	4.78463e-14	yes	O-fucosyltransferase family protein [Medicago truncatula]
Unigene25375	-2.25737	3.96644e-12	yes	-0.623781	0.434837	no	-2.88115	8.24544e-25	yes	DNA-binding protein [Medicago truncatula]
Unigene25390	-3.21912	2.14198e-05	yes	1.67604	0.154056	no	-1.54308	4.31404e-06	yes	PREDICTED: formin-like protein 2 [Vigna radiata var. radiata] [Vigna radiata]
Unigene25395	-1.6664	4.86428e-06	yes	0.391741	0.748865	no	-1.27466	0.000397547	yes	PREDICTED: flocculation protein FLO11-like [Arachis ipaensis]
Unigene25401	1.46937	0.000623808	yes	-0.0120487	1	no	1.45733	0.000107828	yes	-
Unigene25427	-2.66714	1.00367e-17	yes	0.963367	0.0835872	no	-1.70378	5.24727e-12	yes	PREDICTED: fumarate hydratase 1, mitochondrial [Vigna radiata var. radiata] [Vigna radiata]
Unigene25429	-1.6057	0.000156845	yes	0.348602	0.734295	no	-1.2571	9.33045e-07	yes	PREDICTED: altered inheritance rate of mitochondria protein 25 [Glycine max]
Unigene25446	1.61246	8.03134e-05	yes	-0.0284292	1	no	1.58403	5.31562e-06	yes	PREDICTED: uncharacterized protein LOC100797471 [Glycine max]
Unigene25465	-2.41624	1.93865e-10	yes	0.872695	0.233487	no	-1.54354	1.2167e-07	yes	-
Unigene25469	-2.25145	1.16962e-05	yes	0.850328	0.324117	no	-1.40112	4.13327e-09	yes	transport inhibitor response 1-like protein [Cajanus cajan]
Unigene25471	-1.77318	3.1145e-08	yes	0.298757	0.779714	no	-1.47442	6.71806e-07	yes	PREDICTED: GDSL esterase/lipase CPRD49-like [Vigna radiata var. radiata] [Vigna radiata]
Unigene25486	-1.52637	1.44821e-06	yes	-0.238719	0.865667	no	-1.76508	4.38489e-08	yes	PREDICTED: protein SIEVE ELEMENT OCCLUSION B-like [Vigna radiata var. radiata] [Vigna radiata]
Unigene25490	-1.91844	1.54982e-11	yes	0.215804	0.817505	no	-1.70264	4.65144e-14	yes	PREDICTED: nudix hydrolase 9 [Vigna radiata var. radiata] [Vigna radiata]
Unigene25499	-2.503	9.62387e-16	yes	-0.637956	0.429207	no	-3.14096	1.11652e-22	yes	PREDICTED: spindle and kinetochore-associated protein 2 isoform X2 [Juglans regia]
Unigene25518	-1.61224	5.80703e-05	yes	-0.261239	0.95222	no	-1.87347	2.3112e-06	yes	Piezo-type mechanosensitive ion channel component 2 [Glycine soja]
Unigene25526	1.3045	8.93935e-05	yes	1.36436	0.00881548	no	2.66886	1.06888e-16	yes	-
Unigene25529	-1.24684	0.000908373	yes	-0.228646	0.918776	no	-1.47549	1.83574e-05	yes	Mediator of RNA polymerase II transcription subunit 25 [Glycine soja]
Unigene25538	-1.602	0.000182286	yes	0.164672	0.947514	no	-1.43733	8.61844e-08	yes	PREDICTED: EIN3-binding F-box protein 2-like [Glycine max]
Unigene25580	-1.71562	1.2068e-07	yes	-0.630046	0.453389	no	-2.34567	2.1342e-12	yes	PREDICTED: probable zinc metalloprotease EGY1, chloroplastic [Glycine max]
Unigene25584	1.8002	1.22893e-07	yes	-0.264058	0.711849	no	1.53614	8.47556e-07	yes	-
Unigene25587	-2.11529	1.54327e-11	yes	0.577036	0.417642	no	-1.53826	1.04318e-08	yes	Leucine-rich repeat receptor-like tyrosine-protein kinase [Glycine soja]
Unigene25606	-2.13576	4.62786e-13	yes	0.242464	0.848357	no	-1.89329	3.68985e-10	yes	uncharacterized protein LOC100306614 [Glycine max]
Unigene25618	-1.66576	3.34451e-06	yes	0.512501	0.484596	no	-1.15326	2.14599e-05	yes	PREDICTED: CDPK-related kinase 5-like isoform X1 [Vigna angularis]
Unigene25628	-1.43817	6.29685e-06	yes	-1.31475	0.0506773	no	-2.75292	7.22224e-13	yes	PREDICTED: 28 kDa ribonucleoprotein, chloroplastic [Vigna angularis]
Unigene25629	-2.32432	2.59678e-16	yes	0.160736	0.936412	no	-2.16358	3.6485e-15	yes	PREDICTED: 30S ribosomal protein 2, chloroplastic [Vigna angularis]
Unigene25638	1.6192	1.36298e-07	yes	-0.101418	0.966035	no	1.51778	6.28973e-07	yes	-
Unigene25639	1.34873	0.000610378	yes	0.403675	0.598903	no	1.75241	1.19386e-05	yes	-
Unigene25646	-3.50549	1.08161e-13	yes	1.50323	0.0646893	no	-2.00225	5.29203e-14	yes	PREDICTED: ISWI chromatin-remodeling complex ATPase CHR11-like [Vigna angularis]
Unigene25648	-1.23989	0.000251169	yes	-0.296275	0.852817	no	-1.53616	9.36212e-05	yes	PREDICTED: sucrose nonfermenting 4-like protein isoform X1 [Glycine max]
Unigene25650	1.04265	0.000301945	yes	0.167089	0.875954	no	1.20974	3.41704e-05	yes	violaxanthin de-epoxidase-like protein [Medicago truncatula]
Unigene25672	1.11574	0.000465035	yes	0.0728777	1	no	1.18862	0.000648725	yes	plant/F18O14-17 protein [Medicago truncatula]
Unigene25677	-1.74088	7.15175e-06	yes	0.190889	0.943403	no	-1.54999	2.91485e-06	yes	magnesium transporter MRS2-A, chloroplastic isoform X3 [Cajanus cajan]
Unigene25694	1.48288	1.91042e-06	yes	0.678834	0.165647	no	2.16172	1.8482e-14	yes	PREDICTED: UPF0496 protein 4-like [Glycine max]
Unigene25696	-1.45981	3.67311e-05	yes	0.179261	0.924579	no	-1.28055	0.000181655	yes	-
Unigene25705	-2.25514	1.34455e-15	yes	0.5769	0.380701	no	-1.67824	4.33497e-10	yes	PREDICTED: fatty-acid-binding protein 2 [Cicer arietinum]
Unigene25708	-1.41787	0.000156324	yes	-0.34667	0.754497	no	-1.76454	4.13702e-10	yes	hypothetical protein LR48_Vigan511s009600 [Vigna angularis]
Unigene25720	-1.08104	6.86471e-05	yes	-0.0868672	1	no	-1.16791	5.1285e-06	yes	PREDICTED: haloacid dehalogenase-like hydrolase domain-containing protein At3g48420 isoform X1 [Glycine max]
Unigene25722	1.65639	1.53381e-05	yes	0.245899	0.790635	no	1.90229	5.853e-11	yes	hypothetical protein GLYMA_05G197100 [Glycine max]
Unigene25759	-1.5323	2.96891e-05	yes	-0.728574	0.45775	no	-2.26087	4.19364e-11	yes	PREDICTED: GDSL esterase/lipase At1g54790-like [Glycine max]
Unigene25789	1.69312	1.12258e-06	yes	0.466541	0.419361	no	2.15966	5.02081e-11	yes	PREDICTED: auxin-responsive protein SAUR71-like [Glycine max]
Unigene25811	-1.88907	0.000425302	yes	0.684006	0.540165	no	-1.20507	0.00018362	yes	protein EDS1L-like [Cajanus cajan]
Unigene25837	1.80102	5.1656e-10	yes	0.00356442	1	no	1.80459	2.69698e-06	yes	WAT1-related protein At4g15540-like [Cajanus cajan]
Unigene25839	2.89662	1.82775e-12	yes	-0.0145972	1	no	2.88203	1.1312e-14	yes	PREDICTED: probable LRR receptor-like serine/threonine-protein kinase At1g06840 [Vigna radiata var. radiata] [Vigna radiata]
Unigene25845	-1.98833	2.84504e-09	yes	0.343839	0.72859	no	-1.64449	4.64726e-09	yes	uncharacterized protein LOC109801751 [Cajanus cajan]
Unigene25929	-1.74767	8.22084e-06	yes	0.371098	0.789495	no	-1.37657	0.000162352	yes	-
Unigene25954	-2.40589	2.98031e-09	yes	1.28524	0.0612972	no	-1.12065	3.1448e-05	yes	beta-glucuronosyltransferase GlcAT14A-like [Cajanus cajan]
Unigene25970	-1.3634	0.000171749	yes	-0.978295	0.186185	no	-2.3417	2.46582e-12	yes	-
Unigene25973	-1.54273	1.21533e-07	yes	0.443489	0.549207	no	-1.09924	0.000390358	yes	PREDICTED: BTB/POZ domain-containing protein At3g08570-like isoform X1 [Glycine max]
Unigene26122	2.16978	1.22978e-08	yes	-0.343059	0.647696	no	1.82672	1.54967e-07	yes	PREDICTED: E3 ubiquitin-protein ligase RNF8-like isoform X1 [Vigna radiata var. radiata] [Vigna radiata]
Unigene26153	-2.16776	4.00055e-07	yes	-0.49511	0.675728	no	-2.66287	7.5721e-20	yes	copper-transporting ATPase PAA2, chloroplastic [Cajanus cajan]
Unigene26161	2.06244	5.69511e-08	yes	-0.481181	0.438096	no	1.58126	7.10949e-05	yes	PREDICTED: ABC transporter G family member 34-like [Brassica napus]
Unigene26221	1.9281	1.27888e-08	yes	-0.447985	0.530037	no	1.48012	0.000306983	yes	myb-related protein 308-like [Cajanus cajan]
Unigene26275	2.07807	5.74129e-08	yes	0.0647399	1	no	2.14281	3.99531e-09	yes	-
Unigene26323	-2.03289	1.68077e-11	yes	0.755808	0.195573	no	-1.27708	4.99774e-06	yes	Adenosylmethionine-8-amino-7-oxononanoate aminotransferase, partial [Glycine soja]
Unigene26376	-1.53991	4.3296e-05	yes	0.118454	1	no	-1.42146	1.40427e-05	yes	protein PLASTID REDOX INSENSITIVE 2 [Cajanus cajan]
Unigene26482	-1.92448	7.0394e-11	yes	-0.106851	1	no	-2.03133	1.70188e-10	yes	PREDICTED: TSL-kinase interacting protein 1-like [Glycine max]
Unigene26512	-2.3978	3.20863e-09	yes	-0.370668	0.818186	no	-2.76847	1.80851e-18	yes	PREDICTED: 3-oxo-Delta(4,5)-steroid 5-beta-reductase-like [Arachis ipaensis]
Unigene26516	2.2738	1.6279e-12	yes	1.30018	0.00132365	no	3.57398	4.95784e-35	yes	probable linoleate 9S-lipoxygenase 5 [Cajanus cajan]
Unigene26557	-2.38869	2.78287e-12	yes	0.347989	0.775315	no	-2.0407	1.96134e-10	yes	serine/threonine-protein kinase Nek4-like [Cajanus cajan]
Unigene26584	2.87526	6.30737e-13	yes	-0.89455	0.0647659	no	1.98071	7.62898e-07	yes	uridine kinase-like protein 3 isoform X3 [Cajanus cajan]
Unigene26590	-1.71054	1.53028e-05	yes	0.555225	0.550073	no	-1.15531	0.000162136	yes	PREDICTED: phosphatidylinositol 4-kinase beta 1 [Camelina sativa]
Unigene26625	-1.50485	2.06907e-05	yes	-0.546613	0.500423	no	-2.05146	1.01954e-08	yes	PREDICTED: protein POLAR LOCALIZATION DURING ASYMMETRIC DIVISION AND REDISTRIBUTION [Pyrus x bretschneideri]
Unigene26684	1.26894	0.000850793	yes	-0.0272719	1	no	1.24167	0.000248536	yes	-
Unigene26699	1.81425	4.14718e-08	yes	0.167953	0.88132	no	1.9822	3.06937e-09	yes	VQ motif protein [Medicago truncatula]
Unigene26724	-2.38598	3.58213e-05	yes	1.08538	0.231304	no	-1.3006	2.2776e-07	yes	PREDICTED: guanine nucleotide exchange factor SPIKE 1-like [Vigna angularis]
Unigene26728	-2.07488	1.15738e-09	yes	0.915171	0.164795	no	-1.15971	6.99388e-05	yes	Exocyst complex component 7 [Cajanus cajan]
Unigene26806	-3.08185	2.12176e-21	yes	0.0574978	1	no	-3.02435	2.38024e-25	yes	GAPDH, partial [Brassica oleracea var. gemmifera] [Brassica oleracea]
Unigene26868	-1.92839	2.78291e-08	yes	-0.484466	0.648058	no	-2.41285	4.2888e-12	yes	cytochrome P450 family 71 protein [Medicago truncatula]
Unigene26931	-1.87717	0.000956941	yes	0.788008	0.444841	no	-1.08916	0.000429189	yes	UDP-glucose:glycoprotein glucosyltransferase [Cajanus cajan]
Unigene26939	-1.02584	0.000438017	yes	-0.517043	0.44947	no	-1.54288	8.09902e-07	yes	transcription factor TCP5-like [Cajanus cajan]
Unigene26978	1.46308	1.28771e-05	yes	0.245196	0.779714	no	1.70828	3.0441e-06	yes	-
Unigene27	-1.65712	2.34391e-08	yes	-0.808496	0.154814	no	-2.46561	6.59907e-21	yes	-
Unigene27028	-2.14415	1.10676e-06	yes	0.679729	0.51555	no	-1.46442	2.82821e-06	yes	PPR superfamily protein [Medicago truncatula]
Unigene27050	-1.99792	8.5999e-05	yes	0.905349	0.305393	no	-1.09257	4.94582e-05	yes	PREDICTED: inorganic phosphate transporter 2-1, chloroplastic-like [Glycine max]
Unigene27103	-1.96494	3.33741e-11	yes	0.663675	0.27076	no	-1.30127	3.33722e-06	yes	PREDICTED: probable xyloglucan glycosyltransferase 12 [Glycine max]
Unigene27111	-2.08956	5.37865e-08	yes	1.01723	0.130807	no	-1.07232	0.000169627	yes	PREDICTED: protein TIC 100 [Vigna radiata var. radiata] [Vigna radiata]
Unigene27150	-2.04525	3.35868e-06	yes	1.00973	0.204782	no	-1.03552	0.000735314	yes	-
Unigene27281	2.6118	2.78602e-13	yes	-0.893557	0.0892764	no	1.71824	6.06167e-06	yes	-
Unigene274	-1.68961	1.1028e-06	yes	0.448422	0.509056	no	-1.24119	1.02501e-08	yes	PREDICTED: protein FLX-like 4 [Vigna radiata var. radiata] [Vigna radiata]
Unigene27514	-1.48605	1.28004e-05	yes	0.409776	0.63587	no	-1.07628	0.000200328	yes	DUF789 family protein [Medicago truncatula]
Unigene27603	-1.4262	0.000506477	yes	-0.327402	0.831296	no	-1.7536	0.000140694	yes	PREDICTED: uncharacterized protein LOC107486496 [Arachis duranensis]
Unigene27681	-1.48347	0.000711514	yes	0.148162	0.967881	no	-1.33531	1.0517e-05	yes	PREDICTED: CRS2-associated factor 2, chloroplastic [Cicer arietinum]
Unigene2791	-2.66046	9.56556e-13	yes	-0.389683	0.707718	no	-3.05014	1.46482e-30	yes	serine/arginine repetitive matrix protein 1-like [Cajanus cajan]
Unigene27933	2.01671	5.90861e-07	yes	0.496121	0.458349	no	2.51283	8.8847e-13	yes	PREDICTED: non-specific lipid-transfer protein 3-like [Glycine max]
Unigene27974	-1.49764	2.32941e-05	yes	-0.270922	0.818718	no	-1.76856	4.98618e-07	yes	-
Unigene27991	-2.10724	0.000942154	yes	0.553897	0.734988	no	-1.55334	7.28802e-07	yes	Formin-like protein 18 [Glycine soja]
Unigene28117	-1.49014	3.00059e-06	yes	-0.434054	0.652666	no	-1.9242	1.81964e-07	yes	PREDICTED: transcription factor bHLH106-like [Glycine max]
Unigene28297	-1.87726	4.78399e-08	yes	0.412166	0.636081	no	-1.4651	7.63624e-06	yes	PREDICTED: pentatricopeptide repeat-containing protein At5g15300-like [Glycine max]
Unigene28314	-1.25423	9.72853e-05	yes	0.19992	0.876026	no	-1.05431	0.000910828	yes	-
Unigene2833	-1.21903	0.000125879	yes	0.0805861	1	no	-1.13844	6.52417e-05	yes	PREDICTED: uncharacterized protein LOC100805267 isoform X1 [Glycine max]
Unigene28412	-1.4715	1.41999e-05	yes	-0.668811	0.362312	no	-2.14031	6.61483e-12	yes	-
Unigene2853	-1.92953	3.34861e-07	yes	0.671032	0.278984	no	-1.2585	1.67486e-09	yes	transcription initiation factor TFIID subunit 12 [Cajanus cajan]
Unigene286	-3.88121	3.95071e-05	yes	-0.721624	0.66928	no	-4.60284	4.75097e-32	yes	-
Unigene2863	-1.21682	0.0002341	yes	0.120549	0.976273	no	-1.09627	3.2657e-05	yes	hypothetical protein glysoja_033824 [Glycine soja]
Unigene2864	-2.5164	1.27543e-16	yes	1.23786	0.0322737	no	-1.27854	3.51589e-05	yes	TPR repeat protein [Medicago truncatula]
Unigene2897	-1.08687	5.80967e-05	yes	-1.10341	0.0141238	no	-2.19028	4.02486e-20	yes	PREDICTED: tryptophan-specific transport protein [Glycine max]
Unigene2898	-1.20434	1.66383e-05	yes	-0.813789	0.105397	no	-2.01813	4.02217e-17	yes	PREDICTED: tryptophan-specific transport protein [Glycine max]
Unigene2927	-1.75055	2.62973e-08	yes	0.245147	0.764619	no	-1.5054	1.63692e-13	yes	PREDICTED: WD repeat-containing protein WRAP73 isoform X2 [Vigna radiata var. radiata] [Vigna radiata]
Unigene2932	-2.20681	2.4947e-06	yes	-2.29445	0.00198095	no	-4.50126	1.31075e-54	yes	Glutathione S-transferase F13 [Glycine soja]
Unigene2949	-1.27655	1.51569e-05	yes	0.0605725	1	no	-1.21598	0.000107279	yes	Zinc finger AN1 domain-containing stress-associated protein 12 [Glycine soja]
Unigene2955	-2.84131	1.1097e-21	yes	1.2616	0.00989865	no	-1.57972	3.05904e-12	yes	plant/F18G18-20 protein [Medicago truncatula]
Unigene2961	1.07824	0.000163551	yes	0.599276	0.230623	no	1.67752	1.50448e-10	yes	hypothetical protein TSUD_407050 [Trifolium subterraneum]
Unigene2965	-2.20526	5.05098e-15	yes	-0.441129	0.625286	no	-2.64639	1.68907e-16	yes	Glucan endo-1,3-beta-glucosidase 9 [Glycine soja]
Unigene2973	-2.68491	5.92167e-19	yes	0.31833	0.758092	no	-2.36658	1.59615e-17	yes	protein kinase [Glycine max]
Unigene2977	-2.92472	3.98234e-13	yes	-0.111444	1	no	-3.03616	3.43779e-36	yes	PREDICTED: paladin isoform X1 [Vigna angularis]
Unigene2982	-2.70496	1.41002e-20	yes	-0.027346	1	no	-2.73231	2.40367e-28	yes	PREDICTED: CDT1-like protein b [Glycine max]
Unigene2983	-2.81415	1.84778e-18	yes	0.304766	0.82375	no	-2.50938	2.89369e-17	yes	CDT1-like protein a, chloroplastic [Glycine soja]
Unigene3001	-2.10773	9.74408e-13	yes	-0.57663	0.509241	no	-2.68436	7.87613e-16	yes	protein LITTLE ZIPPER 2 [Cajanus cajan]
Unigene3020	1.40366	1.56678e-06	yes	0.940504	0.0282601	no	2.34416	2.36364e-19	yes	PREDICTED: F-box/LRR-repeat protein 13-like [Glycine max]
Unigene3023	-1.482	2.57199e-08	yes	-0.0458344	1	no	-1.52784	2.42224e-11	yes	CAAX protease self-immunity protein [Medicago truncatula]
Unigene3027	-1.64397	7.52706e-07	yes	0.404529	0.557087	no	-1.23944	3.07042e-07	yes	PREDICTED: non-specific lipid transfer protein GPI-anchored 1-like [Glycine max]
Unigene3039	-2.29212	9.63224e-13	yes	0.674876	0.253508	no	-1.61725	3.35474e-13	yes	PREDICTED: uncharacterized protein LOC100805104 [Glycine max]
Unigene3040	-2.04173	2.71234e-11	yes	0.0854077	1	no	-1.95632	3.39758e-10	yes	GTP pyrophosphokinase [Cajanus cajan]
Unigene3044	2.62363	8.12433e-13	yes	-0.232099	0.845542	no	2.39153	7.8702e-07	yes	PREDICTED: elicitor peptide 6-like [Juglans regia]
Unigene30475	-1.66857	0.000712317	yes	0.220608	0.980347	no	-1.44796	0.00032227	yes	PREDICTED: UPF0496 protein At3g19330-like [Glycine max]
Unigene30489	-1.29621	0.000424913	yes	0.140008	0.964146	no	-1.1562	0.000882816	yes	PREDICTED: uncharacterized protein LOC107631033 [Arachis ipaensis]
Unigene30503	1.14831	0.00045238	yes	0.418724	0.580357	no	1.56704	2.37816e-05	yes	PREDICTED: probable leucine-rich repeat receptor-like protein kinase At1g35710 isoform X1 [Glycine max]
Unigene3055	-3.63735	7.48705e-31	yes	-0.552764	0.490328	no	-4.19011	1.19267e-49	yes	PREDICTED: fimbrin-2-like [Cicer arietinum]
Unigene3067	-1.68392	8.32865e-08	yes	-0.0453643	1	no	-1.72929	8.69369e-14	yes	PREDICTED: transmembrane protein 184C [Glycine max]
Unigene3073	1.56674	3.10278e-09	yes	0.369994	0.479971	no	1.93674	1.32356e-19	yes	ferritin subunit cowpea2 precursor [Vigna unguiculata]
Unigene3079	-2.64498	7.40022e-19	yes	-0.237714	0.862726	no	-2.8827	3.23983e-24	yes	Dolichyldiphosphatase [Glycine soja]
Unigene3083	-1.53548	9.42406e-09	yes	0.405393	0.523006	no	-1.13009	4.79874e-06	yes	PREDICTED: cell cycle checkpoint control protein RAD9A [Vigna angularis]
Unigene3093	-1.88853	1.40315e-10	yes	0.839716	0.104088	no	-1.04881	1.73054e-05	yes	PREDICTED: farnesylcysteine lyase [Glycine max]
Unigene3119	-1.39085	1.23085e-07	yes	-0.556274	0.263201	no	-1.94712	5.72028e-19	yes	PREDICTED: pyruvate dehydrogenase (acetyl-transferring) kinase, mitochondrial [Glycine max]
Unigene3128	1.21426	4.21025e-05	yes	-0.0243418	1	no	1.18992	5.63685e-07	yes	LOW QUALITY PROTEIN: basic leucine zipper 24 [Cajanus cajan]
Unigene3132	-2.69017	6.89806e-10	yes	0.780832	0.446692	no	-1.90934	7.90492e-08	yes	3-hydroxy-3-methylglutaryl-coenzyme A reductase 1-like [Cajanus cajan]
Unigene3151	-2.81815	1.11374e-11	yes	1.01149	0.156257	no	-1.80667	4.73313e-14	yes	PREDICTED: mitogen-activated protein kinase kinase 9 [Glycine max]
Unigene3153	-1.74527	3.44835e-07	yes	0.0335285	1	no	-1.71174	1.36011e-13	yes	protease Do-like 2, chloroplastic [Cajanus cajan]
Unigene3176	-1.68114	2.40211e-08	yes	0.114651	0.975982	no	-1.56649	8.23305e-10	yes	PREDICTED: BTB/POZ domain-containing protein At3g44820-like isoform X3 [Glycine max]
Unigene319	-1.8272	4.92217e-10	yes	-0.489051	0.557317	no	-2.31625	1.12848e-13	yes	F-box/FBD/LRR-repeat protein [Glycine soja]
Unigene3203	-1.56473	1.72971e-07	yes	0.161676	0.924191	no	-1.40305	8.43143e-07	yes	PREDICTED: uncharacterized protein LOC107434376 [Ziziphus jujuba]
Unigene3216	-2.38976	1.78675e-10	yes	1.02139	0.154433	no	-1.36837	3.64991e-06	yes	protein abrupt [Cajanus cajan]
Unigene324	1.69865	1.41837e-07	yes	1.20143	0.0045768	no	2.90008	2.31427e-28	yes	-
Unigene3243	-1.55051	6.41281e-06	yes	-0.321003	0.776337	no	-1.87151	1.9522e-08	yes	-
Unigene3251	-2.1699	4.48626e-15	yes	-0.0128134	1	no	-2.18271	3.37435e-20	yes	PREDICTED: probable 3-hydroxyisobutyrate dehydrogenase-like 2, mitochondrial [Fragaria vesca subsp. vesca] [Fragaria vesca]
Unigene3253	-2.3065	2.29937e-08	yes	1.27273	0.040598	no	-1.03377	4.16167e-05	yes	PREDICTED: B3 domain-containing protein Os07g0563300-like [Glycine max]
Unigene3261	1.7907	1.23091e-07	yes	-0.442126	0.486271	no	1.34857	0.00011429	yes	-
Unigene3266	-1.98714	1.55878e-10	yes	0.922062	0.063314	no	-1.06507	1.69058e-06	yes	PREDICTED: scarecrow-like protein 14 [Vigna radiata var. radiata] [Vigna radiata]
Unigene3272	-2.27297	1.62239e-08	yes	0.825775	0.244534	no	-1.4472	9.72801e-09	yes	histone-lysine N-methyltransferase ATXR3-like isoform X2 [Cajanus cajan]
Unigene3279	1.83288	1.65705e-10	yes	-0.375309	0.566216	no	1.45757	2.77197e-06	yes	PREDICTED: LOB domain-containing protein 21-like [Vigna angularis]
Unigene3286	-2.20376	4.0493e-08	yes	-0.233807	0.949581	no	-2.43757	3.28507e-07	yes	PREDICTED: laccase-4-like [Glycine max]
Unigene3288	-2.10696	2.50566e-11	yes	0.352863	0.719602	no	-1.75409	1.02104e-09	yes	pentatricopeptide repeat-containing protein At5g18950 [Cajanus cajan]
Unigene3302	-1.62287	4.88886e-08	yes	0.0957906	0.999219	no	-1.52708	3.80667e-09	yes	histone deacetylase 5 [Cajanus cajan]
Unigene3303	-1.59859	1.01916e-06	yes	-0.0853738	1	no	-1.68397	1.93893e-07	yes	PREDICTED: histone deacetylase 5-like [Glycine max]
Unigene3342	-1.6546	5.97761e-07	yes	-0.939767	0.211963	no	-2.59437	3.3733e-15	yes	-
Unigene3343	-1.46108	0.00018983	yes	0.399467	0.679205	no	-1.06161	0.000146343	yes	PREDICTED: AUGMIN subunit 8-like isoform X1 [Glycine max]
Unigene3396	-1.40298	1.68127e-05	yes	-0.928945	0.195203	no	-2.33192	1.5109e-11	yes	PREDICTED: probable serine/threonine-protein kinase kinX [Glycine max]
Unigene3413	-2.50382	1.46189e-12	yes	-0.497329	0.607396	no	-3.00115	4.09072e-26	yes	PREDICTED: DNA-3-methyladenine glycosylase 1-like [Glycine max]
Unigene3421	-1.93076	3.34932e-10	yes	0.823776	0.164736	no	-1.10698	6.76866e-05	yes	pentatricopeptide repeat-containing protein At3g53700, chloroplastic [Cajanus cajan]
Unigene3440	-2.25321	8.46231e-14	yes	0.535473	0.565691	no	-1.71774	3.4098e-06	yes	PREDICTED: kininogen-1-like [Jatropha curcas]
Unigene3445	-1.2956	1.56286e-05	yes	-0.667908	0.331779	no	-1.9635	1.26675e-09	yes	ribonuclease P protein subunit P38, related protein [Medicago truncatula]
Unigene3477	2.62984	4.23658e-15	yes	-1.37785	0.00250746	no	1.25199	0.000548995	yes	-
Unigene348	-1.18706	3.86845e-06	yes	-0.649348	0.164736	no	-1.83641	3.78146e-17	yes	PREDICTED: serine/threonine-protein kinase CDL1-like [Vigna radiata var. radiata] [Vigna radiata]
Unigene34924	-1.36618	1.60549e-07	yes	0.0210075	1	no	-1.34517	4.63604e-12	yes	cell division control protein 2 homolog isoform X2 [Cajanus cajan]
Unigene34925	-3.16853	5.80414e-21	yes	-0.00973311	1	no	-3.17826	4.66481e-36	yes	transcription factor TCP2 [Camellia sinensis]
Unigene34933	-2.28206	2.49894e-06	yes	0.569733	0.57197	no	-1.71233	2.04985e-11	yes	proteoglycan 4 [Cajanus cajan]
Unigene34935	-1.32624	0.000897522	yes	-0.296113	0.845395	no	-1.62236	1.04711e-05	yes	Pyrrolidone-carboxylate peptidase [Glycine soja]
Unigene34937	-2.86438	3.70215e-18	yes	0.392793	0.555858	no	-2.47159	1.07167e-34	yes	-
Unigene34939	-2.04296	1.10953e-10	yes	-1.88809	0.0110242	no	-3.93105	8.35697e-13	yes	Peroxidase 7 [Glycine soja]
[truncated: 6,883 more rows]
