# Supplementary material for: Temporal transcriptome profiling of developing seeds reveals a concerted gene regulation in relation to oil accumulation in Pongamia (Millettia pinnata)
Source: BMC Plant Biol. 2018 Jul 9;18:140. doi: 10.1186/s12870-018-1356-8 (PMC6038193; doi:10.1186/s12870-018-1356-8)
Supplement: Supplementary file 5 — Table S4. GO annotations for the DEGs between developmental phases of Pongamia seeds. (XLS 2996 kb) [file 12870_2018_1356_MOESM5_ESM.xls]

## Sheet: Table S4
Table S4 GO annotations for the DEGs between developmental phases of Pongamia seeds
GeneID	sig(MpSII/MpSI)	sig(MpSIII/MpSII)	GO Process	GO Function	GO Component
Unigene10029	yes	no	GO:0044237//cellular metabolic process;GO:0044260//cellular macromolecule metabolic process;GO:0008152//metabolic process;GO:0006259//DNA metabolic process;GO:0006807//nitrogen compound metabolic process;GO:0043170//macromolecule metabolic process;GO:0009987//cellular process;GO:0044238//primary metabolic process;GO:0090304//nucleic acid metabolic process;GO:1901360//organic cyclic compound metab…	-	GO:0032991//macromolecular complex;GO:0043234//protein complex
Unigene10042	yes	no	GO:0009314//response to radiation;GO:0051252//regulation of RNA metabolic process;GO:0060255//regulation of macromolecule metabolic process;GO:0042221//response to chemical;GO:0009628//response to abiotic stimulus;GO:0009642//response to light intensity;GO:0071704//organic substance metabolic process;GO:2000112//regulation of cellular macromolecule biosynthetic process;GO:0050789//regulation of b…	GO:0000989//transcription factor binding transcription factor activity;GO:0003677//DNA binding;GO:0003712//transcription cofactor activity;GO:0001071//nucleic acid binding transcription factor activity;GO:0000988//protein binding transcription factor activity;GO:0003676//nucleic acid binding;GO:0005488//binding;GO:1901363//heterocyclic compound binding;GO:0097159//organic cyclic compound binding	GO:0043229//intracellular organelle;GO:0043228//non-membrane-bounded organelle;GO:0043226//organelle;GO:0043231//intracellular membrane-bounded organelle;GO:0005623//cell;GO:0044464//cell part;GO:0044424//intracellular part;GO:0005622//intracellular;GO:0043232//intracellular non-membrane-bounded organelle;GO:0043227//membrane-bounded organelle
Unigene10050	yes	no	GO:0071840//cellular component organization or biogenesis;GO:0044699//single-organism process;GO:0009987//cellular process;GO:0006996//organelle organization;GO:1902589//single-organism organelle organization;GO:0007010//cytoskeleton organization;GO:0007017//microtubule-based process;GO:0044763//single-organism cellular process;GO:0016043//cellular component organization;GO:0000226//microtubule c…	GO:0017111//nucleoside-triphosphatase activity;GO:0016817//hydrolase activity, acting on acid anhydrides;GO:0032549//ribonucleoside binding;GO:0016787//hydrolase activity;GO:0005488//binding;GO:0015631//tubulin binding;GO:0016818//hydrolase activity, acting on acid anhydrides, in phosphorus-containing anhydrides;GO:0003774//motor activity;GO:0005515//protein binding;GO:0036094//small molecule bin…	GO:0044430//cytoskeletal part;GO:0044424//intracellular part;GO:0044464//cell part;GO:0043232//intracellular non-membrane-bounded organelle;GO:0044446//intracellular organelle part;GO:0005622//intracellular;GO:0005856//cytoskeleton;GO:0005875//microtubule associated complex;GO:0016020//membrane;GO:0044422//organelle part;GO:0043228//non-membrane-bounded organelle;GO:0043229//intracellular organel…
Unigene10051	yes	no	GO:0019538//protein metabolic process;GO:0071704//organic substance metabolic process;GO:0044238//primary metabolic process;GO:0043170//macromolecule metabolic process;GO:0008152//metabolic process	GO:0016787//hydrolase activity;GO:0043167//ion binding;GO:0046872//metal ion binding;GO:0046914//transition metal ion binding;GO:0005488//binding;GO:0070011//peptidase activity, acting on L-amino acid peptides;GO:0003824//catalytic activity;GO:0008233//peptidase activity;GO:0043169//cation binding;GO:0008237//metallopeptidase activity	GO:0005623//cell;GO:0044464//cell part;GO:0005622//intracellular;GO:0044424//intracellular part
Unigene10053	yes	no	-	GO:0016788//hydrolase activity, acting on ester bonds;GO:0003824//catalytic activity;GO:0016787//hydrolase activity	-
Unigene10054	yes	no	-	GO:0016787//hydrolase activity;GO:0016788//hydrolase activity, acting on ester bonds;GO:0003824//catalytic activity	-
Unigene10059	yes	no	GO:0019538//protein metabolic process;GO:0009987//cellular process;GO:0016043//cellular component organization;GO:0044763//single-organism cellular process;GO:0044260//cellular macromolecule metabolic process;GO:0044237//cellular metabolic process;GO:0071840//cellular component organization or biogenesis;GO:0016568//chromatin modification;GO:1902589//single-organism organelle organization;GO:0044…	GO:0008168//methyltransferase activity;GO:0003824//catalytic activity;GO:0016278//lysine N-methyltransferase activity;GO:0005488//binding;GO:0008757//S-adenosylmethionine-dependent methyltransferase activity;GO:0008276//protein methyltransferase activity;GO:0016279//protein-lysine N-methyltransferase activity;GO:0016741//transferase activity, transferring one-carbon groups;GO:0043167//ion binding…	-
Unigene10060	yes	no	GO:0044267//cellular protein metabolic process;GO:0071704//organic substance metabolic process;GO:0044699//single-organism process;GO:0044710//single-organism metabolic process;GO:0044763//single-organism cellular process;GO:0008152//metabolic process;GO:0009987//cellular process;GO:0044238//primary metabolic process;GO:0016569//covalent chromatin modification;GO:0044237//cellular metabolic proce…	GO:0016279//protein-lysine N-methyltransferase activity;GO:0005488//binding;GO:0008168//methyltransferase activity;GO:0003824//catalytic activity;GO:0008276//protein methyltransferase activity;GO:0046872//metal ion binding;GO:0046914//transition metal ion binding;GO:0008170//N-methyltransferase activity;GO:0008757//S-adenosylmethionine-dependent methyltransferase activity;GO:0016741//transferase …	-
Unigene10067	yes	no	-	GO:0019900//kinase binding;GO:0019901//protein kinase binding;GO:0005488//binding;GO:0019899//enzyme binding;GO:0005515//protein binding	GO:0043227//membrane-bounded organelle;GO:0016020//membrane;GO:0005623//cell;GO:0005911//cell-cell junction;GO:0043226//organelle;GO:0030054//cell junction;GO:0044464//cell part;GO:0044422//organelle part;GO:0005622//intracellular;GO:0043229//intracellular organelle;GO:0031090//organelle membrane;GO:0044424//intracellular part;GO:0043231//intracellular membrane-bounded organelle
Unigene10082	yes	no	GO:0009987//cellular process	GO:0043169//cation binding;GO:0043167//ion binding;GO:0005488//binding;GO:0046872//metal ion binding	-
Unigene10090	yes	no	GO:0044699//single-organism process;GO:0044767//single-organism developmental process;GO:0032502//developmental process	-	-
Unigene10100	yes	no	-	GO:0001882//nucleoside binding;GO:0097367//carbohydrate derivative binding;GO:0005488//binding;GO:0016817//hydrolase activity, acting on acid anhydrides;GO:0003824//catalytic activity;GO:0017111//nucleoside-triphosphatase activity;GO:0032549//ribonucleoside binding;GO:0001883//purine nucleoside binding;GO:0097159//organic cyclic compound binding;GO:0032550//purine ribonucleoside binding;GO:001681…	-
Unigene10104	yes	no	GO:1901576//organic substance biosynthetic process;GO:0044271//cellular nitrogen compound biosynthetic process;GO:0044249//cellular biosynthetic process;GO:0008152//metabolic process;GO:0018130//heterocycle biosynthetic process;GO:0009058//biosynthetic process;GO:0044699//single-organism process;GO:0006807//nitrogen compound metabolic process;GO:0044711//single-organism biosynthetic process;GO:00…	-	-
Unigene10111	yes	no	GO:1902578//single-organism localization;GO:0043269//regulation of ion transport;GO:0044699//single-organism process;GO:0051234//establishment of localization;GO:0044765//single-organism transport;GO:0050789//regulation of biological process;GO:0006810//transport;GO:0034762//regulation of transmembrane transport;GO:0065007//biological regulation;GO:0040007//growth;GO:0006811//ion transport;GO:003…	GO:0022891//substrate-specific transmembrane transporter activity;GO:0022832//voltage-gated channel activity;GO:0005215//transporter activity;GO:0005244//voltage-gated ion channel activity;GO:0022857//transmembrane transporter activity;GO:0005216//ion channel activity;GO:0022836//gated channel activity;GO:0022803//passive transmembrane transporter activity;GO:0022838//substrate-specific channel a…	GO:0016020//membrane;GO:0044425//membrane part;GO:0044446//intracellular organelle part;GO:0031090//organelle membrane;GO:0043229//intracellular organelle;GO:0043226//organelle;GO:0031967//organelle envelope;GO:0031975//envelope;GO:0005740//mitochondrial envelope;GO:0005737//cytoplasm;GO:0044444//cytoplasmic part;GO:0043231//intracellular membrane-bounded organelle;GO:0005622//intracellular;GO:00…
Unigene10119	yes	no	GO:0051234//establishment of localization;GO:0051179//localization	-	GO:0016020//membrane;GO:0031224//intrinsic component of membrane;GO:0044425//membrane part
Unigene10120	yes	no	GO:0051179//localization;GO:0051234//establishment of localization	-	GO:0031224//intrinsic component of membrane;GO:0016020//membrane;GO:0044425//membrane part
Unigene10135	yes	no	GO:0044699//single-organism process;GO:0007017//microtubule-based process;GO:0044763//single-organism cellular process;GO:0009987//cellular process	GO:0008092//cytoskeletal protein binding;GO:0005488//binding;GO:0036094//small molecule binding;GO:0016787//hydrolase activity;GO:0017111//nucleoside-triphosphatase activity;GO:0097367//carbohydrate derivative binding;GO:0003774//motor activity;GO:1901363//heterocyclic compound binding;GO:0016818//hydrolase activity, acting on acid anhydrides, in phosphorus-containing anhydrides;GO:0032549//ribon…	GO:0032991//macromolecular complex;GO:0005856//cytoskeleton;GO:0044424//intracellular part;GO:0043234//protein complex;GO:0005623//cell;GO:0043226//organelle;GO:0044446//intracellular organelle part;GO:0043229//intracellular organelle;GO:0043228//non-membrane-bounded organelle;GO:0005875//microtubule associated complex;GO:0043232//intracellular non-membrane-bounded organelle;GO:0005622//intracell…
Unigene10138	yes	no	GO:0048583//regulation of response to stimulus;GO:0051246//regulation of protein metabolic process;GO:0044267//cellular protein metabolic process;GO:0006796//phosphate-containing compound metabolic process;GO:0050794//regulation of cellular process;GO:0080090//regulation of primary metabolic process;GO:0044260//cellular macromolecule metabolic process;GO:0043408//regulation of MAPK cascade;GO:006…	GO:0004721//phosphoprotein phosphatase activity;GO:0042578//phosphoric ester hydrolase activity;GO:0003824//catalytic activity;GO:0016791//phosphatase activity;GO:0016788//hydrolase activity, acting on ester bonds;GO:0016787//hydrolase activity	GO:0044464//cell part;GO:0005623//cell;GO:0044444//cytoplasmic part;GO:0005622//intracellular;GO:0044424//intracellular part;GO:0005737//cytoplasm
Unigene10141	yes	no	GO:0006979//response to oxidative stress;GO:0009416//response to light stimulus;GO:0009314//response to radiation;GO:0044237//cellular metabolic process;GO:0006950//response to stress;GO:0044238//primary metabolic process;GO:0033554//cellular response to stress;GO:0042221//response to chemical;GO:0008152//metabolic process;GO:0050896//response to stimulus;GO:0071704//organic substance metabolic p…	-	GO:0016020//membrane;GO:0044464//cell part;GO:0044424//intracellular part;GO:0044432//endoplasmic reticulum part;GO:0005622//intracellular;GO:0005783//endoplasmic reticulum;GO:0043231//intracellular membrane-bounded organelle;GO:0043226//organelle;GO:0044446//intracellular organelle part;GO:0043229//intracellular organelle;GO:0005623//cell;GO:0044422//organelle part;GO:0044444//cytoplasmic part;G…
Unigene10151	yes	no	GO:0008152//metabolic process;GO:0044710//single-organism metabolic process;GO:0044699//single-organism process	GO:0016491//oxidoreductase activity;GO:0005488//binding;GO:0046906//tetrapyrrole binding;GO:1901363//heterocyclic compound binding;GO:0097159//organic cyclic compound binding;GO:0046914//transition metal ion binding;GO:0043169//cation binding;GO:0003824//catalytic activity;GO:0043167//ion binding;GO:0046872//metal ion binding	-
Unigene10156	yes	no	GO:0071704//organic substance metabolic process;GO:0043170//macromolecule metabolic process;GO:0044238//primary metabolic process;GO:0009987//cellular process;GO:0044267//cellular protein metabolic process;GO:0044237//cellular metabolic process;GO:0044260//cellular macromolecule metabolic process;GO:0019538//protein metabolic process;GO:0008152//metabolic process	GO:0016853//isomerase activity;GO:0003824//catalytic activity;GO:0016859//cis-trans isomerase activity	-
Unigene10160	yes	no	-	GO:0036094//small molecule binding;GO:0001883//purine nucleoside binding;GO:0032550//purine ribonucleoside binding;GO:0005488//binding;GO:1901363//heterocyclic compound binding;GO:0032549//ribonucleoside binding;GO:0097367//carbohydrate derivative binding;GO:0001882//nucleoside binding;GO:0097159//organic cyclic compound binding	-
Unigene10169	yes	no	GO:0006520//cellular amino acid metabolic process;GO:0019752//carboxylic acid metabolic process;GO:0043436//oxoacid metabolic process;GO:0044699//single-organism process;GO:0044281//small molecule metabolic process;GO:0044237//cellular metabolic process;GO:0006082//organic acid metabolic process;GO:1901605//alpha-amino acid metabolic process;GO:1901564//organonitrogen compound metabolic process;G…	GO:0016491//oxidoreductase activity;GO:0015930//glutamate synthase activity;GO:0003824//catalytic activity;GO:0016638//oxidoreductase activity, acting on the CH-NH2 group of donors	-
Unigene10171	yes	no	-	GO:0097159//organic cyclic compound binding;GO:0005488//binding	-
Unigene10173	yes	no	GO:0044710//single-organism metabolic process;GO:0044711//single-organism biosynthetic process;GO:0009058//biosynthetic process;GO:0044255//cellular lipid metabolic process;GO:0044238//primary metabolic process;GO:0044281//small molecule metabolic process;GO:0071704//organic substance metabolic process;GO:0006629//lipid metabolic process;GO:0044249//cellular biosynthetic process;GO:0072330//monoc…	GO:0016782//transferase activity, transferring sulfur-containing groups;GO:0051536//iron-sulfur cluster binding;GO:0016783//sulfurtransferase activity;GO:0005488//binding;GO:0003824//catalytic activity;GO:0051540//metal cluster binding;GO:0016740//transferase activity	-
Unigene10198	yes	no	GO:0051179//localization;GO:0051234//establishment of localization	-	GO:0031224//intrinsic component of membrane;GO:0016020//membrane;GO:0044425//membrane part
Unigene10200	yes	no	GO:0043288//apocarotenoid metabolic process;GO:0044237//cellular metabolic process;GO:0044763//single-organism cellular process;GO:0009886//post-embryonic morphogenesis;GO:0043436//oxoacid metabolic process;GO:0044699//single-organism process;GO:0006721//terpenoid metabolic process;GO:0032501//multicellular organismal process;GO:0019752//carboxylic acid metabolic process;GO:0006082//organic acid …	GO:0043167//ion binding;GO:0051540//metal cluster binding;GO:0043169//cation binding;GO:0051536//iron-sulfur cluster binding;GO:0005488//binding	GO:0043229//intracellular organelle;GO:0044444//cytoplasmic part;GO:0009536//plastid;GO:0005737//cytoplasm;GO:0044424//intracellular part;GO:0044464//cell part;GO:0043226//organelle;GO:0005623//cell;GO:0043231//intracellular membrane-bounded organelle;GO:0005622//intracellular;GO:0043227//membrane-bounded organelle
Unigene10203	yes	no	GO:0019538//protein metabolic process;GO:0008152//metabolic process;GO:0036211//protein modification process;GO:0006793//phosphorus metabolic process;GO:0071704//organic substance metabolic process;GO:0006796//phosphate-containing compound metabolic process;GO:0009987//cellular process;GO:0044237//cellular metabolic process;GO:0044238//primary metabolic process;GO:0043170//macromolecule metabolic…	GO:0005488//binding;GO:0003824//catalytic activity;GO:0001882//nucleoside binding;GO:0016740//transferase activity;GO:0036094//small molecule binding;GO:0016772//transferase activity, transferring phosphorus-containing groups;GO:0032550//purine ribonucleoside binding;GO:0097367//carbohydrate derivative binding;GO:0097159//organic cyclic compound binding;GO:1901363//heterocyclic compound binding;G…	GO:0016020//membrane
Unigene10204	yes	no	GO:0071702//organic substance transport;GO:0070727//cellular macromolecule localization;GO:0051179//localization;GO:0033036//macromolecule localization;GO:0008104//protein localization;GO:0015031//protein transport;GO:0051234//establishment of localization;GO:0044765//single-organism transport;GO:0006605//protein targeting;GO:0046907//intracellular transport;GO:0034613//cellular protein localizat…	GO:0005488//binding	-
Unigene10205	yes	no	GO:0010467//gene expression;GO:0043170//macromolecule metabolic process;GO:0071704//organic substance metabolic process;GO:0008152//metabolic process	-	GO:0030529//ribonucleoprotein complex;GO:0005623//cell;GO:0044464//cell part;GO:0044424//intracellular part;GO:0032991//macromolecular complex;GO:0005622//intracellular
Unigene10221	yes	no	GO:0010467//gene expression;GO:0043170//macromolecule metabolic process;GO:0008152//metabolic process;GO:0071704//organic substance metabolic process	GO:0003676//nucleic acid binding;GO:1901363//heterocyclic compound binding;GO:0005488//binding;GO:0005198//structural molecule activity;GO:0097159//organic cyclic compound binding;GO:0003723//RNA binding	GO:0043229//intracellular organelle;GO:0005623//cell;GO:0005622//intracellular;GO:0032991//macromolecular complex;GO:0043232//intracellular non-membrane-bounded organelle;GO:0005840//ribosome;GO:0043226//organelle;GO:0005737//cytoplasm;GO:0044446//intracellular organelle part;GO:0030529//ribonucleoprotein complex;GO:0044391//ribosomal subunit;GO:0044444//cytoplasmic part;GO:0044424//intracellular…
Unigene10226	yes	no	-	GO:1901363//heterocyclic compound binding;GO:0097367//carbohydrate derivative binding;GO:0001882//nucleoside binding;GO:0005488//binding;GO:0001883//purine nucleoside binding;GO:0036094//small molecule binding;GO:0097159//organic cyclic compound binding;GO:0032550//purine ribonucleoside binding;GO:0032549//ribonucleoside binding	-
Unigene10228	yes	no	GO:0043170//macromolecule metabolic process;GO:0008152//metabolic process;GO:0019538//protein metabolic process;GO:0071704//organic substance metabolic process;GO:0044238//primary metabolic process	GO:0003824//catalytic activity;GO:0005488//binding;GO:0043167//ion binding;GO:0070011//peptidase activity, acting on L-amino acid peptides;GO:0016787//hydrolase activity;GO:0043169//cation binding;GO:0008233//peptidase activity	-
Unigene10234	yes	no	GO:0051234//establishment of localization;GO:0051179//localization	-	GO:0044425//membrane part;GO:0016020//membrane;GO:0031224//intrinsic component of membrane
Unigene10241	yes	no	GO:0008152//metabolic process;GO:0019538//protein metabolic process;GO:0003006//developmental process involved in reproduction;GO:0022414//reproductive process;GO:0009987//cellular process;GO:0043170//macromolecule metabolic process;GO:0071704//organic substance metabolic process;GO:0019222//regulation of metabolic process;GO:0032502//developmental process;GO:0044699//single-organism process;GO:0…	GO:0005488//binding;GO:0005515//protein binding;GO:0003824//catalytic activity;GO:0008233//peptidase activity;GO:0016787//hydrolase activity;GO:0070011//peptidase activity, acting on L-amino acid peptides	GO:0030312//external encapsulating structure;GO:0005576//extracellular region;GO:0044464//cell part;GO:0071944//cell periphery;GO:0005618//cell wall;GO:0005623//cell
Unigene10244	yes	no	-	GO:0016421//CoA carboxylase activity;GO:0032550//purine ribonucleoside binding;GO:0016885//ligase activity, forming carbon-carbon bonds;GO:0097367//carbohydrate derivative binding;GO:0043169//cation binding;GO:0001883//purine nucleoside binding;GO:0036094//small molecule binding;GO:0097159//organic cyclic compound binding;GO:0016879//ligase activity, forming carbon-nitrogen bonds;GO:0016874//liga…	-
Unigene10258	yes	no	GO:0006464//cellular protein modification process;GO:0009987//cellular process;GO:0050896//response to stimulus;GO:0009644//response to high light intensity;GO:0043170//macromolecule metabolic process;GO:0009416//response to light stimulus;GO:0019538//protein metabolic process;GO:0009628//response to abiotic stimulus;GO:0044260//cellular macromolecule metabolic process;GO:0009642//response to lig…	GO:0004175//endopeptidase activity;GO:0016787//hydrolase activity;GO:0003824//catalytic activity;GO:0070011//peptidase activity, acting on L-amino acid peptides;GO:0008233//peptidase activity	GO:0009536//plastid;GO:0043226//organelle;GO:0005737//cytoplasm;GO:0044444//cytoplasmic part;GO:0005623//cell;GO:0044464//cell part;GO:0005622//intracellular;GO:0043227//membrane-bounded organelle;GO:0043229//intracellular organelle;GO:0043231//intracellular membrane-bounded organelle;GO:0044424//intracellular part
Unigene10267	no	yes	GO:0008152//metabolic process	GO:0008168//methyltransferase activity;GO:0003824//catalytic activity;GO:0016741//transferase activity, transferring one-carbon groups;GO:0005515//protein binding;GO:0005488//binding;GO:0016740//transferase activity	-
Unigene10274	yes	no	-	GO:0003824//catalytic activity;GO:0016787//hydrolase activity	-
Unigene10276	yes	yes	GO:0008152//metabolic process;GO:0044710//single-organism metabolic process;GO:0044699//single-organism process	GO:1901363//heterocyclic compound binding;GO:0097159//organic cyclic compound binding;GO:0036094//small molecule binding;GO:0003824//catalytic activity;GO:0016903//oxidoreductase activity, acting on the aldehyde or oxo group of donors;GO:0005488//binding;GO:0000166//nucleotide binding;GO:1901265//nucleoside phosphate binding;GO:0016491//oxidoreductase activity	-
Unigene10277	yes	no	GO:0044699//single-organism process;GO:0008152//metabolic process;GO:0044710//single-organism metabolic process	GO:0016491//oxidoreductase activity;GO:0005488//binding;GO:0043167//ion binding;GO:0046906//tetrapyrrole binding;GO:1901363//heterocyclic compound binding;GO:0043169//cation binding;GO:0003824//catalytic activity;GO:0046914//transition metal ion binding;GO:0097159//organic cyclic compound binding;GO:0046872//metal ion binding	-
Unigene10280	yes	no	GO:0044710//single-organism metabolic process;GO:0032502//developmental process;GO:0006643//membrane lipid metabolic process;GO:0046467//membrane lipid biosynthetic process;GO:0044763//single-organism cellular process;GO:1901564//organonitrogen compound metabolic process;GO:0006807//nitrogen compound metabolic process;GO:0008202//steroid metabolic process;GO:0044237//cellular metabolic process;GO…	GO:0016616//oxidoreductase activity, acting on the CH-OH group of donors, NAD or NADP as acceptor;GO:0016614//oxidoreductase activity, acting on CH-OH group of donors;GO:0016491//oxidoreductase activity;GO:0003824//catalytic activity	GO:0043226//organelle;GO:0043227//membrane-bounded organelle;GO:0031224//intrinsic component of membrane;GO:0044422//organelle part;GO:0016020//membrane;GO:0044425//membrane part;GO:0031090//organelle membrane
Unigene10303	yes	no	GO:0044237//cellular metabolic process;GO:0044238//primary metabolic process;GO:0071704//organic substance metabolic process;GO:0043170//macromolecule metabolic process;GO:0044260//cellular macromolecule metabolic process;GO:0009987//cellular process;GO:0044267//cellular protein metabolic process;GO:0019538//protein metabolic process;GO:0008152//metabolic process	GO:0016859//cis-trans isomerase activity;GO:0016853//isomerase activity;GO:0003824//catalytic activity	-
Unigene10310	yes	no	GO:0006811//ion transport;GO:0016043//cellular component organization;GO:0006970//response to osmotic stress;GO:0030001//metal ion transport;GO:1902578//single-organism localization;GO:0006810//transport;GO:0044765//single-organism transport;GO:0015695//organic cation transport;GO:0051179//localization;GO:0071840//cellular component organization or biogenesis;GO:0070838//divalent metal ion transp…	GO:0005275//amine transmembrane transporter activity;GO:0022857//transmembrane transporter activity;GO:0005372//water transmembrane transporter activity;GO:0022891//substrate-specific transmembrane transporter activity;GO:0005215//transporter activity;GO:0022892//substrate-specific transporter activity;GO:0022804//active transmembrane transporter activity	GO:0044446//intracellular organelle part;GO:0031975//envelope;GO:0044464//cell part;GO:0005618//cell wall;GO:0016020//membrane;GO:0030312//external encapsulating structure;GO:0005911//cell-cell junction;GO:0005623//cell;GO:0043226//organelle;GO:0030054//cell junction;GO:0005737//cytoplasm;GO:0044425//membrane part;GO:0005622//intracellular;GO:0031967//organelle envelope;GO:0043231//intracellular …
Unigene10312	yes	yes	GO:0050896//response to stimulus	-	-
Unigene10313	yes	no	GO:0009127//purine nucleoside monophosphate biosynthetic process;GO:0009168//purine ribonucleoside monophosphate biosynthetic process;GO:0009142//nucleoside triphosphate biosynthetic process;GO:0044763//single-organism cellular process;GO:0019637//organophosphate metabolic process;GO:0034654//nucleobase-containing compound biosynthetic process;GO:0009161//ribonucleoside monophosphate metabolic pr…	GO:0016887//ATPase activity;GO:0032550//purine ribonucleoside binding;GO:0019829//cation-transporting ATPase activity;GO:0097367//carbohydrate derivative binding;GO:0015399//primary active transmembrane transporter activity;GO:0008324//cation transmembrane transporter activity;GO:0022891//substrate-specific transmembrane transporter activity;GO:0001882//nucleoside binding;GO:0015405//P-P-bond-hyd…	GO:0033178//proton-transporting two-sector ATPase complex, catalytic domain;GO:0044446//intracellular organelle part;GO:0044425//membrane part;GO:0005622//intracellular;GO:0005737//cytoplasm;GO:0043229//intracellular organelle;GO:0044434//chloroplast part;GO:0043226//organelle;GO:0044464//cell part;GO:0043231//intracellular membrane-bounded organelle;GO:0044444//cytoplasmic part;GO:0044422//organ…
Unigene10319	no	yes	GO:0051234//establishment of localization;GO:0051179//localization	-	GO:0031224//intrinsic component of membrane;GO:0016020//membrane;GO:0044425//membrane part
Unigene10321	yes	yes	GO:0098542//defense response to other organism;GO:0009607//response to biotic stimulus;GO:0001906//cell killing;GO:0006952//defense response;GO:0044765//single-organism transport;GO:0009620//response to fungus;GO:0051179//localization;GO:0051234//establishment of localization;GO:0050896//response to stimulus;GO:0009605//response to external stimulus;GO:0042742//defense response to bacterium;GO:00…	GO:0005488//binding	-
Unigene10325	yes	no	GO:0005975//carbohydrate metabolic process;GO:0071704//organic substance metabolic process;GO:0044699//single-organism process;GO:0044237//cellular metabolic process;GO:0043436//oxoacid metabolic process;GO:0044763//single-organism cellular process;GO:0043648//dicarboxylic acid metabolic process;GO:0006082//organic acid metabolic process;GO:0009987//cellular process;GO:0044281//small molecule met…	GO:0016491//oxidoreductase activity;GO:0016615//malate dehydrogenase activity;GO:0016614//oxidoreductase activity, acting on CH-OH group of donors;GO:0003824//catalytic activity	-
Unigene10327	yes	no	GO:0009987//cellular process;GO:0008152//metabolic process	-	-
Unigene10331	yes	no	GO:0043170//macromolecule metabolic process;GO:0044238//primary metabolic process;GO:0008152//metabolic process;GO:0019538//protein metabolic process;GO:0071704//organic substance metabolic process	GO:0003824//catalytic activity;GO:0016787//hydrolase activity	GO:0044425//membrane part;GO:0005622//intracellular;GO:0043226//organelle;GO:0044464//cell part;GO:0043231//intracellular membrane-bounded organelle;GO:0005623//cell;GO:0016020//membrane;GO:0044424//intracellular part;GO:0044422//organelle part;GO:0043229//intracellular organelle;GO:0031090//organelle membrane;GO:0043227//membrane-bounded organelle;GO:0031224//intrinsic component of membrane
Unigene10332	yes	no	GO:0031326//regulation of cellular biosynthetic process;GO:0065007//biological regulation;GO:0060255//regulation of macromolecule metabolic process;GO:0050789//regulation of biological process;GO:0010556//regulation of macromolecule biosynthetic process;GO:0051246//regulation of protein metabolic process;GO:0019222//regulation of metabolic process;GO:0080090//regulation of primary metabolic proce…	GO:0003676//nucleic acid binding;GO:0003723//RNA binding;GO:0097159//organic cyclic compound binding;GO:0008135//translation factor activity, RNA binding;GO:0005488//binding;GO:1901363//heterocyclic compound binding	GO:0070993//translation preinitiation complex;GO:0044464//cell part;GO:0044424//intracellular part;GO:0005737//cytoplasm;GO:0043234//protein complex;GO:0030529//ribonucleoprotein complex;GO:0005622//intracellular;GO:0032991//macromolecular complex;GO:0044444//cytoplasmic part;GO:0005623//cell
Unigene10333	yes	no	GO:0080090//regulation of primary metabolic process;GO:0051246//regulation of protein metabolic process;GO:0019222//regulation of metabolic process;GO:0010608//posttranscriptional regulation of gene expression;GO:0006417//regulation of translation;GO:2000112//regulation of cellular macromolecule biosynthetic process;GO:0031326//regulation of cellular biosynthetic process;GO:0050789//regulation of…	GO:0097159//organic cyclic compound binding;GO:1901363//heterocyclic compound binding;GO:0003723//RNA binding;GO:0008135//translation factor activity, RNA binding;GO:0003676//nucleic acid binding;GO:0005488//binding	GO:0044424//intracellular part;GO:0032991//macromolecular complex;GO:0044464//cell part;GO:0043234//protein complex;GO:0044444//cytoplasmic part;GO:0070993//translation preinitiation complex;GO:0005737//cytoplasm;GO:0030529//ribonucleoprotein complex;GO:0005623//cell;GO:0005622//intracellular
Unigene10335	yes	no	-	-	GO:0044425//membrane part;GO:0031224//intrinsic component of membrane;GO:0016020//membrane
Unigene10336	yes	no	-	-	GO:0016020//membrane;GO:0044425//membrane part
Unigene10365	yes	no	GO:0043170//macromolecule metabolic process;GO:0008152//metabolic process;GO:0071704//organic substance metabolic process;GO:0010467//gene expression	-	GO:0032991//macromolecular complex;GO:0005622//intracellular;GO:0044464//cell part;GO:0030529//ribonucleoprotein complex;GO:0044424//intracellular part;GO:0005623//cell
Unigene10372	yes	no	GO:0008152//metabolic process;GO:0043170//macromolecule metabolic process;GO:0010467//gene expression;GO:0071704//organic substance metabolic process	-	GO:0005623//cell;GO:0044464//cell part;GO:0032991//macromolecular complex;GO:0030529//ribonucleoprotein complex;GO:0005622//intracellular;GO:0044424//intracellular part
Unigene10373	yes	no	GO:0008152//metabolic process;GO:0043170//macromolecule metabolic process;GO:0071704//organic substance metabolic process;GO:0010467//gene expression	-	GO:0044424//intracellular part;GO:0044464//cell part;GO:0030529//ribonucleoprotein complex;GO:0005622//intracellular;GO:0005623//cell;GO:0032991//macromolecular complex
Unigene10385	yes	no	GO:0044699//single-organism process;GO:0044710//single-organism metabolic process;GO:0043436//oxoacid metabolic process;GO:0006082//organic acid metabolic process;GO:0000097//sulfur amino acid biosynthetic process;GO:0008152//metabolic process;GO:0006520//cellular amino acid metabolic process;GO:1901566//organonitrogen compound biosynthetic process;GO:0044249//cellular biosynthetic process;GO:001…	-	GO:0043234//protein complex;GO:0032991//macromolecular complex
Unigene10386	yes	no	GO:0008152//metabolic process;GO:0071704//organic substance metabolic process;GO:0034645//cellular macromolecule biosynthetic process;GO:0044249//cellular biosynthetic process;GO:0043170//macromolecule metabolic process;GO:0009059//macromolecule biosynthetic process;GO:0044271//cellular nitrogen compound biosynthetic process;GO:0009987//cellular process;GO:0044237//cellular metabolic process;GO:0…	GO:0016779//nucleotidyltransferase activity;GO:0005488//binding;GO:0016772//transferase activity, transferring phosphorus-containing groups;GO:0043167//ion binding;GO:0003824//catalytic activity;GO:0043169//cation binding;GO:0034062//RNA polymerase activity;GO:0016740//transferase activity	GO:0043231//intracellular membrane-bounded organelle;GO:0070013//intracellular organelle lumen;GO:0043226//organelle;GO:0005622//intracellular;GO:0044451//nucleoplasm part;GO:0043233//organelle lumen;GO:0043227//membrane-bounded organelle;GO:0044428//nuclear part;GO:0044422//organelle part;GO:0043229//intracellular organelle;GO:0005623//cell;GO:0031974//membrane-enclosed lumen;GO:0044424//intrace…
Unigene10396	yes	no	GO:0008202//steroid metabolic process;GO:1901360//organic cyclic compound metabolic process;GO:0009987//cellular process;GO:0006722//triterpenoid metabolic process;GO:0044711//single-organism biosynthetic process;GO:0044699//single-organism process;GO:0008610//lipid biosynthetic process;GO:0006721//terpenoid metabolic process;GO:0006694//steroid biosynthetic process;GO:0044255//cellular lipid met…	-	GO:0044425//membrane part;GO:0031090//organelle membrane;GO:0031224//intrinsic component of membrane;GO:0044422//organelle part;GO:0043226//organelle;GO:0043227//membrane-bounded organelle;GO:0016020//membrane
Unigene10403	yes	no	GO:0006725//cellular aromatic compound metabolic process;GO:0006807//nitrogen compound metabolic process;GO:0043170//macromolecule metabolic process;GO:0006259//DNA metabolic process;GO:0008152//metabolic process;GO:0044260//cellular macromolecule metabolic process;GO:0046483//heterocycle metabolic process;GO:0071704//organic substance metabolic process;GO:1901360//organic cyclic compound metabol…	GO:0016740//transferase activity;GO:0097159//organic cyclic compound binding;GO:0016772//transferase activity, transferring phosphorus-containing groups;GO:0005488//binding;GO:0097367//carbohydrate derivative binding;GO:0034061//DNA polymerase activity;GO:0001882//nucleoside binding;GO:0032550//purine ribonucleoside binding;GO:1901363//heterocyclic compound binding;GO:0036094//small molecule bind…	GO:0005623//cell;GO:1902494//catalytic complex;GO:0043234//protein complex;GO:0032991//macromolecular complex;GO:1990234//transferase complex;GO:0044424//intracellular part;GO:0042575//DNA polymerase complex;GO:0005622//intracellular;GO:0044464//cell part
Unigene10404	yes	no	GO:0006139//nucleobase-containing compound metabolic process;GO:0006725//cellular aromatic compound metabolic process;GO:0090304//nucleic acid metabolic process;GO:0034641//cellular nitrogen compound metabolic process;GO:0043170//macromolecule metabolic process;GO:0006807//nitrogen compound metabolic process;GO:0044237//cellular metabolic process;GO:1901360//organic cyclic compound metabolic proc…	GO:0097159//organic cyclic compound binding;GO:0016772//transferase activity, transferring phosphorus-containing groups;GO:0036094//small molecule binding;GO:0097367//carbohydrate derivative binding;GO:1901363//heterocyclic compound binding;GO:0005488//binding;GO:0016740//transferase activity;GO:0034061//DNA polymerase activity;GO:0001883//purine nucleoside binding;GO:0032550//purine ribonucleosi…	GO:1990234//transferase complex;GO:0043234//protein complex;GO:0044464//cell part;GO:0042575//DNA polymerase complex;GO:0005622//intracellular;GO:0044424//intracellular part;GO:0005623//cell;GO:1902494//catalytic complex;GO:0032991//macromolecular complex
Unigene10413	yes	no	-	GO:0005488//binding;GO:0097159//organic cyclic compound binding	-
Unigene10416	yes	no	GO:0043412//macromolecule modification;GO:0070647//protein modification by small protein conjugation or removal;GO:0008152//metabolic process;GO:0019538//protein metabolic process;GO:0044238//primary metabolic process;GO:0009987//cellular process;GO:0044237//cellular metabolic process;GO:0044267//cellular protein metabolic process;GO:0032446//protein modification by small protein conjugation;GO:0…	-	-
Unigene10417	yes	no	GO:0010646//regulation of cell communication;GO:0016049//cell growth;GO:0040007//growth;GO:0009314//response to radiation;GO:0048869//cellular developmental process;GO:0009908//flower development;GO:0065007//biological regulation;GO:0005976//polysaccharide metabolic process;GO:0030154//cell differentiation;GO:0090567//reproductive shoot system development;GO:0003002//regionalization;GO:0044767//s…	GO:0032550//purine ribonucleoside binding;GO:0016818//hydrolase activity, acting on acid anhydrides, in phosphorus-containing anhydrides;GO:0016887//ATPase activity;GO:0042623//ATPase activity, coupled;GO:0005215//transporter activity;GO:0015405//P-P-bond-hydrolysis-driven transmembrane transporter activity;GO:0016820//hydrolase activity, acting on acid anhydrides, catalyzing transmembrane moveme…	GO:0031224//intrinsic component of membrane;GO:0016020//membrane;GO:0044425//membrane part
Unigene10419	yes	yes	GO:0010467//gene expression;GO:0046483//heterocycle metabolic process;GO:0090304//nucleic acid metabolic process;GO:0008152//metabolic process;GO:0034641//cellular nitrogen compound metabolic process;GO:0006807//nitrogen compound metabolic process;GO:1901360//organic cyclic compound metabolic process;GO:0044238//primary metabolic process;GO:0071704//organic substance metabolic process;GO:0043170/…	GO:0003824//catalytic activity;GO:1901363//heterocyclic compound binding;GO:0016866//intramolecular transferase activity;GO:0003676//nucleic acid binding;GO:0016853//isomerase activity;GO:0005488//binding;GO:0097159//organic cyclic compound binding	-
Unigene10433	yes	no	GO:0006793//phosphorus metabolic process;GO:0006796//phosphate-containing compound metabolic process;GO:0036211//protein modification process;GO:0044267//cellular protein metabolic process;GO:0043170//macromolecule metabolic process;GO:0044260//cellular macromolecule metabolic process;GO:0009987//cellular process;GO:0071704//organic substance metabolic process;GO:0043412//macromolecule modificati…	GO:0001883//purine nucleoside binding;GO:0097159//organic cyclic compound binding;GO:0036094//small molecule binding;GO:0016301//kinase activity;GO:0097367//carbohydrate derivative binding;GO:0032549//ribonucleoside binding;GO:0001882//nucleoside binding;GO:0032550//purine ribonucleoside binding;GO:0016740//transferase activity;GO:0003824//catalytic activity;GO:1901363//heterocyclic compound bind…	-
Unigene10437	yes	no	-	GO:0005488//binding;GO:0046914//transition metal ion binding;GO:0046872//metal ion binding;GO:0043167//ion binding;GO:0043169//cation binding	-
Unigene10446	yes	no	GO:0044763//single-organism cellular process;GO:0044699//single-organism process;GO:0009987//cellular process	-	-
Unigene10459	yes	no	-	-	GO:0005623//cell;GO:0043231//intracellular membrane-bounded organelle;GO:0043229//intracellular organelle;GO:0044464//cell part;GO:0044424//intracellular part;GO:0043227//membrane-bounded organelle;GO:0043226//organelle;GO:0005622//intracellular
Unigene10462	yes	no	GO:0009404//toxin metabolic process;GO:0019748//secondary metabolic process;GO:0044710//single-organism metabolic process;GO:0044699//single-organism process;GO:0008152//metabolic process;GO:0009987//cellular process;GO:0044763//single-organism cellular process;GO:0044237//cellular metabolic process	-	-
Unigene10468	yes	no	GO:0071704//organic substance metabolic process;GO:0043170//macromolecule metabolic process;GO:0010467//gene expression;GO:0008152//metabolic process	-	GO:0030529//ribonucleoprotein complex;GO:0032991//macromolecular complex;GO:0044424//intracellular part;GO:0005623//cell;GO:0005622//intracellular;GO:0044464//cell part
Unigene10485	yes	no	-	GO:0016740//transferase activity;GO:0003824//catalytic activity;GO:0016772//transferase activity, transferring phosphorus-containing groups	-
Unigene10494	yes	yes	GO:0008152//metabolic process;GO:0009987//cellular process;GO:0044260//cellular macromolecule metabolic process;GO:0044237//cellular metabolic process;GO:1901576//organic substance biosynthetic process;GO:0071704//organic substance metabolic process;GO:0019222//regulation of metabolic process;GO:0009058//biosynthetic process;GO:0009059//macromolecule biosynthetic process;GO:0050789//regulation of…	GO:0005488//binding;GO:0005515//protein binding;GO:0001071//nucleic acid binding transcription factor activity	GO:0043231//intracellular membrane-bounded organelle;GO:0043229//intracellular organelle;GO:0005623//cell;GO:0043227//membrane-bounded organelle;GO:0043226//organelle;GO:0044464//cell part;GO:0005622//intracellular;GO:0044424//intracellular part
Unigene10502	yes	no	GO:0010468//regulation of gene expression;GO:0050789//regulation of biological process;GO:0019222//regulation of metabolic process;GO:0060255//regulation of macromolecule metabolic process;GO:0065007//biological regulation	-	GO:0044424//intracellular part;GO:0033202//DNA helicase complex;GO:0005622//intracellular;GO:0005623//cell;GO:0032991//macromolecular complex;GO:1902494//catalytic complex;GO:0044464//cell part;GO:0043234//protein complex
Unigene10507	yes	no	-	GO:0005488//binding	-
Unigene10517	yes	no	-	GO:0097159//organic cyclic compound binding;GO:0005488//binding;GO:0005515//protein binding;GO:0003676//nucleic acid binding;GO:0046983//protein dimerization activity;GO:1901363//heterocyclic compound binding	GO:0043226//organelle;GO:0044464//cell part;GO:0005622//intracellular;GO:0043227//membrane-bounded organelle;GO:0044422//organelle part;GO:0044444//cytoplasmic part;GO:0030054//cell junction;GO:0009536//plastid;GO:0005737//cytoplasm;GO:0031090//organelle membrane;GO:0043229//intracellular organelle;GO:0016020//membrane;GO:0044424//intracellular part;GO:0005623//cell;GO:0043231//intracellular memb…
Unigene10520	yes	no	GO:0022414//reproductive process;GO:0051171//regulation of nitrogen compound metabolic process;GO:0050789//regulation of biological process;GO:0006725//cellular aromatic compound metabolic process;GO:0006355//regulation of transcription, DNA-templated;GO:0009653//anatomical structure morphogenesis;GO:0010468//regulation of gene expression;GO:0065007//biological regulation;GO:0042742//defense resp…	GO:0051540//metal cluster binding;GO:0043169//cation binding;GO:0003824//catalytic activity;GO:0004497//monooxygenase activity;GO:0016730//oxidoreductase activity, acting on iron-sulfur proteins as donors;GO:0005488//binding;GO:0016701//oxidoreductase activity, acting on single donors with incorporation of molecular oxygen;GO:0016703//oxidoreductase activity, acting on single donors with incorpor…	GO:0009579//thylakoid;GO:0005623//cell;GO:0043226//organelle;GO:0043231//intracellular membrane-bounded organelle;GO:0042170//plastid membrane;GO:0044464//cell part;GO:0005622//intracellular;GO:0044424//intracellular part;GO:0044422//organelle part;GO:0043227//membrane-bounded organelle;GO:0031975//envelope;GO:0044435//plastid part;GO:0031967//organelle envelope;GO:0044446//intracellular organell…
Unigene10526	yes	no	GO:0008152//metabolic process;GO:0044699//single-organism process;GO:0044710//single-organism metabolic process	GO:0036094//small molecule binding;GO:0000166//nucleotide binding;GO:1901265//nucleoside phosphate binding;GO:0016903//oxidoreductase activity, acting on the aldehyde or oxo group of donors;GO:0097159//organic cyclic compound binding;GO:0016491//oxidoreductase activity;GO:0003824//catalytic activity;GO:1901363//heterocyclic compound binding;GO:0005488//binding	-
Unigene10538	yes	no	GO:0051234//establishment of localization;GO:0051179//localization;GO:0006810//transport	-	GO:0031224//intrinsic component of membrane;GO:0016020//membrane;GO:0044425//membrane part
Unigene10559	yes	no	GO:0044763//single-organism cellular process;GO:0000911//cytokinesis by cell plate formation;GO:0007049//cell cycle;GO:0044699//single-organism process;GO:0000910//cytokinesis;GO:0022402//cell cycle process;GO:0000278//mitotic cell cycle;GO:0032506//cytokinetic process;GO:0040007//growth;GO:0009987//cellular process;GO:0000281//mitotic cytokinesis;GO:1903047//mitotic cell cycle process;GO:1902410…	GO:0004674//protein serine/threonine kinase activity;GO:0016773//phosphotransferase activity, alcohol group as acceptor;GO:0016740//transferase activity;GO:0016772//transferase activity, transferring phosphorus-containing groups;GO:0004683//calmodulin-dependent protein kinase activity;GO:0016301//kinase activity;GO:0004672//protein kinase activity;GO:0003824//catalytic activity	GO:1902494//catalytic complex;GO:0044464//cell part;GO:0043234//protein complex;GO:0000151//ubiquitin ligase complex;GO:0031461//cullin-RING ubiquitin ligase complex;GO:0032991//macromolecular complex;GO:0044424//intracellular part;GO:0005623//cell;GO:1990234//transferase complex;GO:0005622//intracellular
Unigene10560	yes	no	GO:0008152//metabolic process;GO:0044238//primary metabolic process	GO:0015926//glucosidase activity;GO:0016798//hydrolase activity, acting on glycosyl bonds;GO:0004553//hydrolase activity, hydrolyzing O-glycosyl compounds;GO:0003824//catalytic activity;GO:0016787//hydrolase activity;GO:0008422//beta-glucosidase activity	-
Unigene10566	yes	no	GO:0006950//response to stress;GO:0008152//metabolic process;GO:0071704//organic substance metabolic process;GO:0044238//primary metabolic process;GO:0043170//macromolecule metabolic process;GO:0019538//protein metabolic process;GO:0009987//cellular process;GO:0044260//cellular macromolecule metabolic process;GO:0044237//cellular metabolic process;GO:0050896//response to stimulus;GO:0044267//cell…	GO:0043169//cation binding;GO:0005488//binding;GO:0005515//protein binding;GO:0043167//ion binding	-
Unigene10569	yes	no	-	-	GO:0044425//membrane part;GO:0031224//intrinsic component of membrane;GO:0016020//membrane
Unigene10576	yes	no	GO:0051649//establishment of localization in cell;GO:0045184//establishment of protein localization;GO:0015031//protein transport;GO:0034613//cellular protein localization;GO:0051179//localization;GO:0006886//intracellular protein transport;GO:0071702//organic substance transport;GO:0006810//transport;GO:0051234//establishment of localization;GO:0070727//cellular macromolecule localization;GO:004…	-	GO:0044423//virion part;GO:0019012//virion
Unigene10593	yes	no	GO:0051179//localization;GO:0008104//protein localization;GO:0071702//organic substance transport;GO:0045184//establishment of protein localization;GO:0015031//protein transport;GO:0033036//macromolecule localization;GO:0006810//transport;GO:0051234//establishment of localization	GO:0097367//carbohydrate derivative binding;GO:1901363//heterocyclic compound binding;GO:0001883//purine nucleoside binding;GO:0001882//nucleoside binding;GO:0036094//small molecule binding;GO:0032549//ribonucleoside binding;GO:0005488//binding;GO:0032550//purine ribonucleoside binding;GO:0097159//organic cyclic compound binding	GO:0044464//cell part;GO:0005623//cell;GO:0005622//intracellular;GO:0043231//intracellular membrane-bounded organelle;GO:0043229//intracellular organelle;GO:0043227//membrane-bounded organelle;GO:0043226//organelle;GO:0044424//intracellular part
Unigene10597	yes	yes	GO:0022613//ribonucleoprotein complex biogenesis;GO:0071840//cellular component organization or biogenesis;GO:0044085//cellular component biogenesis	-	GO:0005623//cell;GO:0043226//organelle;GO:0044424//intracellular part;GO:0043228//non-membrane-bounded organelle;GO:0043229//intracellular organelle;GO:0043227//membrane-bounded organelle;GO:0043232//intracellular non-membrane-bounded organelle;GO:0044464//cell part;GO:0043231//intracellular membrane-bounded organelle;GO:0005622//intracellular
Unigene10614	yes	no	GO:0044711//single-organism biosynthetic process;GO:0044283//small molecule biosynthetic process;GO:1901564//organonitrogen compound metabolic process;GO:0009069//serine family amino acid metabolic process;GO:0044281//small molecule metabolic process;GO:0044699//single-organism process;GO:1901605//alpha-amino acid metabolic process;GO:0006082//organic acid metabolic process;GO:0009058//biosynthet…	GO:0003824//catalytic activity	-
Unigene10633	yes	no	GO:0044710//single-organism metabolic process;GO:0008152//metabolic process;GO:0006650//glycerophospholipid metabolic process;GO:0019637//organophosphate metabolic process;GO:0044237//cellular metabolic process;GO:0046486//glycerolipid metabolic process;GO:0044238//primary metabolic process;GO:0044763//single-organism cellular process;GO:0006629//lipid metabolic process;GO:0071704//organic substa…	GO:0043167//ion binding;GO:0016788//hydrolase activity, acting on ester bonds;GO:0004620//phospholipase activity;GO:0043169//cation binding;GO:0046872//metal ion binding;GO:0016298//lipase activity;GO:0003824//catalytic activity;GO:0005488//binding;GO:0016787//hydrolase activity	-
Unigene10636	yes	no	GO:0051234//establishment of localization;GO:0051179//localization;GO:0044763//single-organism cellular process;GO:0044699//single-organism process;GO:0006811//ion transport;GO:0009987//cellular process;GO:0044765//single-organism transport;GO:0006812//cation transport;GO:0006810//transport;GO:1902578//single-organism localization	GO:0022891//substrate-specific transmembrane transporter activity;GO:0005215//transporter activity;GO:0022892//substrate-specific transporter activity;GO:0015075//ion transmembrane transporter activity;GO:0022857//transmembrane transporter activity;GO:0022890//inorganic cation transmembrane transporter activity;GO:0008324//cation transmembrane transporter activity	GO:0043231//intracellular membrane-bounded organelle;GO:0031224//intrinsic component of membrane;GO:0005623//cell;GO:0005622//intracellular;GO:0044464//cell part;GO:0043227//membrane-bounded organelle;GO:0016020//membrane;GO:0044425//membrane part;GO:0043229//intracellular organelle;GO:0044424//intracellular part;GO:0043226//organelle
Unigene10638	yes	no	-	GO:0005488//binding	GO:0044424//intracellular part;GO:0043229//intracellular organelle;GO:0043226//organelle;GO:0044464//cell part;GO:0043231//intracellular membrane-bounded organelle;GO:0043227//membrane-bounded organelle;GO:0005622//intracellular;GO:0005623//cell
Unigene10654	yes	no	GO:0050896//response to stimulus;GO:0044238//primary metabolic process;GO:0050794//regulation of cellular process;GO:0044237//cellular metabolic process;GO:0006464//cellular protein modification process;GO:0008152//metabolic process;GO:0016310//phosphorylation;GO:0023052//signaling;GO:0007165//signal transduction;GO:0044700//single organism signaling;GO:0006793//phosphorus metabolic process;GO:00…	GO:0016772//transferase activity, transferring phosphorus-containing groups;GO:0016773//phosphotransferase activity, alcohol group as acceptor;GO:0005488//binding;GO:0004672//protein kinase activity;GO:0032550//purine ribonucleoside binding;GO:0097367//carbohydrate derivative binding;GO:0003824//catalytic activity;GO:1901363//heterocyclic compound binding;GO:0016301//kinase activity;GO:0016740//t…	-
Unigene10667	yes	no	GO:0008152//metabolic process;GO:0044699//single-organism process;GO:0044710//single-organism metabolic process	-	GO:0031224//intrinsic component of membrane;GO:0016020//membrane;GO:0044425//membrane part
Unigene10669	yes	no	-	-	GO:0031224//intrinsic component of membrane;GO:0044425//membrane part;GO:0016020//membrane
Unigene10675	yes	no	GO:0097659//nucleic acid-templated transcription;GO:0003006//developmental process involved in reproduction;GO:0016070//RNA metabolic process;GO:0009058//biosynthetic process;GO:0034654//nucleobase-containing compound biosynthetic process;GO:0048856//anatomical structure development;GO:0006807//nitrogen compound metabolic process;GO:0034641//cellular nitrogen compound metabolic process;GO:0048608…	-	-
Unigene10696	yes	no	GO:0015980//energy derivation by oxidation of organic compounds;GO:0044699//single-organism process;GO:0044710//single-organism metabolic process;GO:0009987//cellular process;GO:0044763//single-organism cellular process;GO:0044237//cellular metabolic process;GO:0006091//generation of precursor metabolites and energy;GO:0055114//oxidation-reduction process;GO:0008152//metabolic process;GO:0022900/…	GO:0050136//NADH dehydrogenase (quinone) activity;GO:0003954//NADH dehydrogenase activity;GO:0016655//oxidoreductase activity, acting on NAD(P)H, quinone or similar compound as acceptor;GO:0005488//binding;GO:0003824//catalytic activity;GO:0016491//oxidoreductase activity;GO:0016651//oxidoreductase activity, acting on NAD(P)H;GO:0048037//cofactor binding	GO:0044446//intracellular organelle part;GO:0005622//intracellular;GO:0044422//organelle part;GO:0043226//organelle;GO:0005737//cytoplasm;GO:0044444//cytoplasmic part;GO:0044434//chloroplast part;GO:0031224//intrinsic component of membrane;GO:0043229//intracellular organelle;GO:0043231//intracellular membrane-bounded organelle;GO:0044435//plastid part;GO:0005623//cell;GO:0044464//cell part;GO:000…
Unigene10706	yes	no	GO:0044699//single-organism process;GO:0009987//cellular process;GO:0044763//single-organism cellular process	-	GO:0044425//membrane part;GO:0031224//intrinsic component of membrane;GO:0016020//membrane
Unigene10716	yes	no	GO:1901135//carbohydrate derivative metabolic process;GO:0006163//purine nucleotide metabolic process;GO:0019752//carboxylic acid metabolic process;GO:0018130//heterocycle biosynthetic process;GO:0009259//ribonucleotide metabolic process;GO:0006793//phosphorus metabolic process;GO:1901362//organic cyclic compound biosynthetic process;GO:0008152//metabolic process;GO:0071704//organic substance met…	GO:0001883//purine nucleoside binding;GO:0005488//binding;GO:0032550//purine ribonucleoside binding;GO:0003824//catalytic activity;GO:0016817//hydrolase activity, acting on acid anhydrides;GO:0001882//nucleoside binding;GO:0016818//hydrolase activity, acting on acid anhydrides, in phosphorus-containing anhydrides;GO:1901363//heterocyclic compound binding;GO:0016884//carbon-nitrogen ligase activit…	-
Unigene10727	yes	no	GO:0050789//regulation of biological process;GO:0008152//metabolic process;GO:0044267//cellular protein metabolic process;GO:0071704//organic substance metabolic process;GO:0043170//macromolecule metabolic process;GO:0036211//protein modification process;GO:0043412//macromolecule modification;GO:0044260//cellular macromolecule metabolic process;GO:0050794//regulation of cellular process;GO:000679…	GO:0003824//catalytic activity;GO:0005488//binding;GO:0016772//transferase activity, transferring phosphorus-containing groups;GO:0016301//kinase activity;GO:0001883//purine nucleoside binding;GO:0004672//protein kinase activity;GO:0016740//transferase activity;GO:0097159//organic cyclic compound binding;GO:0036094//small molecule binding;GO:1901363//heterocyclic compound binding;GO:0016773//phos…	-
Unigene10729	yes	no	GO:0051179//localization;GO:0051234//establishment of localization	GO:0016818//hydrolase activity, acting on acid anhydrides, in phosphorus-containing anhydrides;GO:0003824//catalytic activity;GO:0016817//hydrolase activity, acting on acid anhydrides;GO:0016787//hydrolase activity;GO:0016462//pyrophosphatase activity;GO:0017111//nucleoside-triphosphatase activity	-
Unigene10733	yes	no	GO:0009657//plastid organization;GO:0016043//cellular component organization;GO:0006996//organelle organization;GO:0009987//cellular process;GO:0071840//cellular component organization or biogenesis	GO:0003824//catalytic activity	GO:0044464//cell part;GO:0044444//cytoplasmic part;GO:0044424//intracellular part;GO:0009536//plastid;GO:0005622//intracellular;GO:0005737//cytoplasm;GO:0043231//intracellular membrane-bounded organelle;GO:0043227//membrane-bounded organelle;GO:0043229//intracellular organelle;GO:0005623//cell;GO:0043226//organelle
Unigene10742	yes	no	GO:0043170//macromolecule metabolic process;GO:0071704//organic substance metabolic process;GO:0008152//metabolic process;GO:0010467//gene expression	-	GO:0005623//cell;GO:0044464//cell part;GO:0005622//intracellular;GO:0032991//macromolecular complex;GO:0030529//ribonucleoprotein complex;GO:0044424//intracellular part
Unigene10763	yes	no	GO:0019438//aromatic compound biosynthetic process;GO:0006807//nitrogen compound metabolic process;GO:0016070//RNA metabolic process;GO:0046483//heterocycle metabolic process;GO:0034654//nucleobase-containing compound biosynthetic process;GO:0044260//cellular macromolecule metabolic process;GO:0044238//primary metabolic process;GO:1901576//organic substance biosynthetic process;GO:0006139//nucleo…	-	-
Unigene10779	yes	no	GO:0044238//primary metabolic process;GO:0009987//cellular process;GO:0008152//metabolic process;GO:0044723//single-organism carbohydrate metabolic process;GO:0071704//organic substance metabolic process;GO:0016310//phosphorylation;GO:0019321//pentose metabolic process;GO:0005996//monosaccharide metabolic process;GO:0005975//carbohydrate metabolic process;GO:0044699//single-organism process;GO:00…	GO:0003824//catalytic activity;GO:0016740//transferase activity;GO:0016773//phosphotransferase activity, alcohol group as acceptor;GO:0016772//transferase activity, transferring phosphorus-containing groups	-
Unigene10847	yes	no	GO:0044710//single-organism metabolic process;GO:0009698//phenylpropanoid metabolic process;GO:0016043//cellular component organization;GO:0044267//cellular protein metabolic process;GO:0007275//multicellular organismal development;GO:0006109//regulation of carbohydrate metabolic process;GO:0071840//cellular component organization or biogenesis;GO:0005996//monosaccharide metabolic process;GO:0044…	GO:0022857//transmembrane transporter activity;GO:0015078//hydrogen ion transmembrane transporter activity;GO:0022892//substrate-specific transporter activity;GO:0005215//transporter activity;GO:0015077//monovalent inorganic cation transmembrane transporter activity;GO:0022890//inorganic cation transmembrane transporter activity;GO:0015075//ion transmembrane transporter activity;GO:0008324//catio…	GO:0016469//proton-transporting two-sector ATPase complex;GO:0043226//organelle;GO:0043229//intracellular organelle;GO:0044425//membrane part;GO:0032991//macromolecular complex;GO:0044464//cell part;GO:0005622//intracellular;GO:0043234//protein complex;GO:0005737//cytoplasm;GO:0005773//vacuole;GO:0044422//organelle part;GO:0031090//organelle membrane;GO:0033176//proton-transporting V-type ATPase …
Unigene10859	yes	no	GO:0006725//cellular aromatic compound metabolic process;GO:0009058//biosynthetic process;GO:0008152//metabolic process;GO:0034641//cellular nitrogen compound metabolic process;GO:0009059//macromolecule biosynthetic process;GO:0006139//nucleobase-containing compound metabolic process;GO:0009987//cellular process;GO:0044238//primary metabolic process;GO:0044249//cellular biosynthetic process;GO:00…	GO:0005488//binding;GO:0043167//ion binding;GO:0046872//metal ion binding;GO:0043169//cation binding	-
Unigene10862	yes	no	-	-	GO:0016020//membrane
Unigene10874	yes	no	-	GO:0016757//transferase activity, transferring glycosyl groups;GO:0016740//transferase activity;GO:0003824//catalytic activity;GO:0008194//UDP-glycosyltransferase activity	-
Unigene10875	yes	no	-	GO:0008194//UDP-glycosyltransferase activity;GO:0016740//transferase activity;GO:0016757//transferase activity, transferring glycosyl groups;GO:0003824//catalytic activity	-
Unigene10878	yes	no	GO:0043170//macromolecule metabolic process;GO:0010467//gene expression;GO:0008152//metabolic process;GO:0071704//organic substance metabolic process	-	GO:0043226//organelle;GO:0043232//intracellular non-membrane-bounded organelle;GO:0005623//cell;GO:0044446//intracellular organelle part;GO:0043228//non-membrane-bounded organelle;GO:0005737//cytoplasm;GO:0030529//ribonucleoprotein complex;GO:0044444//cytoplasmic part;GO:0044464//cell part;GO:0043229//intracellular organelle;GO:0032991//macromolecular complex;GO:0044422//organelle part;GO:0005840…
Unigene10890	yes	no	GO:0008152//metabolic process	GO:0016740//transferase activity;GO:0003824//catalytic activity;GO:0016741//transferase activity, transferring one-carbon groups	GO:0044444//cytoplasmic part;GO:0005737//cytoplasm;GO:0044424//intracellular part;GO:0005622//intracellular;GO:0044464//cell part;GO:0005623//cell
Unigene10892	yes	no	GO:0044710//single-organism metabolic process;GO:0044085//cellular component biogenesis;GO:0044238//primary metabolic process;GO:0044237//cellular metabolic process;GO:1901575//organic substance catabolic process;GO:0043170//macromolecule metabolic process;GO:0090304//nucleic acid metabolic process;GO:0044270//cellular nitrogen compound catabolic process;GO:0009314//response to radiation;GO:00090…	GO:0004520//endodeoxyribonuclease activity;GO:0005488//binding;GO:0003677//DNA binding;GO:1901363//heterocyclic compound binding;GO:0003676//nucleic acid binding;GO:0097159//organic cyclic compound binding;GO:0016888//endodeoxyribonuclease activity, producing 5'-phosphomonoesters;GO:0004536//deoxyribonuclease activity;GO:0004518//nuclease activity;GO:0003824//catalytic activity;GO:0004519//endonu…	GO:0043229//intracellular organelle;GO:0044424//intracellular part;GO:0043231//intracellular membrane-bounded organelle;GO:0005622//intracellular;GO:0044464//cell part;GO:0043226//organelle;GO:0005623//cell;GO:0043227//membrane-bounded organelle
Unigene109	yes	no	GO:0009987//cellular process;GO:0071704//organic substance metabolic process;GO:0008152//metabolic process;GO:0044238//primary metabolic process;GO:0005975//carbohydrate metabolic process	GO:0016787//hydrolase activity;GO:0003824//catalytic activity;GO:0016740//transferase activity	GO:0005576//extracellular region
Unigene10900	yes	no	-	GO:0001882//nucleoside binding;GO:1901363//heterocyclic compound binding;GO:0032550//purine ribonucleoside binding;GO:0032549//ribonucleoside binding;GO:0097367//carbohydrate derivative binding;GO:0036094//small molecule binding;GO:0005488//binding;GO:0001883//purine nucleoside binding;GO:0097159//organic cyclic compound binding	-
Unigene10910	yes	no	GO:0009987//cellular process;GO:0044763//single-organism cellular process;GO:0044699//single-organism process	-	-
Unigene10911	yes	no	GO:0044763//single-organism cellular process;GO:0009987//cellular process;GO:0044699//single-organism process	-	-
Unigene10915	yes	no	GO:0050896//response to stimulus;GO:0006950//response to stress;GO:0009408//response to heat;GO:0009266//response to temperature stimulus;GO:0009628//response to abiotic stimulus	-	GO:0044424//intracellular part;GO:0009536//plastid;GO:0044464//cell part;GO:0005737//cytoplasm;GO:0043229//intracellular organelle;GO:0043231//intracellular membrane-bounded organelle;GO:0044444//cytoplasmic part;GO:0043226//organelle;GO:0005623//cell;GO:0005622//intracellular;GO:0043227//membrane-bounded organelle
Unigene10917	yes	no	GO:0044711//single-organism biosynthetic process;GO:0008152//metabolic process;GO:0008610//lipid biosynthetic process;GO:0009987//cellular process;GO:1901362//organic cyclic compound biosynthetic process;GO:1901576//organic substance biosynthetic process;GO:0006790//sulfur compound metabolic process;GO:0006084//acetyl-CoA metabolic process;GO:0044237//cellular metabolic process;GO:0006796//phosph…	GO:0097367//carbohydrate derivative binding;GO:0016772//transferase activity, transferring phosphorus-containing groups;GO:0016301//kinase activity;GO:0001882//nucleoside binding;GO:0036094//small molecule binding;GO:0005488//binding;GO:0032550//purine ribonucleoside binding;GO:0001883//purine nucleoside binding;GO:0097159//organic cyclic compound binding;GO:0003824//catalytic activity;GO:0016740…	GO:0044464//cell part;GO:0044424//intracellular part;GO:0044444//cytoplasmic part;GO:0005737//cytoplasm;GO:0005622//intracellular;GO:0005623//cell
Unigene10933	yes	no	GO:0010468//regulation of gene expression;GO:0050789//regulation of biological process;GO:0065007//biological regulation;GO:0060255//regulation of macromolecule metabolic process;GO:0019222//regulation of metabolic process	GO:0097159//organic cyclic compound binding;GO:0003677//DNA binding;GO:0003676//nucleic acid binding;GO:0005488//binding;GO:1901363//heterocyclic compound binding	-
Unigene10955	yes	no	GO:0044238//primary metabolic process;GO:0034641//cellular nitrogen compound metabolic process;GO:0044260//cellular macromolecule metabolic process;GO:0006139//nucleobase-containing compound metabolic process;GO:0008152//metabolic process;GO:0009987//cellular process;GO:0006807//nitrogen compound metabolic process;GO:0043170//macromolecule metabolic process;GO:0090304//nucleic acid metabolic proc…	-	-
Unigene10956	yes	no	GO:0006259//DNA metabolic process;GO:0006725//cellular aromatic compound metabolic process;GO:0044260//cellular macromolecule metabolic process;GO:0044238//primary metabolic process;GO:0006807//nitrogen compound metabolic process;GO:0071704//organic substance metabolic process;GO:0034641//cellular nitrogen compound metabolic process;GO:0046483//heterocycle metabolic process;GO:0006139//nucleobase…	GO:1901363//heterocyclic compound binding;GO:0036094//small molecule binding;GO:0001882//nucleoside binding;GO:0005488//binding;GO:0016772//transferase activity, transferring phosphorus-containing groups;GO:0032549//ribonucleoside binding;GO:0016740//transferase activity;GO:0034061//DNA polymerase activity;GO:0003824//catalytic activity;GO:0001883//purine nucleoside binding;GO:0032550//purine rib…	GO:1990234//transferase complex;GO:0044424//intracellular part;GO:0043234//protein complex;GO:0005623//cell;GO:0032991//macromolecular complex;GO:0005622//intracellular;GO:1902494//catalytic complex;GO:0044464//cell part;GO:0042575//DNA polymerase complex
Unigene10960	yes	no	GO:0044763//single-organism cellular process;GO:0019752//carboxylic acid metabolic process;GO:0044710//single-organism metabolic process;GO:0071704//organic substance metabolic process;GO:0044699//single-organism process;GO:0008152//metabolic process;GO:0006082//organic acid metabolic process;GO:0044237//cellular metabolic process;GO:0032787//monocarboxylic acid metabolic process;GO:0044255//cell…	GO:0016740//transferase activity;GO:0016746//transferase activity, transferring acyl groups;GO:0003824//catalytic activity	-
Unigene10967	yes	no	GO:0009987//cellular process;GO:0008152//metabolic process;GO:0009058//biosynthetic process;GO:0009059//macromolecule biosynthetic process;GO:0034645//cellular macromolecule biosynthetic process;GO:0043170//macromolecule metabolic process;GO:0044237//cellular metabolic process;GO:0044260//cellular macromolecule metabolic process;GO:0044249//cellular biosynthetic process;GO:0071704//organic substa…	GO:0001882//nucleoside binding;GO:0016779//nucleotidyltransferase activity;GO:0097367//carbohydrate derivative binding;GO:0097159//organic cyclic compound binding;GO:0003824//catalytic activity;GO:0005488//binding;GO:0016772//transferase activity, transferring phosphorus-containing groups;GO:1901363//heterocyclic compound binding;GO:0036094//small molecule binding;GO:0016740//transferase activity…	-
Unigene10977	yes	no	GO:0019222//regulation of metabolic process;GO:0065007//biological regulation;GO:0050789//regulation of biological process;GO:0060255//regulation of macromolecule metabolic process;GO:0010468//regulation of gene expression	-	-
Unigene10979	yes	no	GO:0050789//regulation of biological process;GO:0019222//regulation of metabolic process;GO:0010468//regulation of gene expression;GO:0065007//biological regulation;GO:0060255//regulation of macromolecule metabolic process	-	-
Unigene10989	yes	no	GO:0050789//regulation of biological process;GO:0019222//regulation of metabolic process;GO:0065007//biological regulation;GO:0010468//regulation of gene expression;GO:0060255//regulation of macromolecule metabolic process	GO:1901363//heterocyclic compound binding;GO:0005488//binding;GO:0003677//DNA binding;GO:0097159//organic cyclic compound binding;GO:0003676//nucleic acid binding	-
Unigene11008	yes	no	GO:0050789//regulation of biological process;GO:0060255//regulation of macromolecule metabolic process;GO:0065007//biological regulation;GO:0010468//regulation of gene expression;GO:0019222//regulation of metabolic process	GO:0043167//ion binding;GO:0005488//binding;GO:0003676//nucleic acid binding;GO:0046914//transition metal ion binding;GO:1901363//heterocyclic compound binding;GO:0097159//organic cyclic compound binding;GO:0043169//cation binding;GO:0046872//metal ion binding;GO:0003677//DNA binding	-
Unigene11024	yes	no	GO:0008152//metabolic process;GO:0044710//single-organism metabolic process;GO:0044238//primary metabolic process;GO:0071704//organic substance metabolic process;GO:0044763//single-organism cellular process;GO:0009987//cellular process;GO:0044237//cellular metabolic process;GO:0044699//single-organism process	GO:0048037//cofactor binding;GO:0003824//catalytic activity;GO:0016491//oxidoreductase activity;GO:0005488//binding	GO:0043229//intracellular organelle;GO:0044424//intracellular part;GO:0005623//cell;GO:0016020//membrane;GO:0043226//organelle;GO:0044425//membrane part;GO:0043227//membrane-bounded organelle;GO:0005622//intracellular;GO:0044464//cell part;GO:0043231//intracellular membrane-bounded organelle
Unigene11025	yes	no	GO:0044238//primary metabolic process;GO:0008152//metabolic process;GO:0044255//cellular lipid metabolic process;GO:0006732//coenzyme metabolic process;GO:0071704//organic substance metabolic process;GO:0006720//isoprenoid metabolic process;GO:0006629//lipid metabolic process;GO:0044710//single-organism metabolic process;GO:0051186//cofactor metabolic process;GO:0044699//single-organism process;G…	GO:0016491//oxidoreductase activity;GO:0000166//nucleotide binding;GO:0048037//cofactor binding;GO:0097159//organic cyclic compound binding;GO:1901363//heterocyclic compound binding;GO:1901265//nucleoside phosphate binding;GO:0016614//oxidoreductase activity, acting on CH-OH group of donors;GO:0036094//small molecule binding;GO:0003824//catalytic activity;GO:0005488//binding	GO:0044422//organelle part;GO:0005623//cell;GO:0044464//cell part;GO:0044424//intracellular part;GO:0031090//organelle membrane;GO:0043227//membrane-bounded organelle;GO:0016020//membrane;GO:0043226//organelle;GO:0043229//intracellular organelle;GO:0031224//intrinsic component of membrane;GO:0044425//membrane part;GO:0005622//intracellular;GO:0043231//intracellular membrane-bounded organelle
Unigene11035	yes	yes	-	GO:0005488//binding;GO:0043169//cation binding;GO:0043167//ion binding	-
Unigene11043	yes	no	GO:0033013//tetrapyrrole metabolic process;GO:0006779//porphyrin-containing compound biosynthetic process;GO:0006778//porphyrin-containing compound metabolic process;GO:1901362//organic cyclic compound biosynthetic process;GO:0009987//cellular process;GO:1901360//organic cyclic compound metabolic process;GO:0018130//heterocycle biosynthetic process;GO:0044249//cellular biosynthetic process;GO:004…	GO:0016830//carbon-carbon lyase activity;GO:0003824//catalytic activity;GO:0016829//lyase activity	GO:0005623//cell;GO:0005622//intracellular;GO:0044422//organelle part;GO:0044446//intracellular organelle part;GO:0043231//intracellular membrane-bounded organelle;GO:0005737//cytoplasm;GO:0044424//intracellular part;GO:0009536//plastid;GO:0031967//organelle envelope;GO:0043227//membrane-bounded organelle;GO:0009532//plastid stroma;GO:0044435//plastid part;GO:0044464//cell part;GO:0009526//plasti…
Unigene11048	yes	no	-	GO:0003824//catalytic activity;GO:0016780//phosphotransferase activity, for other substituted phosphate groups;GO:0016772//transferase activity, transferring phosphorus-containing groups;GO:0016740//transferase activity	GO:0044425//membrane part;GO:0016020//membrane;GO:0031224//intrinsic component of membrane
Unigene11053	no	yes	GO:0009056//catabolic process;GO:0006022//aminoglycan metabolic process;GO:0043170//macromolecule metabolic process;GO:1901136//carbohydrate derivative catabolic process;GO:0009057//macromolecule catabolic process;GO:1901564//organonitrogen compound metabolic process;GO:0006026//aminoglycan catabolic process;GO:1901135//carbohydrate derivative metabolic process;GO:0006807//nitrogen compound metab…	GO:0097367//carbohydrate derivative binding;GO:0005488//binding	-
Unigene11063	yes	no	GO:0043933//macromolecular complex subunit organization;GO:0071840//cellular component organization or biogenesis;GO:0043623//cellular protein complex assembly;GO:0010033//response to organic substance;GO:0022607//cellular component assembly;GO:0035966//response to topologically incorrect protein;GO:0065003//macromolecular complex assembly;GO:0050896//response to stimulus;GO:0034622//cellular mac…	GO:0005515//protein binding;GO:0031072//heat shock protein binding;GO:0005488//binding	-
Unigene11064	yes	no	GO:0009408//response to heat;GO:0065003//macromolecular complex assembly;GO:0022607//cellular component assembly;GO:0043933//macromolecular complex subunit organization;GO:0044085//cellular component biogenesis;GO:0071840//cellular component organization or biogenesis;GO:0009409//response to cold;GO:0009628//response to abiotic stimulus;GO:0050896//response to stimulus;GO:0043623//cellular protei…	GO:0031072//heat shock protein binding;GO:0005488//binding;GO:0005515//protein binding	-
Unigene11068	yes	no	GO:0000902//cell morphogenesis;GO:0044699//single-organism process;GO:0009266//response to temperature stimulus;GO:0009987//cellular process;GO:0050896//response to stimulus;GO:0060255//regulation of macromolecule metabolic process;GO:0051252//regulation of RNA metabolic process;GO:0050794//regulation of cellular process;GO:0009409//response to cold;GO:0010556//regulation of macromolecule biosynt…	GO:0003723//RNA binding;GO:0005488//binding;GO:0005515//protein binding;GO:0097159//organic cyclic compound binding;GO:0008135//translation factor activity, RNA binding;GO:1901363//heterocyclic compound binding;GO:0046983//protein dimerization activity;GO:0003676//nucleic acid binding	GO:0005623//cell;GO:0043227//membrane-bounded organelle;GO:0043231//intracellular membrane-bounded organelle;GO:0044464//cell part;GO:0043229//intracellular organelle;GO:0043226//organelle;GO:0044424//intracellular part;GO:0005622//intracellular
Unigene11069	yes	no	GO:0048856//anatomical structure development;GO:0009416//response to light stimulus;GO:0050789//regulation of biological process;GO:0034645//cellular macromolecule biosynthetic process;GO:0009648//photoperiodism;GO:0071704//organic substance metabolic process;GO:0050794//regulation of cellular process;GO:0009653//anatomical structure morphogenesis;GO:1901576//organic substance biosynthetic proces…	GO:0003676//nucleic acid binding;GO:0046983//protein dimerization activity;GO:0008135//translation factor activity, RNA binding;GO:0005488//binding;GO:0005515//protein binding;GO:1901363//heterocyclic compound binding;GO:0097159//organic cyclic compound binding;GO:0003723//RNA binding	GO:0005622//intracellular;GO:0005623//cell;GO:0043226//organelle;GO:0043231//intracellular membrane-bounded organelle;GO:0043227//membrane-bounded organelle;GO:0044464//cell part;GO:0044424//intracellular part;GO:0043229//intracellular organelle
Unigene11078	yes	no	GO:0008152//metabolic process;GO:0044699//single-organism process;GO:0044710//single-organism metabolic process	GO:0036094//small molecule binding;GO:0016491//oxidoreductase activity;GO:0097159//organic cyclic compound binding;GO:0003824//catalytic activity;GO:1901363//heterocyclic compound binding;GO:0005515//protein binding;GO:0005488//binding;GO:0016667//oxidoreductase activity, acting on a sulfur group of donors;GO:1901265//nucleoside phosphate binding;GO:0000166//nucleotide binding;GO:0016670//oxidore…	-
Unigene11083	yes	no	-	GO:0003824//catalytic activity;GO:0016746//transferase activity, transferring acyl groups;GO:0016740//transferase activity	-
Unigene11084	yes	no	GO:0008152//metabolic process;GO:0044267//cellular protein metabolic process;GO:0044237//cellular metabolic process;GO:0071704//organic substance metabolic process;GO:0044238//primary metabolic process;GO:0009987//cellular process;GO:0036211//protein modification process;GO:0070647//protein modification by small protein conjugation or removal;GO:0043170//macromolecule metabolic process;GO:0006464…	GO:0003824//catalytic activity;GO:0016740//transferase activity;GO:0019787//ubiquitin-like protein transferase activity	-
Unigene11096	yes	no	GO:0044699//single-organism process;GO:0008152//metabolic process;GO:0044710//single-organism metabolic process	GO:0016491//oxidoreductase activity;GO:0016627//oxidoreductase activity, acting on the CH-CH group of donors;GO:0016628//oxidoreductase activity, acting on the CH-CH group of donors, NAD or NADP as acceptor;GO:0003824//catalytic activity	-
Unigene11097	yes	no	-	-	GO:0031224//intrinsic component of membrane;GO:0016020//membrane;GO:0044425//membrane part
Unigene11098	yes	yes	GO:0044710//single-organism metabolic process;GO:0008152//metabolic process;GO:0044699//single-organism process	-	-
Unigene111	yes	no	GO:0043170//macromolecule metabolic process;GO:0071704//organic substance metabolic process;GO:0044238//primary metabolic process;GO:0008152//metabolic process;GO:0019538//protein metabolic process	GO:0005488//binding;GO:0016787//hydrolase activity;GO:0003824//catalytic activity	-
Unigene11102	yes	no	GO:0010467//gene expression;GO:0043170//macromolecule metabolic process;GO:0008152//metabolic process;GO:0071704//organic substance metabolic process	-	GO:0044464//cell part;GO:0032991//macromolecular complex;GO:0005622//intracellular;GO:0005623//cell;GO:0030529//ribonucleoprotein complex;GO:0044424//intracellular part
Unigene11114	yes	no	GO:0006886//intracellular protein transport;GO:0003006//developmental process involved in reproduction;GO:0051649//establishment of localization in cell;GO:0051234//establishment of localization;GO:0006913//nucleocytoplasmic transport;GO:0046907//intracellular transport;GO:0034613//cellular protein localization;GO:0015931//nucleobase-containing compound transport;GO:0051236//establishment of RNA …	-	GO:0043229//intracellular organelle;GO:0044464//cell part;GO:0005623//cell;GO:0043227//membrane-bounded organelle;GO:0043228//non-membrane-bounded organelle;GO:0043232//intracellular non-membrane-bounded organelle;GO:0043231//intracellular membrane-bounded organelle;GO:0043226//organelle;GO:0044424//intracellular part;GO:0005622//intracellular
Unigene11115	yes	no	-	GO:0003824//catalytic activity	-
Unigene11135	yes	no	GO:0032502//developmental process;GO:0048856//anatomical structure development;GO:0044264//cellular polysaccharide metabolic process;GO:0051234//establishment of localization;GO:0044710//single-organism metabolic process;GO:0044262//cellular carbohydrate metabolic process;GO:0006996//organelle organization;GO:0006796//phosphate-containing compound metabolic process;GO:0007017//microtubule-based p…	GO:0003824//catalytic activity;GO:0036094//small molecule binding;GO:0005488//binding;GO:0032549//ribonucleoside binding;GO:1901363//heterocyclic compound binding;GO:0097159//organic cyclic compound binding;GO:0016772//transferase activity, transferring phosphorus-containing groups;GO:0032550//purine ribonucleoside binding;GO:0001883//purine nucleoside binding;GO:0097367//carbohydrate derivative …	GO:0044425//membrane part;GO:0031224//intrinsic component of membrane;GO:0016020//membrane
Unigene11141	yes	no	GO:0071704//organic substance metabolic process;GO:0019637//organophosphate metabolic process;GO:0044710//single-organism metabolic process;GO:0044238//primary metabolic process;GO:0006793//phosphorus metabolic process;GO:0009987//cellular process;GO:0046486//glycerolipid metabolic process;GO:0006796//phosphate-containing compound metabolic process;GO:0006644//phospholipid metabolic process;GO:00…	GO:0016787//hydrolase activity;GO:0046872//metal ion binding;GO:0043167//ion binding;GO:0043169//cation binding;GO:0003824//catalytic activity;GO:0005488//binding;GO:0016788//hydrolase activity, acting on ester bonds;GO:0016298//lipase activity;GO:0004620//phospholipase activity	-
Unigene11148	no	yes	GO:0044763//single-organism cellular process;GO:0044707//single-multicellular organism process;GO:1901360//organic cyclic compound metabolic process;GO:1901566//organonitrogen compound biosynthetic process;GO:0051179//localization;GO:0006139//nucleobase-containing compound metabolic process;GO:0009888//tissue development;GO:0006793//phosphorus metabolic process;GO:0009987//cellular process;GO:000…	-	GO:0009536//plastid;GO:0043226//organelle;GO:0044424//intracellular part;GO:0005623//cell;GO:0005737//cytoplasm;GO:0005622//intracellular;GO:0043229//intracellular organelle;GO:0043227//membrane-bounded organelle;GO:0043231//intracellular membrane-bounded organelle;GO:0044444//cytoplasmic part;GO:0044464//cell part
Unigene11167	yes	no	GO:0019538//protein metabolic process;GO:0071704//organic substance metabolic process;GO:0009987//cellular process;GO:0044237//cellular metabolic process;GO:0006793//phosphorus metabolic process;GO:0006468//protein phosphorylation;GO:0006796//phosphate-containing compound metabolic process;GO:0016310//phosphorylation;GO:0044085//cellular component biogenesis;GO:0044238//primary metabolic process;…	GO:0001883//purine nucleoside binding;GO:0097159//organic cyclic compound binding;GO:0036094//small molecule binding;GO:0016772//transferase activity, transferring phosphorus-containing groups;GO:0005488//binding;GO:0032550//purine ribonucleoside binding;GO:0001882//nucleoside binding;GO:0016740//transferase activity;GO:0097367//carbohydrate derivative binding;GO:0032549//ribonucleoside binding;G…	GO:0016020//membrane
Unigene11180	yes	no	GO:0009987//cellular process;GO:0043170//macromolecule metabolic process;GO:0006464//cellular protein modification process;GO:0044267//cellular protein metabolic process;GO:0006793//phosphorus metabolic process;GO:0036211//protein modification process;GO:0044260//cellular macromolecule metabolic process;GO:0044237//cellular metabolic process;GO:0044238//primary metabolic process;GO:0071704//organ…	GO:0004702//receptor signaling protein serine/threonine kinase activity;GO:0005488//binding;GO:0004674//protein serine/threonine kinase activity;GO:0016773//phosphotransferase activity, alcohol group as acceptor;GO:0004672//protein kinase activity;GO:0003824//catalytic activity;GO:0036094//small molecule binding;GO:0016772//transferase activity, transferring phosphorus-containing groups;GO:003255…	-
Unigene11181	yes	no	GO:0043412//macromolecule modification;GO:0044238//primary metabolic process;GO:0044267//cellular protein metabolic process;GO:0006796//phosphate-containing compound metabolic process;GO:0044237//cellular metabolic process;GO:0006464//cellular protein modification process;GO:0043170//macromolecule metabolic process;GO:0009987//cellular process;GO:0006793//phosphorus metabolic process;GO:0008152//…	GO:0005488//binding;GO:0001882//nucleoside binding;GO:1901363//heterocyclic compound binding;GO:0003824//catalytic activity;GO:0016740//transferase activity;GO:0004672//protein kinase activity;GO:0036094//small molecule binding;GO:0004871//signal transducer activity;GO:0016301//kinase activity;GO:0060089//molecular transducer activity;GO:0004674//protein serine/threonine kinase activity;GO:003255…	-
Unigene11185	yes	no	GO:0006796//phosphate-containing compound metabolic process;GO:0044260//cellular macromolecule metabolic process;GO:0019538//protein metabolic process;GO:0043170//macromolecule metabolic process;GO:0036211//protein modification process;GO:0006464//cellular protein modification process;GO:0006793//phosphorus metabolic process;GO:0044267//cellular protein metabolic process;GO:0071704//organic subst…	GO:1901363//heterocyclic compound binding;GO:0032549//ribonucleoside binding;GO:0016772//transferase activity, transferring phosphorus-containing groups;GO:0005488//binding;GO:0097159//organic cyclic compound binding;GO:0016301//kinase activity;GO:0036094//small molecule binding;GO:0032550//purine ribonucleoside binding;GO:0004672//protein kinase activity;GO:0003824//catalytic activity;GO:0097367…	-
Unigene11186	yes	no	GO:0071704//organic substance metabolic process;GO:1901576//organic substance biosynthetic process;GO:0009987//cellular process;GO:0008152//metabolic process;GO:0065007//biological regulation;GO:0010468//regulation of gene expression;GO:0044237//cellular metabolic process;GO:0044249//cellular biosynthetic process;GO:0009059//macromolecule biosynthetic process;GO:0019222//regulation of metabolic p…	GO:0005488//binding;GO:1901363//heterocyclic compound binding;GO:0001071//nucleic acid binding transcription factor activity;GO:0003677//DNA binding;GO:0003676//nucleic acid binding;GO:0097159//organic cyclic compound binding	GO:0005623//cell;GO:0044424//intracellular part;GO:0043231//intracellular membrane-bounded organelle;GO:0043229//intracellular organelle;GO:0005622//intracellular;GO:0044464//cell part;GO:0043227//membrane-bounded organelle;GO:0043226//organelle
Unigene11187	yes	no	GO:0060255//regulation of macromolecule metabolic process;GO:1901576//organic substance biosynthetic process;GO:0019222//regulation of metabolic process;GO:0044249//cellular biosynthetic process;GO:0050789//regulation of biological process;GO:0010468//regulation of gene expression;GO:0044237//cellular metabolic process;GO:0009059//macromolecule biosynthetic process;GO:0008152//metabolic process;G…	GO:1901363//heterocyclic compound binding;GO:0097159//organic cyclic compound binding;GO:0003676//nucleic acid binding;GO:0001071//nucleic acid binding transcription factor activity;GO:0003677//DNA binding;GO:0005488//binding	GO:0044424//intracellular part;GO:0043229//intracellular organelle;GO:0043227//membrane-bounded organelle;GO:0044464//cell part;GO:0005622//intracellular;GO:0005623//cell;GO:0043226//organelle;GO:0043231//intracellular membrane-bounded organelle
Unigene11206	yes	no	GO:0032269//negative regulation of cellular protein metabolic process;GO:0030162//regulation of proteolysis;GO:0044092//negative regulation of molecular function;GO:0050790//regulation of catalytic activity;GO:0080090//regulation of primary metabolic process;GO:0031324//negative regulation of cellular metabolic process;GO:0050794//regulation of cellular process;GO:0048523//negative regulation of …	GO:0030234//enzyme regulator activity;GO:0061135//endopeptidase regulator activity;GO:0004857//enzyme inhibitor activity;GO:0004866//endopeptidase inhibitor activity;GO:0061134//peptidase regulator activity;GO:0098772//molecular function regulator;GO:0030414//peptidase inhibitor activity	-
Unigene11216	yes	no	GO:0044710//single-organism metabolic process;GO:0009987//cellular process;GO:0006221//pyrimidine nucleotide biosynthetic process;GO:0044249//cellular biosynthetic process;GO:1901564//organonitrogen compound metabolic process;GO:0044271//cellular nitrogen compound biosynthetic process;GO:0044763//single-organism cellular process;GO:0055086//nucleobase-containing small molecule metabolic process;G…	-	-
Unigene11239	yes	no	-	GO:0097159//organic cyclic compound binding;GO:0001882//nucleoside binding;GO:1901363//heterocyclic compound binding;GO:0005488//binding;GO:0097367//carbohydrate derivative binding;GO:0032550//purine ribonucleoside binding;GO:0001883//purine nucleoside binding;GO:0032549//ribonucleoside binding;GO:0036094//small molecule binding	-
Unigene11245	yes	no	GO:0022613//ribonucleoprotein complex biogenesis;GO:0044085//cellular component biogenesis;GO:0071840//cellular component organization or biogenesis	-	GO:0044464//cell part;GO:0044424//intracellular part;GO:0005622//intracellular;GO:0005623//cell;GO:0030529//ribonucleoprotein complex;GO:0032991//macromolecular complex
Unigene11258	yes	no	GO:0044699//single-organism process;GO:0009987//cellular process	GO:0003824//catalytic activity;GO:0016772//transferase activity, transferring phosphorus-containing groups;GO:0016740//transferase activity	-
Unigene11271	yes	no	GO:0034641//cellular nitrogen compound metabolic process;GO:1901361//organic cyclic compound catabolic process;GO:0071704//organic substance metabolic process;GO:0046700//heterocycle catabolic process;GO:0006796//phosphate-containing compound metabolic process;GO:0044712//single-organism catabolic process;GO:1901360//organic cyclic compound metabolic process;GO:0009056//catabolic process;GO:19015…	-	-
Unigene11276	yes	no	GO:0043094//cellular metabolic compound salvage;GO:0044699//single-organism process;GO:0034641//cellular nitrogen compound metabolic process;GO:0044763//single-organism cellular process;GO:1901566//organonitrogen compound biosynthetic process;GO:0071702//organic substance transport;GO:0006725//cellular aromatic compound metabolic process;GO:0006793//phosphorus metabolic process;GO:0034613//cellul…	-	GO:0031975//envelope;GO:0031967//organelle envelope;GO:0043229//intracellular organelle;GO:0043231//intracellular membrane-bounded organelle;GO:0043227//membrane-bounded organelle;GO:0043234//protein complex;GO:0044425//membrane part;GO:0005622//intracellular;GO:0043226//organelle;GO:0005623//cell;GO:0044422//organelle part;GO:0031090//organelle membrane;GO:0031224//intrinsic component of membran…
Unigene11278	yes	no	-	GO:0005488//binding	-
Unigene11284	yes	no	GO:0044249//cellular biosynthetic process;GO:0009058//biosynthetic process;GO:0009605//response to external stimulus;GO:0044036//cell wall macromolecule metabolic process;GO:0009059//macromolecule biosynthetic process;GO:0044699//single-organism process;GO:0034645//cellular macromolecule biosynthetic process;GO:0008152//metabolic process;GO:0010410//hemicellulose metabolic process;GO:0071704//org…	GO:0005488//binding	GO:0043227//membrane-bounded organelle;GO:0044464//cell part;GO:0032991//macromolecular complex;GO:0043231//intracellular membrane-bounded organelle;GO:0043229//intracellular organelle;GO:0043234//protein complex;GO:0044424//intracellular part;GO:0043226//organelle;GO:0005623//cell;GO:0005622//intracellular
Unigene11294	yes	no	GO:0006810//transport;GO:0030001//metal ion transport;GO:0044699//single-organism process;GO:0044765//single-organism transport;GO:0000041//transition metal ion transport;GO:0051234//establishment of localization;GO:0009987//cellular process;GO:0051179//localization;GO:1902578//single-organism localization;GO:0044763//single-organism cellular process;GO:0006811//ion transport;GO:0006812//cation t…	GO:0008324//cation transmembrane transporter activity;GO:0022892//substrate-specific transporter activity;GO:0022891//substrate-specific transmembrane transporter activity;GO:0015075//ion transmembrane transporter activity;GO:0005215//transporter activity;GO:0022857//transmembrane transporter activity;GO:0022890//inorganic cation transmembrane transporter activity	GO:0031224//intrinsic component of membrane;GO:0044425//membrane part;GO:0016020//membrane
Unigene11309	yes	no	GO:0072330//monocarboxylic acid biosynthetic process;GO:0032787//monocarboxylic acid metabolic process;GO:0043436//oxoacid metabolic process;GO:1901576//organic substance biosynthetic process;GO:0016053//organic acid biosynthetic process;GO:0006631//fatty acid metabolic process;GO:0008152//metabolic process;GO:0008610//lipid biosynthetic process;GO:0044699//single-organism process;GO:0044763//sin…	GO:0005488//binding;GO:0016491//oxidoreductase activity;GO:0016701//oxidoreductase activity, acting on single donors with incorporation of molecular oxygen;GO:0003824//catalytic activity;GO:0043167//ion binding;GO:0043169//cation binding	-
Unigene11310	yes	no	GO:0044281//small molecule metabolic process;GO:0044711//single-organism biosynthetic process;GO:0044699//single-organism process;GO:0006629//lipid metabolic process;GO:0008152//metabolic process;GO:0044710//single-organism metabolic process;GO:0043436//oxoacid metabolic process;GO:0044249//cellular biosynthetic process;GO:0071704//organic substance metabolic process;GO:0032787//monocarboxylic ac…	GO:0003824//catalytic activity;GO:0016491//oxidoreductase activity;GO:0016701//oxidoreductase activity, acting on single donors with incorporation of molecular oxygen;GO:0043169//cation binding;GO:0043167//ion binding;GO:0005488//binding	-
Unigene11320	yes	no	GO:0044237//cellular metabolic process;GO:0051273//beta-glucan metabolic process;GO:0006073//cellular glucan metabolic process;GO:0008152//metabolic process;GO:0044264//cellular polysaccharide metabolic process;GO:0043170//macromolecule metabolic process;GO:0009987//cellular process;GO:0044238//primary metabolic process;GO:0005975//carbohydrate metabolic process;GO:0071704//organic substance meta…	GO:0004553//hydrolase activity, hydrolyzing O-glycosyl compounds;GO:0016798//hydrolase activity, acting on glycosyl bonds;GO:0003824//catalytic activity;GO:0016787//hydrolase activity	-
Unigene11324	yes	no	GO:0009072//aromatic amino acid family metabolic process;GO:0009668//plastid membrane organization;GO:2001141//regulation of RNA biosynthetic process;GO:0034641//cellular nitrogen compound metabolic process;GO:0032268//regulation of cellular protein metabolic process;GO:0032502//developmental process;GO:0044085//cellular component biogenesis;GO:0009850//auxin metabolic process;GO:0061024//membran…	-	GO:0043229//intracellular organelle;GO:0044435//plastid part;GO:0009532//plastid stroma;GO:0044424//intracellular part;GO:0043231//intracellular membrane-bounded organelle;GO:0044444//cytoplasmic part;GO:0044464//cell part;GO:0009536//plastid;GO:0005623//cell;GO:0043227//membrane-bounded organelle;GO:0005622//intracellular;GO:0005737//cytoplasm;GO:0043226//organelle;GO:0044422//organelle part;GO:…
Unigene11331	yes	no	GO:0032879//regulation of localization;GO:0050794//regulation of cellular process;GO:0051049//regulation of transport;GO:0006811//ion transport;GO:0006820//anion transport;GO:0015698//inorganic anion transport;GO:0043269//regulation of ion transport;GO:0050789//regulation of biological process;GO:0034762//regulation of transmembrane transport;GO:0044765//single-organism transport;GO:0051179//loca…	GO:0008509//anion transmembrane transporter activity;GO:0005216//ion channel activity;GO:0022891//substrate-specific transmembrane transporter activity;GO:0015103//inorganic anion transmembrane transporter activity;GO:0005215//transporter activity;GO:0022803//passive transmembrane transporter activity;GO:0022892//substrate-specific transporter activity;GO:0015108//chloride transmembrane transport…	GO:0044425//membrane part;GO:0016020//membrane;GO:0031224//intrinsic component of membrane
Unigene11332	yes	no	GO:0006811//ion transport;GO:0044765//single-organism transport;GO:0051234//establishment of localization;GO:0055085//transmembrane transport;GO:0034220//ion transmembrane transport;GO:1902578//single-organism localization;GO:0009987//cellular process;GO:0006820//anion transport;GO:0044763//single-organism cellular process;GO:0051179//localization;GO:0006810//transport;GO:0044699//single-organism…	GO:0022803//passive transmembrane transporter activity;GO:0022838//substrate-specific channel activity;GO:0015267//channel activity;GO:0022891//substrate-specific transmembrane transporter activity;GO:0015075//ion transmembrane transporter activity;GO:0005215//transporter activity;GO:0005216//ion channel activity;GO:0022892//substrate-specific transporter activity;GO:0022857//transmembrane transp…	GO:0016020//membrane
Unigene11350	yes	no	GO:0010033//response to organic substance;GO:0065008//regulation of biological quality;GO:0006970//response to osmotic stress;GO:0006810//transport;GO:0050789//regulation of biological process;GO:0006950//response to stress;GO:0044710//single-organism metabolic process;GO:0019725//cellular homeostasis;GO:0042592//homeostatic process;GO:1901700//response to oxygen-containing compound;GO:0051179//l…	GO:0016667//oxidoreductase activity, acting on a sulfur group of donors;GO:0016491//oxidoreductase activity;GO:0030234//enzyme regulator activity;GO:0015036//disulfide oxidoreductase activity;GO:0003824//catalytic activity;GO:0098772//molecular function regulator	GO:0044435//plastid part;GO:0009532//plastid stroma;GO:0005623//cell;GO:0044444//cytoplasmic part;GO:0044422//organelle part;GO:0005737//cytoplasm;GO:0043229//intracellular organelle;GO:0044446//intracellular organelle part;GO:0043227//membrane-bounded organelle;GO:0043226//organelle;GO:0009536//plastid;GO:0005622//intracellular;GO:0044424//intracellular part;GO:0044464//cell part;GO:0043231//int…
Unigene11353	yes	yes	GO:0009058//biosynthetic process;GO:0072595//maintenance of protein localization in organelle;GO:1902578//single-organism localization;GO:0007275//multicellular organismal development;GO:0051235//maintenance of location;GO:0044763//single-organism cellular process;GO:0050789//regulation of biological process;GO:0019222//regulation of metabolic process;GO:0044249//cellular biosynthetic process;GO:…	GO:0003676//nucleic acid binding;GO:1901363//heterocyclic compound binding;GO:0005488//binding;GO:0003677//DNA binding;GO:0097159//organic cyclic compound binding	GO:0043229//intracellular organelle;GO:0043231//intracellular membrane-bounded organelle;GO:0044464//cell part;GO:0005929//cilium;GO:0005623//cell;GO:0043226//organelle;GO:0044424//intracellular part;GO:0005622//intracellular;GO:0043227//membrane-bounded organelle;GO:0042995//cell projection
Unigene11354	yes	no	GO:0009987//cellular process;GO:0044699//single-organism process	-	-
Unigene11361	yes	no	GO:0009987//cellular process;GO:0060255//regulation of macromolecule metabolic process;GO:0010468//regulation of gene expression;GO:0065007//biological regulation;GO:0008152//metabolic process;GO:0034645//cellular macromolecule biosynthetic process;GO:0019222//regulation of metabolic process;GO:0043170//macromolecule metabolic process;GO:0009058//biosynthetic process;GO:0071704//organic substance…	GO:0003676//nucleic acid binding;GO:0005488//binding;GO:0097159//organic cyclic compound binding;GO:0003677//DNA binding;GO:0001071//nucleic acid binding transcription factor activity;GO:1901363//heterocyclic compound binding	GO:0043229//intracellular organelle;GO:0005622//intracellular;GO:0005623//cell;GO:0044424//intracellular part;GO:0044464//cell part;GO:0043227//membrane-bounded organelle;GO:0043226//organelle;GO:0043231//intracellular membrane-bounded organelle
Unigene11398	yes	no	GO:0010468//regulation of gene expression;GO:0009987//cellular process;GO:0071704//organic substance metabolic process;GO:0044237//cellular metabolic process;GO:0019222//regulation of metabolic process;GO:0009058//biosynthetic process;GO:0009059//macromolecule biosynthetic process;GO:0043170//macromolecule metabolic process;GO:0034645//cellular macromolecule biosynthetic process;GO:0060255//regul…	-	GO:0044464//cell part;GO:0005623//cell;GO:0043226//organelle;GO:0043231//intracellular membrane-bounded organelle;GO:0043229//intracellular organelle;GO:0044424//intracellular part;GO:0043227//membrane-bounded organelle;GO:0005622//intracellular
Unigene11399	yes	no	GO:0043170//macromolecule metabolic process;GO:0044260//cellular macromolecule metabolic process;GO:0009987//cellular process;GO:0034645//cellular macromolecule biosynthetic process;GO:0044249//cellular biosynthetic process;GO:0008152//metabolic process;GO:0009059//macromolecule biosynthetic process;GO:0009058//biosynthetic process;GO:1901576//organic substance biosynthetic process;GO:0071704//or…	-	-
Unigene11400	yes	no	GO:0065007//biological regulation;GO:0019222//regulation of metabolic process;GO:0043170//macromolecule metabolic process;GO:1901576//organic substance biosynthetic process;GO:0009987//cellular process;GO:0044237//cellular metabolic process;GO:0034645//cellular macromolecule biosynthetic process;GO:0044260//cellular macromolecule metabolic process;GO:0009059//macromolecule biosynthetic process;GO…	-	GO:0005623//cell;GO:0044464//cell part;GO:0043231//intracellular membrane-bounded organelle;GO:0005622//intracellular;GO:0043229//intracellular organelle;GO:0044424//intracellular part;GO:0043226//organelle;GO:0043227//membrane-bounded organelle
Unigene11401	yes	no	GO:0044260//cellular macromolecule metabolic process;GO:0009987//cellular process;GO:0060255//regulation of macromolecule metabolic process;GO:0044249//cellular biosynthetic process;GO:0010468//regulation of gene expression;GO:0034645//cellular macromolecule biosynthetic process;GO:1901576//organic substance biosynthetic process;GO:0050789//regulation of biological process;GO:0019222//regulation …	-	GO:0043227//membrane-bounded organelle;GO:0005622//intracellular;GO:0044424//intracellular part;GO:0005623//cell;GO:0043231//intracellular membrane-bounded organelle;GO:0044464//cell part;GO:0043226//organelle;GO:0043229//intracellular organelle
Unigene11408	yes	no	GO:0071704//organic substance metabolic process;GO:0044238//primary metabolic process;GO:0043170//macromolecule metabolic process;GO:0019538//protein metabolic process;GO:0008152//metabolic process	GO:0003824//catalytic activity;GO:0016787//hydrolase activity	GO:0044425//membrane part;GO:0016020//membrane;GO:0031224//intrinsic component of membrane
Unigene11413	yes	no	GO:0065007//biological regulation;GO:0048509//regulation of meristem development;GO:0071704//organic substance metabolic process;GO:0044699//single-organism process;GO:0006629//lipid metabolic process;GO:0044710//single-organism metabolic process;GO:0008152//metabolic process;GO:0050793//regulation of developmental process;GO:0051239//regulation of multicellular organismal process;GO:2000026//reg…	GO:0003824//catalytic activity	-
Unigene11414	yes	yes	-	GO:0016772//transferase activity, transferring phosphorus-containing groups;GO:0016740//transferase activity;GO:0003824//catalytic activity	-
Unigene11416	yes	no	GO:0009987//cellular process;GO:0030154//cell differentiation;GO:0048856//anatomical structure development;GO:0043933//macromolecular complex subunit organization;GO:0032502//developmental process;GO:0000902//cell morphogenesis;GO:0044767//single-organism developmental process;GO:0030036//actin cytoskeleton organization;GO:0009653//anatomical structure morphogenesis;GO:1902589//single-organism or…	-	GO:0005911//cell-cell junction;GO:0030054//cell junction
Unigene11421	yes	no	GO:0009628//response to abiotic stimulus;GO:0050896//response to stimulus;GO:0006970//response to osmotic stress;GO:0006950//response to stress	-	-
Unigene11449	yes	no	GO:0048856//anatomical structure development;GO:0044767//single-organism developmental process;GO:0006479//protein methylation;GO:0032502//developmental process;GO:2000026//regulation of multicellular organismal development;GO:0048519//negative regulation of biological process;GO:0071705//nitrogen compound transport;GO:0043414//macromolecule methylation;GO:0065008//regulation of biological qualit…	GO:0008170//N-methyltransferase activity;GO:0016740//transferase activity;GO:0008757//S-adenosylmethionine-dependent methyltransferase activity;GO:0016741//transferase activity, transferring one-carbon groups;GO:0008168//methyltransferase activity;GO:0016273//arginine N-methyltransferase activity;GO:0016274//protein-arginine N-methyltransferase activity;GO:0003824//catalytic activity;GO:0008276//…	GO:0044444//cytoplasmic part;GO:0005623//cell;GO:0005622//intracellular;GO:0044464//cell part;GO:0044424//intracellular part;GO:0005737//cytoplasm
Unigene11451	yes	no	GO:0006952//defense response;GO:0031323//regulation of cellular metabolic process;GO:0002252//immune effector process;GO:0009987//cellular process;GO:0070887//cellular response to chemical stimulus;GO:0009607//response to biotic stimulus;GO:0065007//biological regulation;GO:0019222//regulation of metabolic process;GO:0009751//response to salicylic acid;GO:0043207//response to external biotic stim…	-	-
Unigene11452	yes	no	GO:0007154//cell communication;GO:0046907//intracellular transport;GO:0043207//response to external biotic stimulus;GO:0050896//response to stimulus;GO:0034613//cellular protein localization;GO:0051641//cellular localization;GO:0044765//single-organism transport;GO:0007165//signal transduction;GO:0072593//reactive oxygen species metabolic process;GO:0071702//organic substance transport;GO:0071495…	-	-
Unigene11453	yes	no	GO:0006605//protein targeting;GO:0051188//cofactor biosynthetic process;GO:0071822//protein complex subunit organization;GO:0006090//pyruvate metabolic process;GO:1901566//organonitrogen compound biosynthetic process;GO:0016070//RNA metabolic process;GO:0043170//macromolecule metabolic process;GO:0051186//cofactor metabolic process;GO:0006139//nucleobase-containing compound metabolic process;GO:0…	GO:0005488//binding;GO:0003723//RNA binding;GO:1901363//heterocyclic compound binding;GO:0097159//organic cyclic compound binding;GO:0003676//nucleic acid binding;GO:0005198//structural molecule activity	GO:0043231//intracellular membrane-bounded organelle;GO:0031967//organelle envelope;GO:0005623//cell;GO:0043227//membrane-bounded organelle;GO:0043226//organelle;GO:0030529//ribonucleoprotein complex;GO:0009526//plastid envelope;GO:0005737//cytoplasm;GO:0044422//organelle part;GO:0009532//plastid stroma;GO:0044446//intracellular organelle part;GO:0044435//plastid part;GO:0044464//cell part;GO:004…
Unigene11479	yes	no	GO:0015031//protein transport;GO:0071704//organic substance metabolic process;GO:0015931//nucleobase-containing compound transport;GO:0034613//cellular protein localization;GO:0008104//protein localization;GO:0033036//macromolecule localization;GO:0043170//macromolecule metabolic process;GO:0006403//RNA localization;GO:0006886//intracellular protein transport;GO:0071705//nitrogen compound transpo…	GO:0070011//peptidase activity, acting on L-amino acid peptides;GO:0004175//endopeptidase activity;GO:0008233//peptidase activity;GO:0016787//hydrolase activity;GO:0003824//catalytic activity	GO:0043232//intracellular non-membrane-bounded organelle;GO:0044444//cytoplasmic part;GO:0043226//organelle;GO:0043228//non-membrane-bounded organelle;GO:0044464//cell part;GO:0005737//cytoplasm;GO:0043229//intracellular organelle;GO:0044424//intracellular part;GO:0043231//intracellular membrane-bounded organelle;GO:0009536//plastid;GO:0005623//cell;GO:0005622//intracellular;GO:0043227//membrane-…
Unigene11485	yes	yes	GO:0051234//establishment of localization;GO:0051179//localization	-	GO:0031224//intrinsic component of membrane;GO:0044425//membrane part;GO:0016020//membrane
Unigene11486	yes	yes	GO:0051234//establishment of localization;GO:0051179//localization	-	GO:0031224//intrinsic component of membrane;GO:0044425//membrane part;GO:0016020//membrane
Unigene11493	yes	no	GO:0065007//biological regulation;GO:0044707//single-multicellular organism process;GO:0032502//developmental process;GO:0044763//single-organism cellular process;GO:0032501//multicellular organismal process;GO:0016043//cellular component organization;GO:0051128//regulation of cellular component organization;GO:0007049//cell cycle;GO:0006996//organelle organization;GO:0048229//gametophyte develop…	-	GO:0015630//microtubule cytoskeleton;GO:0032991//macromolecular complex;GO:0005622//intracellular;GO:0005623//cell;GO:0005819//spindle;GO:0044430//cytoskeletal part;GO:0044424//intracellular part;GO:0043228//non-membrane-bounded organelle;GO:0043232//intracellular non-membrane-bounded organelle;GO:0044446//intracellular organelle part;GO:0005856//cytoskeleton;GO:0005876//spindle microtubule;GO:00…
Unigene11495	yes	no	GO:0008152//metabolic process;GO:0009987//cellular process	-	-
Unigene11500	yes	no	GO:0032502//developmental process;GO:0044767//single-organism developmental process;GO:0044699//single-organism process	-	-
Unigene11502	yes	no	GO:0044767//single-organism developmental process;GO:0044699//single-organism process;GO:0032502//developmental process	-	-
Unigene11503	yes	no	GO:0023052//signaling;GO:0008152//metabolic process;GO:0051606//detection of stimulus;GO:0009416//response to light stimulus;GO:0065007//biological regulation;GO:0044249//cellular biosynthetic process;GO:0009987//cellular process;GO:0007165//signal transduction;GO:0009582//detection of abiotic stimulus;GO:0043170//macromolecule metabolic process;GO:0043412//macromolecule modification;GO:0009314//…	GO:0005488//binding;GO:0038023//signaling receptor activity;GO:0046983//protein dimerization activity;GO:0004872//receptor activity;GO:0060089//molecular transducer activity;GO:0004871//signal transducer activity;GO:0005515//protein binding	-
Unigene11504	yes	no	GO:0044249//cellular biosynthetic process;GO:0019538//protein metabolic process;GO:0050896//response to stimulus;GO:0036211//protein modification process;GO:0044700//single organism signaling;GO:0007154//cell communication;GO:0009582//detection of abiotic stimulus;GO:0009314//response to radiation;GO:0009581//detection of external stimulus;GO:0044763//single-organism cellular process;GO:0009605//…	GO:0046983//protein dimerization activity;GO:0004872//receptor activity;GO:0060089//molecular transducer activity;GO:0038023//signaling receptor activity;GO:0005515//protein binding;GO:0005488//binding;GO:0004871//signal transducer activity	-
Unigene11518	yes	no	GO:0032502//developmental process;GO:0044699//single-organism process;GO:0019752//carboxylic acid metabolic process;GO:0008152//metabolic process;GO:0006525//arginine metabolic process;GO:1901564//organonitrogen compound metabolic process;GO:0044710//single-organism metabolic process;GO:0044238//primary metabolic process;GO:0044237//cellular metabolic process;GO:0044281//small molecule metabolic …	GO:0097159//organic cyclic compound binding;GO:1901363//heterocyclic compound binding;GO:0046914//transition metal ion binding;GO:0005515//protein binding;GO:0016903//oxidoreductase activity, acting on the aldehyde or oxo group of donors;GO:0046872//metal ion binding;GO:1901265//nucleoside phosphate binding;GO:0043169//cation binding;GO:0005488//binding;GO:0043167//ion binding;GO:0016491//oxidore…	GO:0044464//cell part;GO:0009536//plastid;GO:0044424//intracellular part;GO:0009532//plastid stroma;GO:0043232//intracellular non-membrane-bounded organelle;GO:0044422//organelle part;GO:0043229//intracellular organelle;GO:0044444//cytoplasmic part;GO:0043226//organelle;GO:0044446//intracellular organelle part;GO:0043227//membrane-bounded organelle;GO:0005623//cell;GO:0005622//intracellular;GO:00…
Unigene11524	no	yes	GO:0042221//response to chemical;GO:0050896//response to stimulus	-	-
Unigene11640	yes	no	GO:0009987//cellular process;GO:0044699//single-organism process;GO:0044763//single-organism cellular process	GO:0005215//transporter activity	GO:0016020//membrane;GO:0044425//membrane part;GO:0031224//intrinsic component of membrane
Unigene11719	yes	no	GO:0044699//single-organism process;GO:0051179//localization;GO:0044763//single-organism cellular process;GO:0051234//establishment of localization;GO:0009987//cellular process	GO:0097159//organic cyclic compound binding;GO:0017111//nucleoside-triphosphatase activity;GO:0097367//carbohydrate derivative binding;GO:0016462//pyrophosphatase activity;GO:0003824//catalytic activity;GO:0022857//transmembrane transporter activity;GO:0001883//purine nucleoside binding;GO:1901363//heterocyclic compound binding;GO:0015405//P-P-bond-hydrolysis-driven transmembrane transporter acti…	GO:0016020//membrane;GO:0031224//intrinsic component of membrane;GO:0044425//membrane part
Unigene11721	yes	no	GO:0051179//localization;GO:0044710//single-organism metabolic process;GO:0044763//single-organism cellular process;GO:0051234//establishment of localization;GO:0009987//cellular process;GO:0044699//single-organism process;GO:0008152//metabolic process	GO:0016787//hydrolase activity;GO:0005488//binding;GO:0022804//active transmembrane transporter activity;GO:0005215//transporter activity;GO:0016462//pyrophosphatase activity;GO:0001883//purine nucleoside binding;GO:0032550//purine ribonucleoside binding;GO:0001882//nucleoside binding;GO:0036094//small molecule binding;GO:0032549//ribonucleoside binding;GO:0022857//transmembrane transporter activ…	GO:0044425//membrane part;GO:0031224//intrinsic component of membrane;GO:0016020//membrane
Unigene11798	yes	no	GO:0008152//metabolic process;GO:0034641//cellular nitrogen compound metabolic process;GO:0044260//cellular macromolecule metabolic process;GO:1901360//organic cyclic compound metabolic process;GO:0006807//nitrogen compound metabolic process;GO:0044238//primary metabolic process;GO:0006725//cellular aromatic compound metabolic process;GO:0043170//macromolecule metabolic process;GO:0090304//nuclei…	GO:0042623//ATPase activity, coupled;GO:0016818//hydrolase activity, acting on acid anhydrides, in phosphorus-containing anhydrides;GO:0016817//hydrolase activity, acting on acid anhydrides;GO:0016787//hydrolase activity;GO:0016887//ATPase activity;GO:0016462//pyrophosphatase activity;GO:0017111//nucleoside-triphosphatase activity;GO:0003824//catalytic activity;GO:0008094//DNA-dependent ATPase ac…	-
Unigene11883	yes	no	GO:0044249//cellular biosynthetic process;GO:0071704//organic substance metabolic process;GO:0010468//regulation of gene expression;GO:0065007//biological regulation;GO:0008152//metabolic process;GO:0019222//regulation of metabolic process;GO:0009987//cellular process;GO:0009059//macromolecule biosynthetic process;GO:0009058//biosynthetic process;GO:0050789//regulation of biological process;GO:00…	GO:0001071//nucleic acid binding transcription factor activity	GO:0043226//organelle;GO:0043229//intracellular organelle;GO:0043227//membrane-bounded organelle;GO:0044464//cell part;GO:0005622//intracellular;GO:0043231//intracellular membrane-bounded organelle;GO:0005623//cell;GO:0044424//intracellular part
Unigene11924	yes	no	GO:0071705//nitrogen compound transport;GO:0044765//single-organism transport;GO:0044281//small molecule metabolic process;GO:0009605//response to external stimulus;GO:0008152//metabolic process;GO:0015711//organic anion transport;GO:0009607//response to biotic stimulus;GO:1902578//single-organism localization;GO:0044710//single-organism metabolic process;GO:0071702//organic substance transport;G…	GO:0005215//transporter activity;GO:0022857//transmembrane transporter activity;GO:0015075//ion transmembrane transporter activity;GO:0008509//anion transmembrane transporter activity;GO:0005342//organic acid transmembrane transporter activity;GO:0005310//dicarboxylic acid transmembrane transporter activity;GO:0046943//carboxylic acid transmembrane transporter activity;GO:0022891//substrate-speci…	GO:0042170//plastid membrane;GO:0043226//organelle;GO:0044444//cytoplasmic part;GO:0009579//thylakoid;GO:0009528//plastid inner membrane;GO:0031967//organelle envelope;GO:0005737//cytoplasm;GO:0044435//plastid part;GO:0043231//intracellular membrane-bounded organelle;GO:0031976//plastid thylakoid;GO:0043229//intracellular organelle;GO:0031984//organelle subcompartment;GO:0031975//envelope;GO:0044…
Unigene12043	yes	yes	GO:0044237//cellular metabolic process;GO:0006720//isoprenoid metabolic process;GO:0044255//cellular lipid metabolic process;GO:0044238//primary metabolic process;GO:0006722//triterpenoid metabolic process;GO:1901576//organic substance biosynthetic process;GO:0009058//biosynthetic process;GO:0044699//single-organism process;GO:0044711//single-organism biosynthetic process;GO:0044763//single-organ…	GO:0043169//cation binding;GO:0043167//ion binding;GO:0005488//binding	GO:0031224//intrinsic component of membrane;GO:0016020//membrane;GO:0044425//membrane part
Unigene12055	yes	no	-	GO:0003824//catalytic activity	-
Unigene12102	yes	no	GO:0008152//metabolic process	GO:0003824//catalytic activity	-
Unigene12106	yes	no	GO:1901564//organonitrogen compound metabolic process;GO:0006722//triterpenoid metabolic process;GO:0044710//single-organism metabolic process;GO:0016114//terpenoid biosynthetic process;GO:0006793//phosphorus metabolic process;GO:1901362//organic cyclic compound biosynthetic process;GO:0046394//carboxylic acid biosynthetic process;GO:0016053//organic acid biosynthetic process;GO:0006796//phosphat…	GO:0016866//intramolecular transferase activity;GO:0031559//oxidosqualene cyclase activity;GO:0003824//catalytic activity;GO:0016853//isomerase activity	GO:0043229//intracellular organelle;GO:0044464//cell part;GO:0043226//organelle;GO:0005622//intracellular;GO:0005623//cell;GO:0043227//membrane-bounded organelle;GO:0044424//intracellular part;GO:0043231//intracellular membrane-bounded organelle
Unigene12163	no	yes	GO:0009987//cellular process	-	-
Unigene12209	yes	no	GO:0044710//single-organism metabolic process;GO:0006796//phosphate-containing compound metabolic process;GO:0009117//nucleotide metabolic process;GO:0044699//single-organism process;GO:0044238//primary metabolic process;GO:0034641//cellular nitrogen compound metabolic process;GO:0044237//cellular metabolic process;GO:0006139//nucleobase-containing compound metabolic process;GO:0006753//nucleosid…	GO:0016772//transferase activity, transferring phosphorus-containing groups;GO:0016740//transferase activity;GO:0003824//catalytic activity	-
Unigene12214	yes	no	GO:0044249//cellular biosynthetic process;GO:0006520//cellular amino acid metabolic process;GO:0071704//organic substance metabolic process;GO:0044237//cellular metabolic process;GO:0006807//nitrogen compound metabolic process;GO:0044710//single-organism metabolic process;GO:0044283//small molecule biosynthetic process;GO:1901566//organonitrogen compound biosynthetic process;GO:0043648//dicarboxy…	-	-
Unigene12239	yes	no	-	GO:0005488//binding;GO:0019899//enzyme binding;GO:0044389//ubiquitin-like protein ligase binding;GO:0005515//protein binding	GO:1990234//transferase complex;GO:1902494//catalytic complex;GO:0032991//macromolecular complex;GO:0043234//protein complex;GO:0005623//cell;GO:0044464//cell part;GO:0005622//intracellular;GO:0044424//intracellular part;GO:0000151//ubiquitin ligase complex
Unigene12247	yes	no	GO:0044763//single-organism cellular process;GO:0008152//metabolic process;GO:0019538//protein metabolic process;GO:0044238//primary metabolic process;GO:0055114//oxidation-reduction process;GO:0044267//cellular protein metabolic process;GO:0019684//photosynthesis, light reaction;GO:0043170//macromolecule metabolic process;GO:0015979//photosynthesis;GO:0044260//cellular macromolecule metabolic pr…	GO:1901363//heterocyclic compound binding;GO:0043167//ion binding;GO:0005488//binding;GO:0097159//organic cyclic compound binding;GO:0046906//tetrapyrrole binding;GO:0009055//electron carrier activity;GO:0043169//cation binding	GO:0016020//membrane;GO:0044464//cell part;GO:0044424//intracellular part;GO:0043227//membrane-bounded organelle;GO:0044434//chloroplast part;GO:0043231//intracellular membrane-bounded organelle;GO:0034357//photosynthetic membrane;GO:0044436//thylakoid part;GO:0009521//photosystem;GO:0009507//chloroplast;GO:0044444//cytoplasmic part;GO:0044446//intracellular organelle part;GO:0044422//organelle p…
Unigene12298	yes	no	-	-	GO:0016020//membrane;GO:0031224//intrinsic component of membrane;GO:0044425//membrane part
Unigene12308	yes	no	GO:0043207//response to external biotic stimulus;GO:0044767//single-organism developmental process;GO:0032501//multicellular organismal process;GO:0043067//regulation of programmed cell death;GO:0071554//cell wall organization or biogenesis;GO:0010941//regulation of cell death;GO:0048518//positive regulation of biological process;GO:0009887//organ morphogenesis;GO:0032879//regulation of localizat…	GO:0016757//transferase activity, transferring glycosyl groups;GO:0035251//UDP-glucosyltransferase activity;GO:0016740//transferase activity;GO:0016758//transferase activity, transferring hexosyl groups;GO:0046527//glucosyltransferase activity;GO:0003824//catalytic activity;GO:0008194//UDP-glycosyltransferase activity	GO:0043226//organelle;GO:0044424//intracellular part;GO:0005911//cell-cell junction;GO:0005622//intracellular;GO:0031224//intrinsic component of membrane;GO:0043227//membrane-bounded organelle;GO:0071944//cell periphery;GO:0043231//intracellular membrane-bounded organelle;GO:0044459//plasma membrane part;GO:0005886//plasma membrane;GO:0030054//cell junction;GO:0016020//membrane;GO:0044464//cell p…
Unigene12309	yes	no	GO:0009653//anatomical structure morphogenesis;GO:0071554//cell wall organization or biogenesis;GO:0002253//activation of immune response;GO:0009620//response to fungus;GO:0043067//regulation of programmed cell death;GO:0048856//anatomical structure development;GO:0006073//cellular glucan metabolic process;GO:0031347//regulation of defense response;GO:0044707//single-multicellular organism proces…	GO:0016758//transferase activity, transferring hexosyl groups;GO:0016740//transferase activity;GO:0003824//catalytic activity;GO:0008194//UDP-glycosyltransferase activity;GO:0035251//UDP-glucosyltransferase activity;GO:0016757//transferase activity, transferring glycosyl groups;GO:0046527//glucosyltransferase activity	GO:0043231//intracellular membrane-bounded organelle;GO:0005623//cell;GO:0043227//membrane-bounded organelle;GO:0005911//cell-cell junction;GO:0031224//intrinsic component of membrane;GO:0044459//plasma membrane part;GO:0043226//organelle;GO:0071944//cell periphery;GO:0044424//intracellular part;GO:0016020//membrane;GO:0043229//intracellular organelle;GO:0005886//plasma membrane;GO:0005622//intra…
Unigene12310	yes	no	GO:0052386//cell wall thickening;GO:0005976//polysaccharide metabolic process;GO:0009987//cellular process;GO:0015672//monovalent inorganic cation transport;GO:0050793//regulation of developmental process;GO:0006605//protein targeting;GO:0043170//macromolecule metabolic process;GO:0080134//regulation of response to stress;GO:0051179//localization;GO:0071555//cell wall organization;GO:0033036//mac…	GO:0016740//transferase activity;GO:0035251//UDP-glucosyltransferase activity;GO:0008194//UDP-glycosyltransferase activity;GO:0016757//transferase activity, transferring glycosyl groups;GO:0016758//transferase activity, transferring hexosyl groups;GO:0003824//catalytic activity;GO:0046527//glucosyltransferase activity	GO:0071944//cell periphery;GO:0043227//membrane-bounded organelle;GO:0043231//intracellular membrane-bounded organelle;GO:0044459//plasma membrane part;GO:0005911//cell-cell junction;GO:0005622//intracellular;GO:0005623//cell;GO:0031224//intrinsic component of membrane;GO:0005886//plasma membrane;GO:0044425//membrane part;GO:0043226//organelle;GO:0044464//cell part;GO:0016020//membrane;GO:0044424…
Unigene12341	yes	no	-	-	GO:0044435//plastid part;GO:0009532//plastid stroma;GO:0044424//intracellular part;GO:0044422//organelle part;GO:0005737//cytoplasm;GO:0044446//intracellular organelle part;GO:0043229//intracellular organelle;GO:0044444//cytoplasmic part;GO:0005623//cell;GO:0043231//intracellular membrane-bounded organelle;GO:0043227//membrane-bounded organelle;GO:0009536//plastid;GO:0005622//intracellular;GO:004…
Unigene12364	yes	no	GO:0032501//multicellular organismal process;GO:0042127//regulation of cell proliferation;GO:0050789//regulation of biological process;GO:0008152//metabolic process;GO:0040007//growth;GO:0019222//regulation of metabolic process;GO:0010556//regulation of macromolecule biosynthetic process;GO:0036211//protein modification process;GO:0009889//regulation of biosynthetic process;GO:0051171//regulation…	-	GO:0005623//cell;GO:0030054//cell junction;GO:0032991//macromolecular complex;GO:0044424//intracellular part;GO:0043226//organelle;GO:0043234//protein complex;GO:0005911//cell-cell junction;GO:0005622//intracellular;GO:0043229//intracellular organelle;GO:0043231//intracellular membrane-bounded organelle;GO:0044464//cell part;GO:0043227//membrane-bounded organelle
Unigene12382	yes	no	GO:0009987//cellular process;GO:0043170//macromolecule metabolic process;GO:0006508//proteolysis;GO:0070646//protein modification by small protein removal;GO:0060255//regulation of macromolecule metabolic process;GO:0019538//protein metabolic process;GO:0010556//regulation of macromolecule biosynthetic process;GO:0006464//cellular protein modification process;GO:0008152//metabolic process;GO:0044…	-	-
Unigene12384	yes	no	GO:0051252//regulation of RNA metabolic process;GO:0009889//regulation of biosynthetic process;GO:0043412//macromolecule modification;GO:0051171//regulation of nitrogen compound metabolic process;GO:0009987//cellular process;GO:0009314//response to radiation;GO:0010556//regulation of macromolecule biosynthetic process;GO:0044763//single-organism cellular process;GO:0050896//response to stimulus;G…	GO:0043167//ion binding;GO:0005488//binding;GO:0043169//cation binding	-
Unigene12434	yes	no	GO:0071704//organic substance metabolic process;GO:0009059//macromolecule biosynthetic process;GO:0044763//single-organism cellular process;GO:0009100//glycoprotein metabolic process;GO:0005975//carbohydrate metabolic process;GO:0043413//macromolecule glycosylation;GO:0008152//metabolic process;GO:0006486//protein glycosylation;GO:0044267//cellular protein metabolic process;GO:0044699//single-org…	-	-
Unigene12513	yes	no	-	GO:0046872//metal ion binding;GO:0046914//transition metal ion binding;GO:0043167//ion binding;GO:0043169//cation binding;GO:0005488//binding	-
Unigene12619	yes	no	GO:0019538//protein metabolic process;GO:0044699//single-organism process;GO:0019474//L-lysine catabolic process to acetyl-CoA;GO:0022414//reproductive process;GO:0009987//cellular process;GO:0044248//cellular catabolic process;GO:1901575//organic substance catabolic process;GO:0044282//small molecule catabolic process;GO:0003006//developmental process involved in reproduction;GO:0006082//organic…	GO:0016491//oxidoreductase activity;GO:0003824//catalytic activity;GO:0004753//saccharopine dehydrogenase activity;GO:0016646//oxidoreductase activity, acting on the CH-NH group of donors, NAD or NADP as acceptor;GO:0016645//oxidoreductase activity, acting on the CH-NH group of donors	GO:0044464//cell part;GO:0044444//cytoplasmic part;GO:0005623//cell;GO:0044424//intracellular part;GO:0005622//intracellular;GO:0005737//cytoplasm
Unigene12622	yes	no	GO:0006082//organic acid metabolic process;GO:0018205//peptidyl-lysine modification;GO:0003006//developmental process involved in reproduction;GO:0044282//small molecule catabolic process;GO:0044260//cellular macromolecule metabolic process;GO:0043436//oxoacid metabolic process;GO:1901564//organonitrogen compound metabolic process;GO:0032502//developmental process;GO:0046440//L-lysine metabolic p…	GO:0016491//oxidoreductase activity;GO:0004753//saccharopine dehydrogenase activity;GO:0016646//oxidoreductase activity, acting on the CH-NH group of donors, NAD or NADP as acceptor;GO:0003824//catalytic activity;GO:0016645//oxidoreductase activity, acting on the CH-NH group of donors	GO:0005737//cytoplasm;GO:0044424//intracellular part;GO:0044464//cell part;GO:0005622//intracellular;GO:0044444//cytoplasmic part;GO:0005623//cell
Unigene12643	yes	no	GO:0044765//single-organism transport;GO:0006812//cation transport;GO:0051234//establishment of localization;GO:0071702//organic substance transport;GO:0006810//transport;GO:1902578//single-organism localization;GO:0044699//single-organism process;GO:0051179//localization;GO:0006811//ion transport	GO:0005215//transporter activity;GO:0022857//transmembrane transporter activity;GO:0015205//nucleobase transmembrane transporter activity;GO:0022892//substrate-specific transporter activity;GO:0022891//substrate-specific transmembrane transporter activity	-
Unigene12660	yes	yes	GO:0044281//small molecule metabolic process;GO:0044710//single-organism metabolic process;GO:0009058//biosynthetic process;GO:0006807//nitrogen compound metabolic process;GO:0071704//organic substance metabolic process;GO:0044237//cellular metabolic process;GO:0009648//photoperiodism;GO:0044238//primary metabolic process;GO:0000096//sulfur amino acid metabolic process;GO:0044763//single-organism…	GO:0003824//catalytic activity	-
Unigene12706	yes	no	-	GO:0097159//organic cyclic compound binding;GO:0046872//metal ion binding;GO:0016818//hydrolase activity, acting on acid anhydrides, in phosphorus-containing anhydrides;GO:0003676//nucleic acid binding;GO:0097367//carbohydrate derivative binding;GO:0016462//pyrophosphatase activity;GO:1901363//heterocyclic compound binding;GO:0001882//nucleoside binding;GO:0036094//small molecule binding;GO:00325…	GO:0043226//organelle;GO:0044464//cell part;GO:0043227//membrane-bounded organelle;GO:0043231//intracellular membrane-bounded organelle;GO:0005622//intracellular;GO:0043229//intracellular organelle;GO:0044424//intracellular part;GO:0005623//cell
Unigene12769	yes	no	GO:0008152//metabolic process;GO:0051604//protein maturation;GO:0019538//protein metabolic process;GO:0006508//proteolysis;GO:0044238//primary metabolic process;GO:0010467//gene expression;GO:0043170//macromolecule metabolic process;GO:0016485//protein processing;GO:0071704//organic substance metabolic process	GO:0003824//catalytic activity;GO:0016787//hydrolase activity;GO:0070011//peptidase activity, acting on L-amino acid peptides;GO:0008233//peptidase activity	GO:0005622//intracellular;GO:0043229//intracellular organelle;GO:0043226//organelle;GO:0005623//cell;GO:0043227//membrane-bounded organelle;GO:0043231//intracellular membrane-bounded organelle;GO:0044424//intracellular part;GO:0044464//cell part
Unigene12962	yes	no	GO:0051179//localization;GO:0044042//glucan metabolic process;GO:0009987//cellular process;GO:0006073//cellular glucan metabolic process;GO:0051273//beta-glucan metabolic process;GO:0007275//multicellular organismal development;GO:0032502//developmental process;GO:0043170//macromolecule metabolic process;GO:0044238//primary metabolic process;GO:0005976//polysaccharide metabolic process;GO:0030243…	-	GO:0043229//intracellular organelle;GO:0005911//cell-cell junction;GO:0005737//cytoplasm;GO:0043228//non-membrane-bounded organelle;GO:0044424//intracellular part;GO:0016020//membrane;GO:0043226//organelle;GO:0044444//cytoplasmic part;GO:0044464//cell part;GO:0005622//intracellular;GO:0043232//intracellular non-membrane-bounded organelle;GO:0005623//cell;GO:0030054//cell junction
Unigene13	yes	no	GO:0008152//metabolic process;GO:0009987//cellular process;GO:0044763//single-organism cellular process;GO:0010467//gene expression;GO:0006807//nitrogen compound metabolic process;GO:0071704//organic substance metabolic process;GO:0044238//primary metabolic process;GO:0046483//heterocycle metabolic process;GO:0043170//macromolecule metabolic process;GO:0090304//nucleic acid metabolic process;GO:0…	-	-
Unigene13073	yes	no	GO:0044262//cellular carbohydrate metabolic process;GO:0051273//beta-glucan metabolic process;GO:0044260//cellular macromolecule metabolic process;GO:0044237//cellular metabolic process;GO:0043170//macromolecule metabolic process;GO:0005976//polysaccharide metabolic process;GO:0008152//metabolic process;GO:0009987//cellular process;GO:0071704//organic substance metabolic process;GO:0005975//carbo…	GO:0016787//hydrolase activity;GO:0004553//hydrolase activity, hydrolyzing O-glycosyl compounds;GO:0016798//hydrolase activity, acting on glycosyl bonds;GO:0003824//catalytic activity	-
Unigene13109	yes	no	GO:0019538//protein metabolic process;GO:0006464//cellular protein modification process;GO:0043170//macromolecule metabolic process;GO:0044237//cellular metabolic process;GO:0009987//cellular process;GO:0036211//protein modification process;GO:0043412//macromolecule modification;GO:0006793//phosphorus metabolic process;GO:0044267//cellular protein metabolic process;GO:0071704//organic substance m…	GO:0001883//purine nucleoside binding;GO:0097159//organic cyclic compound binding;GO:0003824//catalytic activity;GO:0001882//nucleoside binding;GO:0016301//kinase activity;GO:0032549//ribonucleoside binding;GO:0016740//transferase activity;GO:0004672//protein kinase activity;GO:0005488//binding;GO:0016772//transferase activity, transferring phosphorus-containing groups;GO:0036094//small molecule …	GO:0016020//membrane;GO:0044425//membrane part;GO:0031224//intrinsic component of membrane
Unigene13201	yes	no	GO:0006996//organelle organization;GO:0000226//microtubule cytoskeleton organization;GO:1902589//single-organism organelle organization;GO:0044763//single-organism cellular process;GO:0071840//cellular component organization or biogenesis;GO:0009987//cellular process;GO:0016043//cellular component organization;GO:0007017//microtubule-based process;GO:0044699//single-organism process;GO:0007010//c…	GO:0005488//binding;GO:0008092//cytoskeletal protein binding;GO:0005515//protein binding	GO:0043226//organelle;GO:0032991//macromolecular complex;GO:0071944//cell periphery;GO:0005819//spindle;GO:0043234//protein complex;GO:0043229//intracellular organelle;GO:0005886//plasma membrane;GO:0016020//membrane;GO:0044424//intracellular part;GO:0012505//endomembrane system;GO:0043232//intracellular non-membrane-bounded organelle;GO:0044446//intracellular organelle part;GO:0005622//intracell…
Unigene13260	yes	no	GO:0033036//macromolecule localization;GO:0051641//cellular localization;GO:0006810//transport;GO:0045184//establishment of protein localization;GO:0051649//establishment of localization in cell;GO:0015031//protein transport;GO:0070727//cellular macromolecule localization;GO:0051234//establishment of localization;GO:0046907//intracellular transport;GO:0034613//cellular protein localization;GO:000…	-	GO:0019012//virion;GO:0044423//virion part
Unigene13291	yes	no	-	GO:0003824//catalytic activity;GO:0016740//transferase activity	-
Unigene13335	yes	no	GO:0006665//sphingolipid metabolic process;GO:0034622//cellular macromolecular complex assembly;GO:0016482//cytoplasmic transport;GO:0006950//response to stress;GO:0044237//cellular metabolic process;GO:0006511//ubiquitin-dependent protein catabolic process;GO:1901575//organic substance catabolic process;GO:0043632//modification-dependent macromolecule catabolic process;GO:0016043//cellular compo…	GO:0016829//lyase activity;GO:0003824//catalytic activity;GO:0005488//binding;GO:0043167//ion binding;GO:0016830//carbon-carbon lyase activity;GO:0016832//aldehyde-lyase activity;GO:0043168//anion binding	GO:0031224//intrinsic component of membrane;GO:0043227//membrane-bounded organelle;GO:0043226//organelle;GO:0031090//organelle membrane;GO:0043229//intracellular organelle;GO:0044424//intracellular part;GO:0044422//organelle part;GO:0043231//intracellular membrane-bounded organelle;GO:0005623//cell;GO:0044464//cell part;GO:0005622//intracellular;GO:0044425//membrane part;GO:0016020//membrane
Unigene13519	yes	no	GO:0034284//response to monosaccharide;GO:0009850//auxin metabolic process;GO:0010033//response to organic substance;GO:0006950//response to stress;GO:1902578//single-organism localization;GO:0065008//regulation of biological quality;GO:0051179//localization;GO:0042445//hormone metabolic process;GO:0042430//indole-containing compound metabolic process;GO:0006082//organic acid metabolic process;GO…	GO:0016740//transferase activity;GO:0016747//transferase activity, transferring acyl groups other than amino-acyl groups;GO:0003824//catalytic activity;GO:0016746//transferase activity, transferring acyl groups;GO:0016407//acetyltransferase activity	GO:0043229//intracellular organelle;GO:0043227//membrane-bounded organelle;GO:0043226//organelle;GO:0005623//cell;GO:0044464//cell part;GO:0005622//intracellular;GO:0044424//intracellular part;GO:0044444//cytoplasmic part;GO:0005737//cytoplasm;GO:0009536//plastid;GO:0043231//intracellular membrane-bounded organelle
Unigene13526	yes	no	-	-	GO:0005623//cell;GO:0043229//intracellular organelle;GO:0044464//cell part;GO:0044424//intracellular part;GO:0005622//intracellular;GO:0043226//organelle;GO:0043227//membrane-bounded organelle;GO:0043231//intracellular membrane-bounded organelle
Unigene13577	no	yes	GO:0044699//single-organism process;GO:0009987//cellular process;GO:0044763//single-organism cellular process	GO:0015291//secondary active transmembrane transporter activity;GO:0022857//transmembrane transporter activity;GO:0005215//transporter activity;GO:0022804//active transmembrane transporter activity	GO:0044425//membrane part;GO:0016020//membrane;GO:0031224//intrinsic component of membrane
Unigene13581	yes	no	GO:0032502//developmental process;GO:0044699//single-organism process;GO:0046483//heterocycle metabolic process;GO:0009887//organ morphogenesis;GO:0050789//regulation of biological process;GO:0009987//cellular process;GO:0044763//single-organism cellular process;GO:0019222//regulation of metabolic process;GO:0048731//system development;GO:0006996//organelle organization;GO:0044260//cellular macro…	GO:0043169//cation binding;GO:0003824//catalytic activity;GO:0046872//metal ion binding;GO:0097159//organic cyclic compound binding;GO:1901363//heterocyclic compound binding;GO:0043167//ion binding;GO:0003676//nucleic acid binding;GO:0003916//DNA topoisomerase activity;GO:0005488//binding;GO:0016853//isomerase activity	-
Unigene13656	yes	no	GO:0006793//phosphorus metabolic process;GO:0043170//macromolecule metabolic process;GO:0019538//protein metabolic process;GO:0036211//protein modification process;GO:0044260//cellular macromolecule metabolic process;GO:0006464//cellular protein modification process;GO:0008152//metabolic process;GO:0009987//cellular process;GO:0044238//primary metabolic process;GO:0044267//cellular protein metabo…	GO:0003824//catalytic activity;GO:0032550//purine ribonucleoside binding;GO:0036094//small molecule binding;GO:0016772//transferase activity, transferring phosphorus-containing groups;GO:0097159//organic cyclic compound binding;GO:1901363//heterocyclic compound binding;GO:0016740//transferase activity;GO:0032549//ribonucleoside binding;GO:0001882//nucleoside binding;GO:0005488//binding;GO:0001883…	-
Unigene13662	yes	no	GO:0044699//single-organism process;GO:0044710//single-organism metabolic process;GO:0008152//metabolic process	GO:0003824//catalytic activity	GO:0031224//intrinsic component of membrane;GO:0044425//membrane part;GO:0016020//membrane
Unigene13663	yes	no	GO:0044699//single-organism process;GO:0044710//single-organism metabolic process;GO:0008152//metabolic process	GO:0003824//catalytic activity	GO:0044425//membrane part;GO:0031224//intrinsic component of membrane;GO:0016020//membrane
Unigene13717	yes	no	GO:0006644//phospholipid metabolic process;GO:0006796//phosphate-containing compound metabolic process;GO:0046488//phosphatidylinositol metabolic process;GO:0048017//inositol lipid-mediated signaling;GO:0044238//primary metabolic process;GO:0046486//glycerolipid metabolic process;GO:0006793//phosphorus metabolic process;GO:0035556//intracellular signal transduction;GO:0008152//metabolic process;G…	GO:0003824//catalytic activity;GO:0016772//transferase activity, transferring phosphorus-containing groups;GO:0016740//transferase activity	-
Unigene13822	no	yes	GO:0044710//single-organism metabolic process;GO:0008152//metabolic process;GO:0044699//single-organism process	GO:0046906//tetrapyrrole binding;GO:0043167//ion binding;GO:0046914//transition metal ion binding;GO:0097159//organic cyclic compound binding;GO:0005488//binding;GO:0043169//cation binding;GO:1901363//heterocyclic compound binding;GO:0046872//metal ion binding;GO:0016491//oxidoreductase activity;GO:0003824//catalytic activity	-
Unigene13889	yes	no	-	-	GO:0005622//intracellular;GO:0005737//cytoplasm;GO:0044444//cytoplasmic part;GO:0009536//plastid;GO:0043231//intracellular membrane-bounded organelle;GO:0005623//cell;GO:0044424//intracellular part;GO:0043227//membrane-bounded organelle;GO:0043229//intracellular organelle;GO:0044464//cell part;GO:0043226//organelle
Unigene139	yes	no	-	GO:0003824//catalytic activity	-
Unigene13907	yes	no	-	GO:0003824//catalytic activity;GO:0016829//lyase activity;GO:0016843//amine-lyase activity;GO:0016840//carbon-nitrogen lyase activity	-
Unigene13964	yes	no	GO:0008152//metabolic process;GO:0006793//phosphorus metabolic process;GO:0006796//phosphate-containing compound metabolic process;GO:0009987//cellular process;GO:0044237//cellular metabolic process	GO:0016740//transferase activity;GO:0003824//catalytic activity	GO:0016020//membrane
Unigene13982	yes	no	GO:0009987//cellular process;GO:0034660//ncRNA metabolic process;GO:0043170//macromolecule metabolic process;GO:0071704//organic substance metabolic process;GO:0006807//nitrogen compound metabolic process;GO:0044260//cellular macromolecule metabolic process;GO:0008152//metabolic process;GO:0090304//nucleic acid metabolic process;GO:0034641//cellular nitrogen compound metabolic process;GO:1901360/…	GO:0017111//nucleoside-triphosphatase activity;GO:0016788//hydrolase activity, acting on ester bonds;GO:0003824//catalytic activity;GO:1901363//heterocyclic compound binding;GO:0097159//organic cyclic compound binding;GO:0016462//pyrophosphatase activity;GO:0016891//endoribonuclease activity, producing 5'-phosphomonoesters;GO:0097367//carbohydrate derivative binding;GO:0016893//endonuclease activ…	-
Unigene13994	yes	no	GO:0008152//metabolic process;GO:0044699//single-organism process;GO:0044710//single-organism metabolic process	GO:0003824//catalytic activity	-
Unigene14003	yes	no	GO:0009653//anatomical structure morphogenesis;GO:0044707//single-multicellular organism process;GO:0048869//cellular developmental process;GO:0032501//multicellular organismal process;GO:0048856//anatomical structure development;GO:0044699//single-organism process;GO:0044767//single-organism developmental process;GO:0009987//cellular process;GO:0048731//system development;GO:0009887//organ morph…	GO:0016747//transferase activity, transferring acyl groups other than amino-acyl groups;GO:0016407//acetyltransferase activity;GO:0003824//catalytic activity;GO:0016746//transferase activity, transferring acyl groups;GO:0016740//transferase activity	-
Unigene14027	yes	no	GO:0051234//establishment of localization;GO:0044238//primary metabolic process;GO:0007017//microtubule-based process;GO:0048856//anatomical structure development;GO:0007389//pattern specification process;GO:0032502//developmental process;GO:0016129//phytosteroid biosynthetic process;GO:0009966//regulation of signal transduction;GO:0008610//lipid biosynthetic process;GO:0048513//organ development…	-	GO:0044424//intracellular part;GO:0012505//endomembrane system;GO:0044432//endoplasmic reticulum part;GO:0044446//intracellular organelle part;GO:0043227//membrane-bounded organelle;GO:0043226//organelle;GO:0005623//cell;GO:0043231//intracellular membrane-bounded organelle;GO:0044422//organelle part;GO:0043229//intracellular organelle;GO:0044464//cell part;GO:0044444//cytoplasmic part;GO:0044425/…
Unigene14090	yes	no	GO:0046907//intracellular transport;GO:0016043//cellular component organization;GO:0051641//cellular localization;GO:1902578//single-organism localization;GO:0008104//protein localization;GO:0033036//macromolecule localization;GO:0071840//cellular component organization or biogenesis;GO:0044765//single-organism transport;GO:0006810//transport;GO:0015031//protein transport;GO:0016192//vesicle-medi…	GO:0022892//substrate-specific transporter activity;GO:0005215//transporter activity	GO:0043226//organelle;GO:0044464//cell part;GO:0032991//macromolecular complex;GO:0005623//cell;GO:0043234//protein complex;GO:0044424//intracellular part;GO:0005622//intracellular;GO:0043231//intracellular membrane-bounded organelle;GO:0043229//intracellular organelle;GO:0043227//membrane-bounded organelle
Unigene14117	yes	no	GO:0009987//cellular process;GO:0019538//protein metabolic process;GO:0044763//single-organism cellular process;GO:0018130//heterocycle biosynthetic process;GO:0044699//single-organism process;GO:0061024//membrane organization;GO:0044260//cellular macromolecule metabolic process;GO:0006807//nitrogen compound metabolic process;GO:0006412//translation;GO:0006796//phosphate-containing compound metab…	GO:0097159//organic cyclic compound binding;GO:0003824//catalytic activity;GO:0016787//hydrolase activity;GO:0032549//ribonucleoside binding;GO:0097367//carbohydrate derivative binding;GO:0016818//hydrolase activity, acting on acid anhydrides, in phosphorus-containing anhydrides;GO:0016462//pyrophosphatase activity;GO:0036094//small molecule binding;GO:0016817//hydrolase activity, acting on acid …	GO:0009526//plastid envelope;GO:0044464//cell part;GO:0043231//intracellular membrane-bounded organelle;GO:0043229//intracellular organelle;GO:0044424//intracellular part;GO:0005622//intracellular;GO:0044444//cytoplasmic part;GO:0044446//intracellular organelle part;GO:0044435//plastid part;GO:0009532//plastid stroma;GO:0005737//cytoplasm;GO:0043226//organelle;GO:0005623//cell;GO:0043227//membran…
Unigene14156	yes	no	-	GO:0016787//hydrolase activity;GO:0003824//catalytic activity	-
Unigene14195	yes	no	GO:0044702//single organism reproductive process;GO:0048437//floral organ development;GO:0048731//system development;GO:0044707//single-multicellular organism process;GO:0022414//reproductive process;GO:0048608//reproductive structure development;GO:0044767//single-organism developmental process;GO:0048444//floral organ morphogenesis;GO:0048645//organ formation;GO:0048563//post-embryonic organ mo…	GO:0005488//binding;GO:0043169//cation binding;GO:0043167//ion binding;GO:0046872//metal ion binding	-
Unigene14198	yes	no	-	GO:0005488//binding	-
Unigene14238	yes	no	GO:0065009//regulation of molecular function;GO:0052547//regulation of peptidase activity;GO:0032269//negative regulation of cellular protein metabolic process;GO:0048519//negative regulation of biological process;GO:0009892//negative regulation of metabolic process;GO:0080090//regulation of primary metabolic process;GO:0050789//regulation of biological process;GO:0051346//negative regulation of …	-	-
Unigene14277	yes	no	GO:0009058//biosynthetic process;GO:0006464//cellular protein modification process;GO:0005975//carbohydrate metabolic process;GO:0043413//macromolecule glycosylation;GO:0044267//cellular protein metabolic process;GO:0006486//protein glycosylation;GO:0019538//protein metabolic process;GO:0044763//single-organism cellular process;GO:0009101//glycoprotein biosynthetic process;GO:0071704//organic sub…	GO:0046914//transition metal ion binding;GO:0043167//ion binding;GO:0004553//hydrolase activity, hydrolyzing O-glycosyl compounds;GO:0016787//hydrolase activity;GO:0004559//alpha-mannosidase activity;GO:0015923//mannosidase activity;GO:0005488//binding;GO:0003824//catalytic activity;GO:0016798//hydrolase activity, acting on glycosyl bonds;GO:0043169//cation binding;GO:0015924//mannosyl-oligosacch…	GO:0031984//organelle subcompartment;GO:0005623//cell;GO:0044446//intracellular organelle part;GO:0044422//organelle part;GO:0044464//cell part;GO:0043231//intracellular membrane-bounded organelle;GO:0043226//organelle;GO:0044424//intracellular part;GO:0043227//membrane-bounded organelle;GO:0005622//intracellular;GO:0043229//intracellular organelle
Unigene14279	yes	no	GO:0051234//establishment of localization;GO:0044765//single-organism transport;GO:1902582//single-organism intracellular transport;GO:0006810//transport;GO:0008104//protein localization;GO:0033036//macromolecule localization;GO:0046907//intracellular transport;GO:0016192//vesicle-mediated transport;GO:0051641//cellular localization;GO:0051649//establishment of localization in cell;GO:0051179//lo…	-	GO:0016020//membrane;GO:0031224//intrinsic component of membrane;GO:0044425//membrane part
Unigene14281	yes	no	-	GO:0043167//ion binding;GO:0005488//binding;GO:0043169//cation binding	-
Unigene14288	yes	no	GO:0051052//regulation of DNA metabolic process;GO:0009987//cellular process;GO:0051301//cell division;GO:0051171//regulation of nitrogen compound metabolic process;GO:0044763//single-organism cellular process;GO:0051726//regulation of cell cycle;GO:0007346//regulation of mitotic cell cycle;GO:0061640//cytoskeleton-dependent cytokinesis;GO:0016043//cellular component organization;GO:0060255//regu…	GO:0016787//hydrolase activity;GO:0003824//catalytic activity;GO:0015631//tubulin binding;GO:0001882//nucleoside binding;GO:0016818//hydrolase activity, acting on acid anhydrides, in phosphorus-containing anhydrides;GO:0032550//purine ribonucleoside binding;GO:0097159//organic cyclic compound binding;GO:0017111//nucleoside-triphosphatase activity;GO:0032549//ribonucleoside binding;GO:0036094//sma…	GO:0044444//cytoplasmic part;GO:0044422//organelle part;GO:0043229//intracellular organelle;GO:0043234//protein complex;GO:0044446//intracellular organelle part;GO:0005856//cytoskeleton;GO:0043228//non-membrane-bounded organelle;GO:0032991//macromolecular complex;GO:0043226//organelle;GO:0005737//cytoplasm;GO:0015630//microtubule cytoskeleton;GO:0005875//microtubule associated complex;GO:0044430/…
Unigene14311	yes	no	-	-	GO:0044464//cell part;GO:0044424//intracellular part;GO:0005622//intracellular;GO:0005623//cell;GO:0038201//TOR complex
Unigene14324	yes	no	GO:0006810//transport;GO:0051234//establishment of localization;GO:0044765//single-organism transport;GO:0051179//localization;GO:0015669//gas transport;GO:0044699//single-organism process;GO:1902578//single-organism localization	GO:0046906//tetrapyrrole binding;GO:0005488//binding;GO:1901363//heterocyclic compound binding;GO:0097159//organic cyclic compound binding	-
Unigene14327	yes	no	-	GO:0043167//ion binding;GO:0005488//binding;GO:0046872//metal ion binding;GO:0043169//cation binding;GO:0046914//transition metal ion binding	-
Unigene14372	yes	no	GO:1901575//organic substance catabolic process;GO:0032502//developmental process;GO:1901360//organic cyclic compound metabolic process;GO:0009987//cellular process;GO:0044767//single-organism developmental process;GO:0008610//lipid biosynthetic process;GO:0043632//modification-dependent macromolecule catabolic process;GO:0044238//primary metabolic process;GO:0010565//regulation of cellular keton…	GO:0019787//ubiquitin-like protein transferase activity;GO:0046914//transition metal ion binding;GO:0005488//binding;GO:0046872//metal ion binding;GO:0003824//catalytic activity;GO:0043167//ion binding;GO:0043169//cation binding;GO:0016740//transferase activity	-
Unigene14411	yes	yes	GO:0006793//phosphorus metabolic process;GO:0043412//macromolecule modification;GO:0044238//primary metabolic process;GO:0019538//protein metabolic process;GO:0036211//protein modification process;GO:0006796//phosphate-containing compound metabolic process;GO:0071704//organic substance metabolic process;GO:0009987//cellular process;GO:0043170//macromolecule metabolic process;GO:0044260//cellular …	GO:0016772//transferase activity, transferring phosphorus-containing groups;GO:0016301//kinase activity;GO:0016740//transferase activity;GO:0036094//small molecule binding;GO:0097367//carbohydrate derivative binding;GO:1901363//heterocyclic compound binding;GO:0001883//purine nucleoside binding;GO:0032550//purine ribonucleoside binding;GO:0001882//nucleoside binding;GO:0097159//organic cyclic com…	-
Unigene14439	no	yes	GO:0008152//metabolic process	GO:0016758//transferase activity, transferring hexosyl groups;GO:0035251//UDP-glucosyltransferase activity;GO:0046527//glucosyltransferase activity;GO:0016740//transferase activity;GO:0016757//transferase activity, transferring glycosyl groups;GO:0003824//catalytic activity;GO:0008194//UDP-glycosyltransferase activity	-
Unigene14448	yes	no	GO:0051234//establishment of localization;GO:0051641//cellular localization;GO:0046907//intracellular transport;GO:0051649//establishment of localization in cell;GO:0006810//transport;GO:0016482//cytoplasmic transport;GO:0051179//localization	-	GO:0016020//membrane;GO:0043234//protein complex;GO:0032991//macromolecular complex;GO:0031224//intrinsic component of membrane;GO:0046930//pore complex;GO:0044425//membrane part;GO:0016021//integral component of membrane
Unigene14604	yes	no	GO:0071704//organic substance metabolic process;GO:0008152//metabolic process;GO:0009987//cellular process;GO:0043170//macromolecule metabolic process;GO:0044238//primary metabolic process;GO:0044237//cellular metabolic process;GO:0044260//cellular macromolecule metabolic process;GO:0043412//macromolecule modification;GO:0019538//protein metabolic process;GO:0006796//phosphate-containing compound…	GO:0016772//transferase activity, transferring phosphorus-containing groups;GO:0097367//carbohydrate derivative binding;GO:0001883//purine nucleoside binding;GO:1901363//heterocyclic compound binding;GO:0032549//ribonucleoside binding;GO:0032550//purine ribonucleoside binding;GO:0097159//organic cyclic compound binding;GO:0005488//binding;GO:0036094//small molecule binding;GO:0003824//catalytic a…	GO:0031224//intrinsic component of membrane;GO:0044425//membrane part;GO:0016020//membrane
Unigene14641	yes	no	GO:0001932//regulation of protein phosphorylation;GO:0031323//regulation of cellular metabolic process;GO:0050789//regulation of biological process;GO:0050794//regulation of cellular process;GO:0065007//biological regulation;GO:0051246//regulation of protein metabolic process;GO:0019220//regulation of phosphate metabolic process;GO:0060255//regulation of macromolecule metabolic process;GO:0032268…	GO:0097159//organic cyclic compound binding;GO:0016740//transferase activity;GO:0043167//ion binding;GO:0032549//ribonucleoside binding;GO:0001882//nucleoside binding;GO:0004721//phosphoprotein phosphatase activity;GO:0005488//binding;GO:0030234//enzyme regulator activity;GO:0098772//molecular function regulator;GO:0001883//purine nucleoside binding;GO:0019887//protein kinase regulator activity;G…	GO:0005622//intracellular;GO:0044424//intracellular part;GO:0044464//cell part;GO:0005623//cell
Unigene14679	yes	yes	GO:0042221//response to chemical;GO:0006820//anion transport;GO:0051649//establishment of localization in cell;GO:0006818//hydrogen transport;GO:0044765//single-organism transport;GO:0015849//organic acid transport;GO:0010033//response to organic substance;GO:0046907//intracellular transport;GO:0006811//ion transport;GO:0009719//response to endogenous stimulus;GO:1901698//response to nitrogen com…	GO:0005215//transporter activity;GO:0022857//transmembrane transporter activity	GO:0043229//intracellular organelle;GO:0005622//intracellular;GO:0044446//intracellular organelle part;GO:0044424//intracellular part;GO:0044464//cell part;GO:0031090//organelle membrane;GO:0016020//membrane;GO:0031224//intrinsic component of membrane;GO:0031975//envelope;GO:0044425//membrane part;GO:0019866//organelle inner membrane;GO:0031967//organelle envelope;GO:0043227//membrane-bounded org…
Unigene14707	yes	no	GO:0006139//nucleobase-containing compound metabolic process;GO:0006807//nitrogen compound metabolic process;GO:0071704//organic substance metabolic process;GO:0044237//cellular metabolic process;GO:0044260//cellular macromolecule metabolic process;GO:0044238//primary metabolic process;GO:0009987//cellular process;GO:0006725//cellular aromatic compound metabolic process;GO:0034641//cellular nitro…	GO:0016866//intramolecular transferase activity;GO:1901363//heterocyclic compound binding;GO:0005488//binding;GO:0097159//organic cyclic compound binding;GO:0016853//isomerase activity;GO:0003824//catalytic activity;GO:0003676//nucleic acid binding	-
Unigene14718	yes	no	GO:0016070//RNA metabolic process;GO:0044260//cellular macromolecule metabolic process;GO:0034654//nucleobase-containing compound biosynthetic process;GO:0010033//response to organic substance;GO:0043623//cellular protein complex assembly;GO:0070271//protein complex biogenesis;GO:0008152//metabolic process;GO:0065003//macromolecular complex assembly;GO:0009059//macromolecule biosynthetic process;…	GO:0003824//catalytic activity;GO:0005198//structural molecule activity	GO:0043226//organelle;GO:0044391//ribosomal subunit;GO:0044424//intracellular part;GO:0044446//intracellular organelle part;GO:0005840//ribosome;GO:0043228//non-membrane-bounded organelle;GO:0005623//cell;GO:0005737//cytoplasm;GO:0044444//cytoplasmic part;GO:0043232//intracellular non-membrane-bounded organelle;GO:0030529//ribonucleoprotein complex;GO:0005622//intracellular;GO:0032991//macromolec…
Unigene14740	yes	no	GO:0006950//response to stress;GO:0050896//response to stimulus;GO:0006970//response to osmotic stress;GO:0009628//response to abiotic stimulus	-	-
Unigene14745	yes	no	GO:0016043//cellular component organization;GO:0009987//cellular process;GO:0000910//cytokinesis;GO:0051301//cell division;GO:0009657//plastid organization;GO:0032506//cytokinetic process;GO:0007049//cell cycle;GO:0022402//cell cycle process;GO:0009658//chloroplast organization;GO:0071840//cellular component organization or biogenesis;GO:0044763//single-organism cellular process;GO:0006996//organ…	GO:1901363//heterocyclic compound binding;GO:0001882//nucleoside binding;GO:0001883//purine nucleoside binding;GO:0097367//carbohydrate derivative binding;GO:0005488//binding;GO:0032549//ribonucleoside binding;GO:0042623//ATPase activity, coupled;GO:0046983//protein dimerization activity;GO:0097159//organic cyclic compound binding;GO:0005515//protein binding;GO:0016818//hydrolase activity, acting…	GO:0009536//plastid;GO:0044422//organelle part;GO:0044424//intracellular part;GO:0043226//organelle;GO:0031967//organelle envelope;GO:0005737//cytoplasm;GO:0044444//cytoplasmic part;GO:0042170//plastid membrane;GO:0005622//intracellular;GO:0044464//cell part;GO:0005623//cell;GO:0044446//intracellular organelle part;GO:0043231//intracellular membrane-bounded organelle;GO:0043227//membrane-bounded …
Unigene14797	yes	no	GO:0006869//lipid transport;GO:0015914//phospholipid transport;GO:0071702//organic substance transport;GO:0033036//macromolecule localization;GO:0006810//transport;GO:0044699//single-organism process;GO:0006811//ion transport;GO:0051234//establishment of localization;GO:0010876//lipid localization;GO:0044765//single-organism transport;GO:0015748//organophosphate ester transport;GO:0015711//organi…	GO:0005319//lipid transporter activity;GO:0043169//cation binding;GO:0022892//substrate-specific transporter activity;GO:0043167//ion binding;GO:0001883//purine nucleoside binding;GO:0097367//carbohydrate derivative binding;GO:0001882//nucleoside binding;GO:0032550//purine ribonucleoside binding;GO:0005215//transporter activity;GO:0097159//organic cyclic compound binding;GO:0005548//phospholipid …	GO:0031224//intrinsic component of membrane;GO:0044425//membrane part;GO:0016020//membrane
Unigene14831	yes	no	-	GO:0043169//cation binding;GO:0017111//nucleoside-triphosphatase activity;GO:0016818//hydrolase activity, acting on acid anhydrides, in phosphorus-containing anhydrides;GO:0016462//pyrophosphatase activity;GO:0016817//hydrolase activity, acting on acid anhydrides;GO:1901363//heterocyclic compound binding;GO:0046872//metal ion binding;GO:0001882//nucleoside binding;GO:0097367//carbohydrate derivat…	-
Unigene14860	yes	no	GO:0006629//lipid metabolic process;GO:0019637//organophosphate metabolic process;GO:0044237//cellular metabolic process;GO:0008152//metabolic process;GO:0044710//single-organism metabolic process;GO:0044699//single-organism process;GO:0044255//cellular lipid metabolic process;GO:0006796//phosphate-containing compound metabolic process;GO:0071704//organic substance metabolic process;GO:0006644//p…	GO:0003824//catalytic activity;GO:0016740//transferase activity;GO:0016741//transferase activity, transferring one-carbon groups;GO:0008168//methyltransferase activity;GO:0008170//N-methyltransferase activity	GO:0043226//organelle;GO:0043227//membrane-bounded organelle
Unigene14875	yes	no	-	GO:0048037//cofactor binding;GO:0005488//binding	-
Unigene14921	yes	no	GO:0031323//regulation of cellular metabolic process;GO:0048522//positive regulation of cellular process;GO:0051347//positive regulation of transferase activity;GO:0033674//positive regulation of kinase activity;GO:0045859//regulation of protein kinase activity;GO:0019220//regulation of phosphate metabolic process;GO:0043170//macromolecule metabolic process;GO:0051247//positive regulation of prot…	GO:0016740//transferase activity;GO:0004672//protein kinase activity;GO:0004702//receptor signaling protein serine/threonine kinase activity;GO:0016627//oxidoreductase activity, acting on the CH-CH group of donors;GO:0060089//molecular transducer activity;GO:0004871//signal transducer activity;GO:0097159//organic cyclic compound binding;GO:0001882//nucleoside binding;GO:0032550//purine ribonucleo…	GO:0044425//membrane part;GO:0016020//membrane;GO:0031224//intrinsic component of membrane
Unigene14925	yes	no	GO:0061458//reproductive system development;GO:0044699//single-organism process;GO:0044707//single-multicellular organism process;GO:0048367//shoot system development;GO:0009653//anatomical structure morphogenesis;GO:0044767//single-organism developmental process;GO:0048513//organ development;GO:0090567//reproductive shoot system development;GO:0032501//multicellular organismal process;GO:0032502…	-	-
Unigene14975	yes	no	GO:0071704//organic substance metabolic process;GO:1901564//organonitrogen compound metabolic process;GO:0034654//nucleobase-containing compound biosynthetic process;GO:0034641//cellular nitrogen compound metabolic process;GO:0072527//pyrimidine-containing compound metabolic process;GO:0044710//single-organism metabolic process;GO:0006139//nucleobase-containing compound metabolic process;GO:00446…	-	-
Unigene14979	yes	no	GO:0044260//cellular macromolecule metabolic process;GO:0044237//cellular metabolic process;GO:0006725//cellular aromatic compound metabolic process;GO:0032392//DNA geometric change;GO:0008152//metabolic process;GO:0071704//organic substance metabolic process;GO:0006139//nucleobase-containing compound metabolic process;GO:0006996//organelle organization;GO:0046483//heterocycle metabolic process;G…	GO:0001882//nucleoside binding;GO:0003678//DNA helicase activity;GO:0017111//nucleoside-triphosphatase activity;GO:0003824//catalytic activity;GO:0036094//small molecule binding;GO:0001883//purine nucleoside binding;GO:0016462//pyrophosphatase activity;GO:0016818//hydrolase activity, acting on acid anhydrides, in phosphorus-containing anhydrides;GO:0070035//purine NTP-dependent helicase activity;…	GO:0044464//cell part;GO:0005623//cell
Unigene14990	yes	no	GO:0006664//glycolipid metabolic process;GO:0071704//organic substance metabolic process;GO:0007154//cell communication;GO:0042594//response to starvation;GO:0009247//glycolipid biosynthetic process;GO:1901137//carbohydrate derivative biosynthetic process;GO:1901700//response to oxygen-containing compound;GO:0009414//response to water deprivation;GO:0071496//cellular response to external stimulus…	GO:0016857//racemase and epimerase activity, acting on carbohydrates and derivatives;GO:0016853//isomerase activity;GO:0005488//binding;GO:0016854//racemase and epimerase activity;GO:0048037//cofactor binding;GO:0003824//catalytic activity	GO:0098588//bounding membrane of organelle;GO:0044431//Golgi apparatus part;GO:0031090//organelle membrane;GO:0005794//Golgi apparatus;GO:0000139//Golgi membrane;GO:0044444//cytoplasmic part;GO:0031984//organelle subcompartment;GO:0044446//intracellular organelle part;GO:0012505//endomembrane system;GO:0043229//intracellular organelle;GO:0043231//intracellular membrane-bounded organelle;GO:000573…
Unigene14991	yes	no	GO:0044238//primary metabolic process;GO:0008152//metabolic process	GO:0016853//isomerase activity;GO:0003824//catalytic activity;GO:0005488//binding;GO:0016854//racemase and epimerase activity;GO:0048037//cofactor binding	-
Unigene14998	yes	no	-	GO:0051540//metal cluster binding;GO:0003824//catalytic activity;GO:0051536//iron-sulfur cluster binding;GO:0005488//binding	-
Unigene15018	yes	no	GO:0008152//metabolic process	GO:0003824//catalytic activity	-
Unigene15019	yes	no	GO:0008152//metabolic process	GO:0003824//catalytic activity	-
Unigene15028	yes	no	GO:0009628//response to abiotic stimulus;GO:0043170//macromolecule metabolic process;GO:0010467//gene expression;GO:0050896//response to stimulus;GO:0009416//response to light stimulus;GO:0008152//metabolic process;GO:0009314//response to radiation;GO:0009648//photoperiodism;GO:0071704//organic substance metabolic process	-	GO:0044424//intracellular part;GO:0005623//cell;GO:0005622//intracellular;GO:0043226//organelle;GO:0044464//cell part;GO:0043231//intracellular membrane-bounded organelle;GO:0043227//membrane-bounded organelle;GO:0043229//intracellular organelle
Unigene15047	yes	no	-	GO:0003824//catalytic activity;GO:0005488//binding;GO:0046914//transition metal ion binding;GO:0016787//hydrolase activity;GO:0043167//ion binding;GO:0016740//transferase activity;GO:0046872//metal ion binding;GO:0043169//cation binding	GO:0044435//plastid part;GO:0044464//cell part;GO:0005737//cytoplasm;GO:0005622//intracellular;GO:0044424//intracellular part;GO:0044422//organelle part;GO:0043226//organelle;GO:0044446//intracellular organelle part;GO:0043229//intracellular organelle;GO:0044444//cytoplasmic part;GO:0043231//intracellular membrane-bounded organelle;GO:0043227//membrane-bounded organelle;GO:0005623//cell;GO:000953…
Unigene15061	yes	no	GO:0008152//metabolic process;GO:0006732//coenzyme metabolic process;GO:0071704//organic substance metabolic process;GO:0055086//nucleobase-containing small molecule metabolic process;GO:0042221//response to chemical;GO:0009165//nucleotide biosynthetic process;GO:0034654//nucleobase-containing compound biosynthetic process;GO:1901564//organonitrogen compound metabolic process;GO:0009987//cellular…	GO:0016787//hydrolase activity;GO:0016810//hydrolase activity, acting on carbon-nitrogen (but not peptide) bonds;GO:0003824//catalytic activity;GO:0016811//hydrolase activity, acting on carbon-nitrogen (but not peptide) bonds, in linear amides	-
Unigene15084	yes	no	GO:0008152//metabolic process	GO:0016740//transferase activity;GO:0043168//anion binding;GO:0005488//binding;GO:0016769//transferase activity, transferring nitrogenous groups;GO:0003824//catalytic activity;GO:0043167//ion binding	-
Unigene15096	yes	no	GO:0065003//macromolecular complex assembly;GO:0043933//macromolecular complex subunit organization;GO:0071840//cellular component organization or biogenesis;GO:0009657//plastid organization;GO:0009987//cellular process;GO:0006996//organelle organization;GO:0070271//protein complex biogenesis;GO:0022607//cellular component assembly;GO:0071822//protein complex subunit organization;GO:0044085//cell…	-	GO:0044446//intracellular organelle part;GO:0043231//intracellular membrane-bounded organelle;GO:0044424//intracellular part;GO:0042170//plastid membrane;GO:0031967//organelle envelope;GO:0044435//plastid part;GO:0009536//plastid;GO:0016020//membrane;GO:0043227//membrane-bounded organelle;GO:0009527//plastid outer membrane;GO:0005623//cell;GO:0005622//intracellular;GO:0044464//cell part;GO:004322…
Unigene15100	yes	no	GO:0044267//cellular protein metabolic process;GO:0044237//cellular metabolic process;GO:0043170//macromolecule metabolic process;GO:0019538//protein metabolic process;GO:0009987//cellular process;GO:0008152//metabolic process;GO:0044260//cellular macromolecule metabolic process;GO:0044238//primary metabolic process;GO:0071704//organic substance metabolic process	GO:0005488//binding;GO:0005515//protein binding	GO:0044444//cytoplasmic part;GO:0044464//cell part;GO:0005737//cytoplasm;GO:0005622//intracellular;GO:0043234//protein complex;GO:0005623//cell;GO:0032991//macromolecular complex;GO:0044424//intracellular part
Unigene15110	yes	no	GO:0044237//cellular metabolic process;GO:0044260//cellular macromolecule metabolic process;GO:0009987//cellular process;GO:0006793//phosphorus metabolic process;GO:0019538//protein metabolic process;GO:0006796//phosphate-containing compound metabolic process;GO:0008152//metabolic process;GO:0044238//primary metabolic process;GO:0043412//macromolecule modification;GO:0044267//cellular protein met…	GO:0001882//nucleoside binding;GO:0005488//binding;GO:0003824//catalytic activity;GO:0004672//protein kinase activity;GO:1901363//heterocyclic compound binding;GO:0016772//transferase activity, transferring phosphorus-containing groups;GO:0016301//kinase activity;GO:0032549//ribonucleoside binding;GO:0097367//carbohydrate derivative binding;GO:0001883//purine nucleoside binding;GO:0036094//small …	-
Unigene15116	yes	no	GO:0043412//macromolecule modification;GO:0036211//protein modification process;GO:0043170//macromolecule metabolic process;GO:0071704//organic substance metabolic process;GO:0009987//cellular process;GO:0019538//protein metabolic process;GO:0044267//cellular protein metabolic process;GO:0044260//cellular macromolecule metabolic process;GO:0044699//single-organism process;GO:0008152//metabolic pr…	GO:0016758//transferase activity, transferring hexosyl groups;GO:0003824//catalytic activity;GO:0016757//transferase activity, transferring glycosyl groups;GO:0016740//transferase activity	GO:0005737//cytoplasm;GO:0031224//intrinsic component of membrane;GO:0043227//membrane-bounded organelle;GO:0016020//membrane;GO:0043231//intracellular membrane-bounded organelle;GO:0044424//intracellular part;GO:0005622//intracellular;GO:0044422//organelle part;GO:0005794//Golgi apparatus;GO:0043229//intracellular organelle;GO:0005623//cell;GO:0012505//endomembrane system;GO:0031090//organelle m…
Unigene15136	yes	no	GO:0007389//pattern specification process;GO:0061458//reproductive system development;GO:0048513//organ development;GO:0048869//cellular developmental process;GO:0090558//plant epidermis development;GO:0022610//biological adhesion;GO:0010015//root morphogenesis;GO:0030154//cell differentiation;GO:0044699//single-organism process;GO:0000902//cell morphogenesis;GO:0007275//multicellular organismal …	GO:0008194//UDP-glycosyltransferase activity;GO:0003824//catalytic activity;GO:0015020//glucuronosyltransferase activity;GO:0016740//transferase activity;GO:0016763//transferase activity, transferring pentosyl groups;GO:0016757//transferase activity, transferring glycosyl groups;GO:0016758//transferase activity, transferring hexosyl groups	GO:0044422//organelle part;GO:0044425//membrane part;GO:0044464//cell part;GO:0044424//intracellular part;GO:0043229//intracellular organelle;GO:0031224//intrinsic component of membrane;GO:0005622//intracellular;GO:0016020//membrane;GO:0031984//organelle subcompartment;GO:0044446//intracellular organelle part;GO:0043226//organelle;GO:0043227//membrane-bounded organelle;GO:0005623//cell;GO:0043231…
Unigene15140	yes	no	GO:0008152//metabolic process;GO:0044238//primary metabolic process	GO:0016160//amylase activity;GO:0046872//metal ion binding;GO:0004553//hydrolase activity, hydrolyzing O-glycosyl compounds;GO:0003824//catalytic activity;GO:0043167//ion binding;GO:0016798//hydrolase activity, acting on glycosyl bonds;GO:0043169//cation binding;GO:0005488//binding;GO:0016787//hydrolase activity	-
Unigene15142	no	yes	GO:0009987//cellular process;GO:0016043//cellular component organization;GO:0048285//organelle fission;GO:0071840//cellular component organization or biogenesis;GO:0006996//organelle organization;GO:0000280//nuclear division	-	-
Unigene15149	yes	no	GO:0008152//metabolic process;GO:0009058//biosynthetic process;GO:1901576//organic substance biosynthetic process;GO:0044249//cellular biosynthetic process;GO:0044260//cellular macromolecule metabolic process;GO:0009059//macromolecule biosynthetic process;GO:0034645//cellular macromolecule biosynthetic process;GO:0044237//cellular metabolic process;GO:0071704//organic substance metabolic process;…	GO:0046872//metal ion binding;GO:0043167//ion binding;GO:0046914//transition metal ion binding;GO:0043169//cation binding;GO:0005488//binding	GO:0043227//membrane-bounded organelle;GO:0005622//intracellular;GO:0044424//intracellular part;GO:0043226//organelle;GO:0005623//cell;GO:0044464//cell part;GO:0043231//intracellular membrane-bounded organelle;GO:0043229//intracellular organelle
Unigene15190	yes	no	-	-	GO:0005737//cytoplasm;GO:0044424//intracellular part;GO:0044464//cell part;GO:0043227//membrane-bounded organelle;GO:0044435//plastid part;GO:0043231//intracellular membrane-bounded organelle;GO:0009532//plastid stroma;GO:0043226//organelle;GO:0005622//intracellular;GO:0044444//cytoplasmic part;GO:0005623//cell;GO:0044422//organelle part;GO:0044446//intracellular organelle part;GO:0009536//plasti…
Unigene15218	yes	no	GO:0044267//cellular protein metabolic process;GO:0008152//metabolic process;GO:0019538//protein metabolic process;GO:0009987//cellular process;GO:0071704//organic substance metabolic process;GO:0043170//macromolecule metabolic process;GO:0044237//cellular metabolic process;GO:0043412//macromolecule modification;GO:0006796//phosphate-containing compound metabolic process;GO:0044238//primary metab…	GO:0016740//transferase activity;GO:0005488//binding;GO:0097367//carbohydrate derivative binding;GO:1901363//heterocyclic compound binding;GO:0016772//transferase activity, transferring phosphorus-containing groups;GO:0001883//purine nucleoside binding;GO:0032550//purine ribonucleoside binding;GO:0097159//organic cyclic compound binding;GO:0003824//catalytic activity;GO:0001882//nucleoside bindin…	-
Unigene15224	yes	no	GO:0048229//gametophyte development;GO:0008152//metabolic process;GO:0006796//phosphate-containing compound metabolic process;GO:0044707//single-multicellular organism process;GO:0044255//cellular lipid metabolic process;GO:0044767//single-organism developmental process;GO:0006793//phosphorus metabolic process;GO:0044238//primary metabolic process;GO:0071704//organic substance metabolic process;G…	GO:0016773//phosphotransferase activity, alcohol group as acceptor;GO:0016772//transferase activity, transferring phosphorus-containing groups;GO:0003824//catalytic activity;GO:0016740//transferase activity;GO:0043167//ion binding;GO:0005488//binding;GO:0036094//small molecule binding;GO:0016301//kinase activity;GO:0016307//phosphatidylinositol phosphate kinase activity;GO:0043169//cation binding	GO:0043227//membrane-bounded organelle;GO:0044464//cell part;GO:0044424//intracellular part;GO:0005622//intracellular;GO:0043229//intracellular organelle;GO:0044422//organelle part;GO:0005623//cell;GO:0031090//organelle membrane;GO:0043226//organelle;GO:0016020//membrane;GO:0043231//intracellular membrane-bounded organelle
Unigene15231	yes	no	GO:0044699//single-organism process;GO:0072511//divalent inorganic cation transport;GO:0044763//single-organism cellular process;GO:0030001//metal ion transport;GO:0006811//ion transport;GO:0044765//single-organism transport;GO:0006829//zinc II ion transport;GO:0051234//establishment of localization;GO:0006812//cation transport;GO:0000041//transition metal ion transport;GO:0070838//divalent metal…	GO:0022892//substrate-specific transporter activity;GO:0008324//cation transmembrane transporter activity;GO:0022891//substrate-specific transmembrane transporter activity;GO:0022857//transmembrane transporter activity;GO:0022890//inorganic cation transmembrane transporter activity;GO:0015075//ion transmembrane transporter activity;GO:0005215//transporter activity	GO:0044425//membrane part;GO:0031224//intrinsic component of membrane;GO:0016020//membrane
Unigene15232	yes	no	GO:0032502//developmental process;GO:0044699//single-organism process;GO:0044767//single-organism developmental process;GO:0050896//response to stimulus;GO:0065007//biological regulation;GO:0044707//single-multicellular organism process;GO:0022414//reproductive process;GO:0003006//developmental process involved in reproduction;GO:0048731//system development;GO:0048856//anatomical structure develo…	-	-
Unigene15275	yes	no	GO:0008152//metabolic process	GO:0003824//catalytic activity;GO:0008168//methyltransferase activity;GO:0016741//transferase activity, transferring one-carbon groups;GO:0008757//S-adenosylmethionine-dependent methyltransferase activity;GO:0016740//transferase activity	-
Unigene15286	no	yes	GO:0044699//single-organism process;GO:0044710//single-organism metabolic process;GO:0008152//metabolic process	GO:0046872//metal ion binding;GO:0016491//oxidoreductase activity;GO:0005488//binding;GO:0003824//catalytic activity;GO:0043167//ion binding;GO:0046914//transition metal ion binding;GO:0043169//cation binding;GO:0046906//tetrapyrrole binding;GO:1901363//heterocyclic compound binding;GO:0097159//organic cyclic compound binding	-
Unigene15330	yes	no	-	GO:0032549//ribonucleoside binding;GO:0016787//hydrolase activity;GO:0017111//nucleoside-triphosphatase activity;GO:0005488//binding;GO:0016817//hydrolase activity, acting on acid anhydrides;GO:0016462//pyrophosphatase activity;GO:0032550//purine ribonucleoside binding;GO:0016818//hydrolase activity, acting on acid anhydrides, in phosphorus-containing anhydrides;GO:0097159//organic cyclic compoun…	GO:0044423//virion part;GO:0032991//macromolecular complex;GO:0019012//virion
Unigene15336	yes	no	GO:0051716//cellular response to stimulus;GO:0019222//regulation of metabolic process;GO:0044237//cellular metabolic process;GO:0016070//RNA metabolic process;GO:0010033//response to organic substance;GO:0048519//negative regulation of biological process;GO:0044710//single-organism metabolic process;GO:0016246//RNA interference;GO:0006629//lipid metabolic process;GO:1901699//cellular response to …	-	GO:0043229//intracellular organelle;GO:0005623//cell;GO:0044446//intracellular organelle part;GO:0043227//membrane-bounded organelle;GO:0043231//intracellular membrane-bounded organelle;GO:0044444//cytoplasmic part;GO:0044424//intracellular part;GO:0044464//cell part;GO:0044425//membrane part;GO:0044429//mitochondrial part;GO:0005737//cytoplasm;GO:0016020//membrane;GO:0005739//mitochondrion;GO:00…
Unigene15339	yes	no	GO:0044699//single-organism process;GO:0005996//monosaccharide metabolic process;GO:0019318//hexose metabolic process;GO:0008152//metabolic process;GO:0044238//primary metabolic process;GO:0044723//single-organism carbohydrate metabolic process;GO:0005975//carbohydrate metabolic process;GO:0044710//single-organism metabolic process;GO:0071704//organic substance metabolic process	GO:0043167//ion binding;GO:0046872//metal ion binding;GO:0015923//mannosidase activity;GO:0016798//hydrolase activity, acting on glycosyl bonds;GO:0003824//catalytic activity;GO:0016787//hydrolase activity;GO:0046914//transition metal ion binding;GO:0043169//cation binding;GO:0005488//binding;GO:0004553//hydrolase activity, hydrolyzing O-glycosyl compounds	-
Unigene15344	yes	no	-	-	GO:0043231//intracellular membrane-bounded organelle;GO:0044424//intracellular part;GO:0005622//intracellular;GO:0032991//macromolecular complex;GO:0005623//cell;GO:0044464//cell part;GO:0043226//organelle;GO:0043229//intracellular organelle;GO:0043227//membrane-bounded organelle
Unigene15360	yes	no	GO:0071704//organic substance metabolic process;GO:0008152//metabolic process;GO:0044237//cellular metabolic process;GO:0009987//cellular process	GO:0003824//catalytic activity	GO:0043226//organelle;GO:0005623//cell;GO:0044424//intracellular part;GO:0044435//plastid part;GO:0005737//cytoplasm;GO:0005622//intracellular;GO:0044464//cell part;GO:0043227//membrane-bounded organelle;GO:0009507//chloroplast;GO:0044422//organelle part;GO:0044446//intracellular organelle part;GO:0009536//plastid;GO:0044444//cytoplasmic part;GO:0043231//intracellular membrane-bounded organelle;G…
Unigene15364	yes	no	GO:0008152//metabolic process;GO:0043170//macromolecule metabolic process;GO:0048519//negative regulation of biological process;GO:0071704//organic substance metabolic process;GO:0009892//negative regulation of metabolic process;GO:0065007//biological regulation;GO:0050789//regulation of biological process;GO:0044238//primary metabolic process;GO:0019222//regulation of metabolic process;GO:001953…	GO:0003824//catalytic activity;GO:0008233//peptidase activity;GO:0016787//hydrolase activity;GO:0005488//binding;GO:0070011//peptidase activity, acting on L-amino acid peptides;GO:0005515//protein binding	-
Unigene15369	yes	no	GO:0019637//organophosphate metabolic process;GO:0044249//cellular biosynthetic process;GO:1901576//organic substance biosynthetic process;GO:0051186//cofactor metabolic process;GO:1901564//organonitrogen compound metabolic process;GO:0044765//single-organism transport;GO:0006812//cation transport;GO:0006631//fatty acid metabolic process;GO:0030001//metal ion transport;GO:0006970//response to osm…	GO:0005488//binding;GO:0043167//ion binding;GO:0043169//cation binding;GO:0032550//purine ribonucleoside binding;GO:0036094//small molecule binding;GO:0032549//ribonucleoside binding;GO:1901363//heterocyclic compound binding;GO:0046872//metal ion binding;GO:0030234//enzyme regulator activity;GO:0001883//purine nucleoside binding;GO:0098772//molecular function regulator;GO:0097159//organic cyclic …	GO:0005622//intracellular;GO:0043231//intracellular membrane-bounded organelle;GO:0031984//organelle subcompartment;GO:0009536//plastid;GO:0009579//thylakoid;GO:0005737//cytoplasm;GO:0044446//intracellular organelle part;GO:0043226//organelle;GO:0044444//cytoplasmic part;GO:0044464//cell part;GO:0043227//membrane-bounded organelle;GO:0043229//intracellular organelle;GO:0044424//intracellular part…
Unigene15380	yes	no	GO:0071840//cellular component organization or biogenesis;GO:0016246//RNA interference;GO:0003006//developmental process involved in reproduction;GO:0031047//gene silencing by RNA;GO:0046483//heterocycle metabolic process;GO:0060255//regulation of macromolecule metabolic process;GO:1901699//cellular response to nitrogen compound;GO:0016043//cellular component organization;GO:0090304//nucleic acid…	-	GO:0005737//cytoplasm;GO:0005623//cell;GO:0043226//organelle;GO:0043229//intracellular organelle;GO:0043231//intracellular membrane-bounded organelle;GO:0030529//ribonucleoprotein complex;GO:0044435//plastid part;GO:0009526//plastid envelope;GO:0031975//envelope;GO:0044444//cytoplasmic part;GO:0009536//plastid;GO:0044446//intracellular organelle part;GO:0044464//cell part;GO:0044424//intracellula…
Unigene15381	yes	no	GO:0010467//gene expression;GO:0009892//negative regulation of metabolic process;GO:0031050//dsRNA fragmentation;GO:0071310//cellular response to organic substance;GO:0051716//cellular response to stimulus;GO:0044237//cellular metabolic process;GO:0071840//cellular component organization or biogenesis;GO:0016070//RNA metabolic process;GO:0071359//cellular response to dsRNA;GO:0014070//response to…	-	GO:0005623//cell;GO:0043226//organelle;GO:0032991//macromolecular complex;GO:0044446//intracellular organelle part;GO:0030529//ribonucleoprotein complex;GO:0044435//plastid part;GO:0043231//intracellular membrane-bounded organelle;GO:0043227//membrane-bounded organelle;GO:0044464//cell part;GO:0005622//intracellular;GO:0009536//plastid;GO:0044424//intracellular part;GO:0031975//envelope;GO:003196…
Unigene15383	yes	no	GO:0019538//protein metabolic process;GO:0044237//cellular metabolic process;GO:0008152//metabolic process;GO:0044238//primary metabolic process;GO:0044267//cellular protein metabolic process;GO:0044260//cellular macromolecule metabolic process;GO:0071704//organic substance metabolic process;GO:0043170//macromolecule metabolic process;GO:0050896//response to stimulus;GO:0009987//cellular process	GO:0005488//binding;GO:0005515//protein binding	-
Unigene15384	yes	no	GO:0006952//defense response;GO:0009607//response to biotic stimulus;GO:0042742//defense response to bacterium;GO:0098542//defense response to other organism;GO:0050896//response to stimulus;GO:0019538//protein metabolic process;GO:0044237//cellular metabolic process;GO:0044238//primary metabolic process;GO:0044267//cellular protein metabolic process;GO:0008152//metabolic process;GO:0009617//resp…	GO:0032550//purine ribonucleoside binding;GO:0036094//small molecule binding;GO:1901363//heterocyclic compound binding;GO:0005488//binding;GO:0032549//ribonucleoside binding;GO:0097367//carbohydrate derivative binding;GO:0097159//organic cyclic compound binding;GO:0001883//purine nucleoside binding;GO:0005515//protein binding;GO:0001882//nucleoside binding	GO:0044424//intracellular part;GO:0005622//intracellular;GO:0044464//cell part;GO:0005623//cell
Unigene15387	yes	no	GO:0042546//cell wall biogenesis;GO:0071554//cell wall organization or biogenesis;GO:0009987//cellular process;GO:0071840//cellular component organization or biogenesis;GO:0044699//single-organism process;GO:0044085//cellular component biogenesis	GO:0003824//catalytic activity;GO:0016787//hydrolase activity	-
Unigene15397	no	yes	GO:0044710//single-organism metabolic process;GO:0008152//metabolic process;GO:0044699//single-organism process	GO:0016705//oxidoreductase activity, acting on paired donors, with incorporation or reduction of molecular oxygen;GO:0003824//catalytic activity;GO:0043169//cation binding;GO:0016491//oxidoreductase activity;GO:0043167//ion binding;GO:0005488//binding	-
Unigene15403	yes	no	GO:0035556//intracellular signal transduction;GO:0033036//macromolecule localization;GO:0044700//single organism signaling;GO:0023052//signaling;GO:0051179//localization;GO:0007165//signal transduction;GO:0065007//biological regulation;GO:0008104//protein localization;GO:0007154//cell communication;GO:0051716//cellular response to stimulus;GO:0050794//regulation of cellular process;GO:0009987//ce…	GO:0001882//nucleoside binding;GO:0005488//binding;GO:1901363//heterocyclic compound binding;GO:0032550//purine ribonucleoside binding;GO:0097159//organic cyclic compound binding;GO:0097367//carbohydrate derivative binding;GO:0001883//purine nucleoside binding;GO:0032549//ribonucleoside binding;GO:0036094//small molecule binding	GO:0016020//membrane
Unigene15408	yes	no	GO:0044710//single-organism metabolic process;GO:1901564//organonitrogen compound metabolic process;GO:0006575//cellular modified amino acid metabolic process;GO:0042558//pteridine-containing compound metabolic process;GO:0044237//cellular metabolic process;GO:0034641//cellular nitrogen compound metabolic process;GO:0006807//nitrogen compound metabolic process;GO:1901605//alpha-amino acid metabol…	GO:0016646//oxidoreductase activity, acting on the CH-NH group of donors, NAD or NADP as acceptor;GO:0016491//oxidoreductase activity;GO:0003824//catalytic activity;GO:0016645//oxidoreductase activity, acting on the CH-NH group of donors	-
Unigene15413	yes	yes	-	-	GO:0016020//membrane;GO:0044425//membrane part;GO:0031224//intrinsic component of membrane
Unigene15416	yes	no	-	GO:0005488//binding;GO:0043167//ion binding;GO:0043169//cation binding	-
Unigene15418	yes	no	GO:0016192//vesicle-mediated transport;GO:0051234//establishment of localization;GO:0008104//protein localization;GO:0051179//localization;GO:0006810//transport;GO:0033036//macromolecule localization	-	GO:0012505//endomembrane system;GO:0044464//cell part;GO:0005623//cell
Unigene15420	yes	no	GO:0044710//single-organism metabolic process;GO:0044699//single-organism process;GO:0008152//metabolic process	GO:0016209//antioxidant activity;GO:0003824//catalytic activity	-
Unigene15426	yes	no	GO:0048519//negative regulation of biological process;GO:0009892//negative regulation of metabolic process;GO:0008152//metabolic process;GO:0044238//primary metabolic process;GO:0065007//biological regulation;GO:0019538//protein metabolic process;GO:0050789//regulation of biological process;GO:0019222//regulation of metabolic process;GO:0071704//organic substance metabolic process;GO:0043170//mac…	GO:0070011//peptidase activity, acting on L-amino acid peptides;GO:0005515//protein binding;GO:0003824//catalytic activity;GO:0016787//hydrolase activity;GO:0008233//peptidase activity;GO:0005488//binding	-
Unigene15449	yes	no	GO:0006807//nitrogen compound metabolic process;GO:0008652//cellular amino acid biosynthetic process;GO:0006790//sulfur compound metabolic process;GO:1901576//organic substance biosynthetic process;GO:0044249//cellular biosynthetic process;GO:0071840//cellular component organization or biogenesis;GO:1901566//organonitrogen compound biosynthetic process;GO:0016043//cellular component organization;…	GO:0043167//ion binding;GO:0005488//binding;GO:0043169//cation binding;GO:0046872//metal ion binding;GO:0046914//transition metal ion binding	GO:0005737//cytoplasm;GO:0043231//intracellular membrane-bounded organelle;GO:0009507//chloroplast;GO:0032991//macromolecular complex;GO:0044425//membrane part;GO:0043226//organelle;GO:0005623//cell;GO:0016020//membrane;GO:0009579//thylakoid;GO:0044464//cell part;GO:0044434//chloroplast part;GO:0031984//organelle subcompartment;GO:0005622//intracellular;GO:0031224//intrinsic component of membrane…
Unigene15465	yes	no	GO:0071704//organic substance metabolic process;GO:0090304//nucleic acid metabolic process;GO:1901576//organic substance biosynthetic process;GO:0009987//cellular process;GO:0044249//cellular biosynthetic process;GO:0044238//primary metabolic process;GO:0043170//macromolecule metabolic process;GO:0009058//biosynthetic process;GO:0044710//single-organism metabolic process;GO:0034645//cellular macr…	-	-
Unigene15475	yes	no	GO:0009057//macromolecule catabolic process;GO:0071555//cell wall organization;GO:0016052//carbohydrate catabolic process;GO:0044238//primary metabolic process;GO:0008152//metabolic process;GO:0043170//macromolecule metabolic process;GO:0005975//carbohydrate metabolic process;GO:0005976//polysaccharide metabolic process;GO:0009987//cellular process;GO:0071554//cell wall organization or biogenesis…	GO:0016787//hydrolase activity;GO:0052689//carboxylic ester hydrolase activity;GO:0003824//catalytic activity;GO:0016788//hydrolase activity, acting on ester bonds	-
Unigene15482	yes	no	GO:0071704//organic substance metabolic process;GO:0043170//macromolecule metabolic process;GO:0008152//metabolic process;GO:0010467//gene expression	-	GO:0005622//intracellular;GO:0005623//cell;GO:0044464//cell part;GO:0032991//macromolecular complex;GO:0044424//intracellular part;GO:0030529//ribonucleoprotein complex
Unigene15484	yes	no	GO:0008152//metabolic process;GO:0071704//organic substance metabolic process;GO:0010467//gene expression;GO:0043170//macromolecule metabolic process	-	GO:0043232//intracellular non-membrane-bounded organelle;GO:0044424//intracellular part;GO:0043226//organelle;GO:0044422//organelle part;GO:0044391//ribosomal subunit;GO:0043229//intracellular organelle;GO:0030529//ribonucleoprotein complex;GO:0005622//intracellular;GO:0005840//ribosome;GO:0005737//cytoplasm;GO:0032991//macromolecular complex;GO:0015935//small ribosomal subunit;GO:0044464//cell p…
Unigene15486	yes	no	GO:0051276//chromosome organization;GO:0006996//organelle organization;GO:0006325//chromatin organization;GO:0071824//protein-DNA complex subunit organization;GO:0016043//cellular component organization;GO:0034728//nucleosome organization;GO:0071840//cellular component organization or biogenesis;GO:0009987//cellular process;GO:0071822//protein complex subunit organization;GO:0043933//macromolecul…	GO:0046983//protein dimerization activity;GO:0097159//organic cyclic compound binding;GO:0003676//nucleic acid binding;GO:0005515//protein binding;GO:0005488//binding;GO:1901363//heterocyclic compound binding	GO:0044424//intracellular part;GO:0043228//non-membrane-bounded organelle;GO:0043229//intracellular organelle;GO:0044444//cytoplasmic part;GO:0030054//cell junction;GO:0005623//cell;GO:0005911//cell-cell junction;GO:0009536//plastid;GO:0043227//membrane-bounded organelle;GO:0043231//intracellular membrane-bounded organelle;GO:0031090//organelle membrane;GO:0005622//intracellular;GO:0016020//membr…
Unigene15487	yes	no	GO:0044237//cellular metabolic process;GO:0046474//glycerophospholipid biosynthetic process;GO:0009058//biosynthetic process;GO:0044255//cellular lipid metabolic process;GO:0090407//organophosphate biosynthetic process;GO:0006644//phospholipid metabolic process;GO:0065008//regulation of biological quality;GO:0044710//single-organism metabolic process;GO:0019538//protein metabolic process;GO:00099…	GO:0016491//oxidoreductase activity;GO:0016667//oxidoreductase activity, acting on a sulfur group of donors;GO:0015036//disulfide oxidoreductase activity;GO:0003824//catalytic activity	GO:0005737//cytoplasm;GO:0044424//intracellular part;GO:0005622//intracellular;GO:0005623//cell;GO:0044464//cell part;GO:0044444//cytoplasmic part
Unigene15492	yes	no	GO:0044710//single-organism metabolic process;GO:0044699//single-organism process;GO:0008152//metabolic process	GO:1901363//heterocyclic compound binding;GO:0043167//ion binding;GO:0046906//tetrapyrrole binding;GO:0043169//cation binding;GO:0005488//binding;GO:0097159//organic cyclic compound binding	GO:0043226//organelle;GO:0043231//intracellular membrane-bounded organelle;GO:0044424//intracellular part;GO:0016020//membrane;GO:0005622//intracellular;GO:0044425//membrane part;GO:0005623//cell;GO:0044464//cell part;GO:0043229//intracellular organelle;GO:0043227//membrane-bounded organelle
Unigene15493	yes	no	GO:0008104//protein localization;GO:0051234//establishment of localization;GO:0071702//organic substance transport;GO:0045184//establishment of protein localization;GO:0033036//macromolecule localization;GO:0051179//localization;GO:0015031//protein transport;GO:0006810//transport	GO:0008565//protein transporter activity;GO:0008320//protein transmembrane transporter activity;GO:0022891//substrate-specific transmembrane transporter activity;GO:0022884//macromolecule transmembrane transporter activity;GO:0022892//substrate-specific transporter activity;GO:0022857//transmembrane transporter activity;GO:0005215//transporter activity	-
Unigene15494	yes	no	GO:0006810//transport;GO:0045184//establishment of protein localization;GO:0033036//macromolecule localization;GO:0015031//protein transport;GO:0008104//protein localization;GO:0051179//localization;GO:0051234//establishment of localization;GO:0071702//organic substance transport	GO:0022891//substrate-specific transmembrane transporter activity;GO:0005215//transporter activity;GO:0022892//substrate-specific transporter activity;GO:0022857//transmembrane transporter activity;GO:0022884//macromolecule transmembrane transporter activity;GO:0008320//protein transmembrane transporter activity;GO:0008565//protein transporter activity	-
Unigene15505	yes	no	GO:1901566//organonitrogen compound biosynthetic process;GO:0006163//purine nucleotide metabolic process;GO:0009260//ribonucleotide biosynthetic process;GO:1901564//organonitrogen compound metabolic process;GO:0044267//cellular protein metabolic process;GO:0035966//response to topologically incorrect protein;GO:0044765//single-organism transport;GO:0009152//purine ribonucleotide biosynthetic proc…	GO:0046872//metal ion binding;GO:0003824//catalytic activity;GO:0043167//ion binding;GO:0022892//substrate-specific transporter activity;GO:0015077//monovalent inorganic cation transmembrane transporter activity;GO:0008324//cation transmembrane transporter activity;GO:0005215//transporter activity;GO:0015075//ion transmembrane transporter activity;GO:0005488//binding;GO:0022890//inorganic cation …	GO:0044424//intracellular part;GO:0044425//membrane part;GO:0043232//intracellular non-membrane-bounded organelle;GO:0005840//ribosome;GO:0043229//intracellular organelle;GO:0043227//membrane-bounded organelle;GO:0031967//organelle envelope;GO:0031975//envelope;GO:0043234//protein complex;GO:0043228//non-membrane-bounded organelle;GO:0044446//intracellular organelle part;GO:0005623//cell;GO:00164…
Unigene15513	yes	no	GO:0043170//macromolecule metabolic process;GO:0008152//metabolic process;GO:0009058//biosynthetic process;GO:1901576//organic substance biosynthetic process;GO:0009987//cellular process;GO:0034645//cellular macromolecule biosynthetic process;GO:0010467//gene expression;GO:0006412//translation;GO:0009059//macromolecule biosynthetic process;GO:0044249//cellular biosynthetic process;GO:0044267//cel…	GO:0005488//binding;GO:0003676//nucleic acid binding;GO:0097159//organic cyclic compound binding;GO:1901363//heterocyclic compound binding;GO:0003723//RNA binding;GO:0008135//translation factor activity, RNA binding	GO:0005623//cell;GO:0005622//intracellular;GO:0044464//cell part;GO:0044424//intracellular part
Unigene15530	yes	no	GO:0071840//cellular component organization or biogenesis;GO:0071824//protein-DNA complex subunit organization;GO:0006996//organelle organization;GO:0016043//cellular component organization;GO:0071822//protein complex subunit organization;GO:0043933//macromolecular complex subunit organization;GO:0034728//nucleosome organization;GO:0009987//cellular process;GO:0051276//chromosome organization;GO:…	-	-
Unigene15576	yes	no	GO:0016043//cellular component organization;GO:0006325//chromatin organization;GO:0071822//protein complex subunit organization;GO:0071824//protein-DNA complex subunit organization;GO:0034728//nucleosome organization;GO:0071840//cellular component organization or biogenesis;GO:0006996//organelle organization;GO:0043933//macromolecular complex subunit organization;GO:0051276//chromosome organizati…	GO:0005515//protein binding;GO:0005488//binding;GO:0097159//organic cyclic compound binding;GO:1901363//heterocyclic compound binding;GO:0046983//protein dimerization activity;GO:0003676//nucleic acid binding	GO:0043226//organelle;GO:0005622//intracellular;GO:0043231//intracellular membrane-bounded organelle;GO:0043232//intracellular non-membrane-bounded organelle;GO:0031090//organelle membrane;GO:0043227//membrane-bounded organelle;GO:0009536//plastid;GO:0044422//organelle part;GO:0044444//cytoplasmic part;GO:0044424//intracellular part;GO:0016020//membrane;GO:0005623//cell;GO:0044464//cell part;GO:0…
Unigene15588	yes	no	GO:0044699//single-organism process;GO:0044763//single-organism cellular process;GO:0009987//cellular process	GO:0005215//transporter activity;GO:0022857//transmembrane transporter activity	GO:0016469//proton-transporting two-sector ATPase complex;GO:0043234//protein complex;GO:0016020//membrane;GO:0033176//proton-transporting V-type ATPase complex;GO:0032991//macromolecular complex;GO:0044425//membrane part
Unigene15654	yes	yes	GO:0006767//water-soluble vitamin metabolic process;GO:0071704//organic substance metabolic process;GO:0009987//cellular process;GO:0008152//metabolic process;GO:0046483//heterocycle metabolic process;GO:0006771//riboflavin metabolic process;GO:1901564//organonitrogen compound metabolic process;GO:0034641//cellular nitrogen compound metabolic process;GO:0006766//vitamin metabolic process;GO:00447…	GO:0003824//catalytic activity;GO:0016829//lyase activity;GO:0016830//carbon-carbon lyase activity	-
Unigene15697	yes	no	GO:0071704//organic substance metabolic process;GO:0044237//cellular metabolic process;GO:0032787//monocarboxylic acid metabolic process;GO:0044710//single-organism metabolic process;GO:0009987//cellular process;GO:0044238//primary metabolic process;GO:0044281//small molecule metabolic process;GO:0006631//fatty acid metabolic process;GO:0043436//oxoacid metabolic process;GO:0044763//single-organi…	GO:0016835//carbon-oxygen lyase activity;GO:0016829//lyase activity;GO:0003824//catalytic activity	-
Unigene15698	yes	no	GO:0044281//small molecule metabolic process;GO:0006082//organic acid metabolic process;GO:0044699//single-organism process;GO:0032787//monocarboxylic acid metabolic process;GO:0071704//organic substance metabolic process;GO:0008152//metabolic process;GO:0044238//primary metabolic process;GO:0044255//cellular lipid metabolic process;GO:0044710//single-organism metabolic process;GO:0019752//carbox…	GO:0016829//lyase activity;GO:0003824//catalytic activity;GO:0016835//carbon-oxygen lyase activity	-
Unigene15714	yes	no	GO:0044710//single-organism metabolic process;GO:0008152//metabolic process;GO:0044699//single-organism process	GO:1901363//heterocyclic compound binding;GO:1901265//nucleoside phosphate binding;GO:0005488//binding;GO:0003824//catalytic activity;GO:0036094//small molecule binding;GO:0000166//nucleotide binding;GO:0097159//organic cyclic compound binding	GO:0005623//cell;GO:0044422//organelle part;GO:0019898//extrinsic component of membrane;GO:0019866//organelle inner membrane;GO:0044464//cell part;GO:0031312//extrinsic component of organelle membrane;GO:0005622//intracellular;GO:0031967//organelle envelope;GO:0016020//membrane;GO:0031974//membrane-enclosed lumen;GO:0031970//organelle envelope lumen;GO:0042579//microbody;GO:0031090//organelle mem…
Unigene15734	yes	no	GO:0008152//metabolic process	-	-
Unigene15746	yes	no	GO:0006793//phosphorus metabolic process;GO:0009987//cellular process;GO:0044267//cellular protein metabolic process;GO:0000226//microtubule cytoskeleton organization;GO:0071840//cellular component organization or biogenesis;GO:0036211//protein modification process;GO:0044237//cellular metabolic process;GO:0071704//organic substance metabolic process;GO:0044238//primary metabolic process;GO:00434…	GO:0032550//purine ribonucleoside binding;GO:0016772//transferase activity, transferring phosphorus-containing groups;GO:0005488//binding;GO:1901363//heterocyclic compound binding;GO:0097367//carbohydrate derivative binding;GO:0016301//kinase activity;GO:0016740//transferase activity;GO:0032549//ribonucleoside binding;GO:0097159//organic cyclic compound binding;GO:0003824//catalytic activity;GO:0…	GO:0016020//membrane;GO:0044464//cell part;GO:0044425//membrane part;GO:0005737//cytoplasm;GO:0044424//intracellular part;GO:0044444//cytoplasmic part;GO:0005622//intracellular;GO:0031224//intrinsic component of membrane;GO:0005623//cell
Unigene15758	yes	no	GO:0051234//establishment of localization;GO:0051179//localization	GO:0017111//nucleoside-triphosphatase activity;GO:0003824//catalytic activity;GO:0016787//hydrolase activity;GO:0016817//hydrolase activity, acting on acid anhydrides;GO:0016462//pyrophosphatase activity;GO:0016818//hydrolase activity, acting on acid anhydrides, in phosphorus-containing anhydrides	-
Unigene15764	yes	no	-	GO:0043167//ion binding;GO:0043169//cation binding;GO:0005488//binding	-
Unigene15766	yes	no	GO:0042592//homeostatic process;GO:0044699//single-organism process;GO:0044260//cellular macromolecule metabolic process;GO:0019538//protein metabolic process;GO:0044237//cellular metabolic process;GO:0071704//organic substance metabolic process;GO:0043170//macromolecule metabolic process;GO:0044267//cellular protein metabolic process;GO:0044763//single-organism cellular process;GO:0008152//metab…	GO:0003824//catalytic activity	GO:0044424//intracellular part;GO:0043226//organelle;GO:0005622//intracellular;GO:0043227//membrane-bounded organelle;GO:0044464//cell part;GO:0043229//intracellular organelle;GO:0043231//intracellular membrane-bounded organelle;GO:0005623//cell
Unigene15767	yes	no	GO:0009987//cellular process;GO:0008152//metabolic process	-	-
Unigene15768	yes	no	GO:0065008//regulation of biological quality;GO:0044267//cellular protein metabolic process;GO:0009987//cellular process;GO:0044238//primary metabolic process;GO:0019538//protein metabolic process;GO:0044237//cellular metabolic process;GO:0044260//cellular macromolecule metabolic process;GO:0044763//single-organism cellular process;GO:0008152//metabolic process;GO:0042592//homeostatic process;GO:…	GO:0003824//catalytic activity	GO:0043227//membrane-bounded organelle;GO:0044424//intracellular part;GO:0043226//organelle;GO:0044464//cell part;GO:0005623//cell;GO:0043229//intracellular organelle;GO:0005622//intracellular;GO:0043231//intracellular membrane-bounded organelle
Unigene15778	yes	no	-	GO:0005488//binding	-
Unigene15779	yes	yes	GO:0044238//primary metabolic process;GO:0008152//metabolic process	GO:0016787//hydrolase activity;GO:0004553//hydrolase activity, hydrolyzing O-glycosyl compounds;GO:0016798//hydrolase activity, acting on glycosyl bonds;GO:0003824//catalytic activity;GO:0015926//glucosidase activity;GO:0008422//beta-glucosidase activity	-
Unigene15801	no	yes	-	-	GO:0016020//membrane
Unigene15805	yes	no	GO:0044699//single-organism process;GO:0008152//metabolic process;GO:0044710//single-organism metabolic process	GO:0003824//catalytic activity;GO:0016703//oxidoreductase activity, acting on single donors with incorporation of molecular oxygen, incorporation of one atom of oxygen (internal monooxygenases or internal mixed function oxidases);GO:0005488//binding;GO:0051536//iron-sulfur cluster binding;GO:0004497//monooxygenase activity;GO:0016701//oxidoreductase activity, acting on single donors with incorpor…	-
Unigene15820	yes	no	GO:0016070//RNA metabolic process;GO:0006807//nitrogen compound metabolic process;GO:0044260//cellular macromolecule metabolic process;GO:0044238//primary metabolic process;GO:1901360//organic cyclic compound metabolic process;GO:0009987//cellular process;GO:0071704//organic substance metabolic process;GO:0046483//heterocycle metabolic process;GO:0006139//nucleobase-containing compound metabolic …	-	-
Unigene15841	yes	no	GO:0044260//cellular macromolecule metabolic process;GO:0008152//metabolic process;GO:0044237//cellular metabolic process;GO:0033554//cellular response to stress;GO:0090304//nucleic acid metabolic process;GO:0006139//nucleobase-containing compound metabolic process;GO:1901360//organic cyclic compound metabolic process;GO:0009628//response to abiotic stimulus;GO:0009314//response to radiation;GO:0…	GO:0003824//catalytic activity;GO:0016853//isomerase activity;GO:0016866//intramolecular transferase activity;GO:0043167//ion binding;GO:0043169//cation binding;GO:0005488//binding;GO:0016868//intramolecular transferase activity, phosphotransferases	GO:0044444//cytoplasmic part;GO:0030054//cell junction;GO:0005623//cell;GO:0043226//organelle;GO:0044424//intracellular part;GO:0005737//cytoplasm;GO:0005911//cell-cell junction;GO:0044464//cell part;GO:0043227//membrane-bounded organelle;GO:0005622//intracellular;GO:0043229//intracellular organelle;GO:0043231//intracellular membrane-bounded organelle
Unigene15852	yes	no	GO:0044260//cellular macromolecule metabolic process;GO:0044238//primary metabolic process;GO:0008152//metabolic process;GO:0006464//cellular protein modification process;GO:0036211//protein modification process;GO:0006091//generation of precursor metabolites and energy;GO:0044267//cellular protein metabolic process;GO:0043170//macromolecule metabolic process;GO:0019538//protein metabolic process…	GO:0043169//cation binding;GO:1901363//heterocyclic compound binding;GO:0097159//organic cyclic compound binding;GO:0005488//binding;GO:0043167//ion binding;GO:0046906//tetrapyrrole binding	GO:0031224//intrinsic component of membrane;GO:0043234//protein complex;GO:0044436//thylakoid part;GO:0034357//photosynthetic membrane;GO:0044424//intracellular part;GO:0032991//macromolecular complex;GO:0016020//membrane;GO:0009521//photosystem;GO:0005622//intracellular;GO:0044425//membrane part;GO:0005623//cell;GO:0009579//thylakoid;GO:0044464//cell part
Unigene15888	yes	no	GO:0010468//regulation of gene expression;GO:1903506//regulation of nucleic acid-templated transcription;GO:0009889//regulation of biosynthetic process;GO:0065007//biological regulation;GO:0060255//regulation of macromolecule metabolic process;GO:0051252//regulation of RNA metabolic process;GO:0051171//regulation of nitrogen compound metabolic process;GO:0010556//regulation of macromolecule biosy…	-	-
Unigene15908	yes	no	GO:0008152//metabolic process;GO:0043170//macromolecule metabolic process;GO:0010467//gene expression;GO:0071704//organic substance metabolic process	-	GO:0044424//intracellular part;GO:0032991//macromolecular complex;GO:0005622//intracellular;GO:0044464//cell part;GO:0030529//ribonucleoprotein complex;GO:0005623//cell
Unigene15935	yes	no	GO:0003006//developmental process involved in reproduction;GO:0022414//reproductive process;GO:0032502//developmental process	-	-
Unigene15936	yes	no	GO:0032502//developmental process;GO:0003006//developmental process involved in reproduction;GO:0022414//reproductive process	-	-
Unigene15939	yes	no	GO:0044237//cellular metabolic process;GO:0044260//cellular macromolecule metabolic process;GO:0008152//metabolic process;GO:0009987//cellular process;GO:0043412//macromolecule modification;GO:0051234//establishment of localization;GO:0033036//macromolecule localization;GO:0006464//cellular protein modification process;GO:0043170//macromolecule metabolic process;GO:0015031//protein transport;GO:0…	GO:0032549//ribonucleoside binding;GO:0004672//protein kinase activity;GO:0005488//binding;GO:0016301//kinase activity;GO:0097367//carbohydrate derivative binding;GO:0001882//nucleoside binding;GO:0043167//ion binding;GO:0016772//transferase activity, transferring phosphorus-containing groups;GO:0001883//purine nucleoside binding;GO:0097159//organic cyclic compound binding;GO:0036094//small molec…	-
Unigene15940	yes	no	GO:0015031//protein transport;GO:0033036//macromolecule localization;GO:0006810//transport;GO:0051234//establishment of localization;GO:0071702//organic substance transport;GO:0008104//protein localization;GO:0051179//localization;GO:0045184//establishment of protein localization	-	GO:0030117//membrane coat;GO:0000139//Golgi membrane;GO:0044446//intracellular organelle part;GO:0030662//coated vesicle membrane;GO:0005737//cytoplasm;GO:0044433//cytoplasmic vesicle part;GO:0005623//cell;GO:0098588//bounding membrane of organelle;GO:0043234//protein complex;GO:0030120//vesicle coat;GO:0048475//coated membrane;GO:0012505//endomembrane system;GO:0005622//intracellular;GO:0031988/…
Unigene15945	yes	no	GO:0034645//cellular macromolecule biosynthetic process;GO:0071704//organic substance metabolic process;GO:0044260//cellular macromolecule metabolic process;GO:0009059//macromolecule biosynthetic process;GO:0043170//macromolecule metabolic process;GO:0009058//biosynthetic process;GO:0044249//cellular biosynthetic process;GO:1901576//organic substance biosynthetic process;GO:0044237//cellular meta…	GO:0097159//organic cyclic compound binding;GO:0001882//nucleoside binding;GO:0001883//purine nucleoside binding;GO:0016817//hydrolase activity, acting on acid anhydrides;GO:0005488//binding;GO:0003723//RNA binding;GO:0003824//catalytic activity;GO:0016462//pyrophosphatase activity;GO:0036094//small molecule binding;GO:0032550//purine ribonucleoside binding;GO:0016787//hydrolase activity;GO:00325…	-
Unigene15946	yes	yes	GO:1901576//organic substance biosynthetic process;GO:0009987//cellular process;GO:0044237//cellular metabolic process;GO:0009059//macromolecule biosynthetic process;GO:0044260//cellular macromolecule metabolic process;GO:0043170//macromolecule metabolic process;GO:0071704//organic substance metabolic process;GO:0008152//metabolic process;GO:0009058//biosynthetic process;GO:0034645//cellular macr…	GO:0016818//hydrolase activity, acting on acid anhydrides, in phosphorus-containing anhydrides;GO:0097367//carbohydrate derivative binding;GO:0008135//translation factor activity, RNA binding;GO:0005488//binding;GO:0003676//nucleic acid binding;GO:0032549//ribonucleoside binding;GO:0016462//pyrophosphatase activity;GO:0003723//RNA binding;GO:0003824//catalytic activity;GO:0097159//organic cyclic …	-
Unigene15961	yes	no	GO:0044283//small molecule biosynthetic process;GO:0006541//glutamine metabolic process;GO:0009987//cellular process;GO:0006725//cellular aromatic compound metabolic process;GO:0051186//cofactor metabolic process;GO:0044711//single-organism biosynthetic process;GO:0042364//water-soluble vitamin biosynthetic process;GO:1901615//organic hydroxy compound metabolic process;GO:0009058//biosynthetic pr…	GO:0003824//catalytic activity;GO:0005488//binding;GO:0005515//protein binding;GO:0046983//protein dimerization activity	GO:0044444//cytoplasmic part;GO:0044424//intracellular part;GO:0005623//cell;GO:0005622//intracellular;GO:0044464//cell part;GO:0005737//cytoplasm
Unigene15980	yes	no	GO:0071704//organic substance metabolic process;GO:0019538//protein metabolic process;GO:0043170//macromolecule metabolic process;GO:0044238//primary metabolic process;GO:0008152//metabolic process	GO:0032549//ribonucleoside binding;GO:0032550//purine ribonucleoside binding;GO:0008233//peptidase activity;GO:0001883//purine nucleoside binding;GO:0004175//endopeptidase activity;GO:0036094//small molecule binding;GO:0005488//binding;GO:0001882//nucleoside binding;GO:0016787//hydrolase activity;GO:1901363//heterocyclic compound binding;GO:0003824//catalytic activity;GO:0097159//organic cyclic c…	-
Unigene15981	yes	no	GO:0008152//metabolic process;GO:0006464//cellular protein modification process;GO:0044710//single-organism metabolic process;GO:0071704//organic substance metabolic process;GO:0044260//cellular macromolecule metabolic process;GO:0044267//cellular protein metabolic process;GO:0036211//protein modification process;GO:0009987//cellular process;GO:0044237//cellular metabolic process;GO:0019538//prot…	GO:0032549//ribonucleoside binding;GO:0036094//small molecule binding;GO:1901363//heterocyclic compound binding;GO:0003824//catalytic activity;GO:0032550//purine ribonucleoside binding;GO:0016628//oxidoreductase activity, acting on the CH-CH group of donors, NAD or NADP as acceptor;GO:0005488//binding;GO:0001882//nucleoside binding;GO:0097159//organic cyclic compound binding;GO:0016740//transfera…	GO:0031224//intrinsic component of membrane;GO:0044425//membrane part;GO:0016020//membrane
Unigene15992	yes	no	GO:0044237//cellular metabolic process;GO:0071704//organic substance metabolic process;GO:0043436//oxoacid metabolic process;GO:0006082//organic acid metabolic process;GO:0009987//cellular process;GO:0044699//single-organism process;GO:0044763//single-organism cellular process;GO:0008152//metabolic process;GO:0019752//carboxylic acid metabolic process;GO:0044281//small molecule metabolic process;…	GO:0003824//catalytic activity;GO:0005488//binding;GO:0043168//anion binding;GO:0008483//transaminase activity;GO:0016769//transferase activity, transferring nitrogenous groups;GO:0070546//L-phenylalanine aminotransferase activity;GO:0043167//ion binding;GO:0016740//transferase activity	-
Unigene16015	yes	no	GO:1902589//single-organism organelle organization;GO:0016054//organic acid catabolic process;GO:1902578//single-organism localization;GO:0006629//lipid metabolic process;GO:0044238//primary metabolic process;GO:0044248//cellular catabolic process;GO:0016482//cytoplasmic transport;GO:0051301//cell division;GO:0051234//establishment of localization;GO:0044763//single-organism cellular process;GO:0…	-	GO:0005737//cytoplasm;GO:0044464//cell part;GO:0044424//intracellular part;GO:0044444//cytoplasmic part;GO:0005622//intracellular;GO:0005623//cell
Unigene16017	yes	yes	GO:0008152//metabolic process;GO:0044238//primary metabolic process	GO:0004553//hydrolase activity, hydrolyzing O-glycosyl compounds;GO:0016787//hydrolase activity;GO:0015925//galactosidase activity;GO:0003824//catalytic activity;GO:0016798//hydrolase activity, acting on glycosyl bonds	-
Unigene16036	yes	no	GO:0044710//single-organism metabolic process;GO:0043170//macromolecule metabolic process;GO:0000904//cell morphogenesis involved in differentiation;GO:0032502//developmental process;GO:0048869//cellular developmental process;GO:0010556//regulation of macromolecule biosynthetic process;GO:0048468//cell development;GO:0009058//biosynthetic process;GO:0042127//regulation of cell proliferation;GO:00…	GO:1901363//heterocyclic compound binding;GO:0001071//nucleic acid binding transcription factor activity;GO:0003676//nucleic acid binding;GO:0097159//organic cyclic compound binding;GO:0005488//binding	GO:0032991//macromolecular complex;GO:0043227//membrane-bounded organelle;GO:0043229//intracellular organelle;GO:0005623//cell;GO:0043226//organelle;GO:0043231//intracellular membrane-bounded organelle;GO:0043234//protein complex;GO:0005622//intracellular;GO:0044464//cell part;GO:0044424//intracellular part
Unigene16040	yes	no	GO:0006996//organelle organization;GO:0016070//RNA metabolic process;GO:0009657//plastid organization;GO:0090304//nucleic acid metabolic process;GO:0008152//metabolic process;GO:0044237//cellular metabolic process;GO:0034660//ncRNA metabolic process;GO:0043412//macromolecule modification;GO:0071840//cellular component organization or biogenesis;GO:0019538//protein metabolic process;GO:0009451//RN…	GO:0016887//ATPase activity;GO:0003824//catalytic activity;GO:0016818//hydrolase activity, acting on acid anhydrides, in phosphorus-containing anhydrides;GO:0008233//peptidase activity;GO:0004175//endopeptidase activity;GO:0016462//pyrophosphatase activity;GO:0001883//purine nucleoside binding;GO:0017111//nucleoside-triphosphatase activity;GO:0036094//small molecule binding;GO:1901363//heterocycl…	GO:0044444//cytoplasmic part;GO:0044435//plastid part;GO:0044464//cell part;GO:0043226//organelle;GO:0044424//intracellular part;GO:0044446//intracellular organelle part;GO:0031967//organelle envelope;GO:0031975//envelope;GO:0005737//cytoplasm;GO:0005622//intracellular;GO:0043231//intracellular membrane-bounded organelle;GO:0043227//membrane-bounded organelle;GO:0043229//intracellular organelle;G…
Unigene16042	yes	no	GO:0006793//phosphorus metabolic process;GO:0044267//cellular protein metabolic process;GO:0044238//primary metabolic process;GO:0044260//cellular macromolecule metabolic process;GO:0008152//metabolic process;GO:0043412//macromolecule modification;GO:0044237//cellular metabolic process;GO:0006464//cellular protein modification process;GO:0043170//macromolecule metabolic process;GO:0019538//protei…	GO:0003824//catalytic activity;GO:0097367//carbohydrate derivative binding;GO:0001882//nucleoside binding;GO:0032550//purine ribonucleoside binding;GO:1901363//heterocyclic compound binding;GO:0001883//purine nucleoside binding;GO:0005488//binding;GO:0016740//transferase activity;GO:0016772//transferase activity, transferring phosphorus-containing groups;GO:0097159//organic cyclic compound bindin…	-
Unigene16057	yes	no	GO:0044763//single-organism cellular process;GO:0009987//cellular process;GO:0044699//single-organism process	-	-
Unigene16085	yes	no	GO:1901564//organonitrogen compound metabolic process;GO:0044699//single-organism process;GO:0044238//primary metabolic process;GO:0044237//cellular metabolic process;GO:0009987//cellular process;GO:0019752//carboxylic acid metabolic process;GO:0006807//nitrogen compound metabolic process;GO:0006520//cellular amino acid metabolic process;GO:0044763//single-organism cellular process;GO:0071704//or…	GO:0005488//binding;GO:0043168//anion binding;GO:0016740//transferase activity;GO:0016742//hydroxymethyl-, formyl- and related transferase activity;GO:0043167//ion binding;GO:0016741//transferase activity, transferring one-carbon groups;GO:0003824//catalytic activity	-
Unigene16086	yes	no	GO:1901605//alpha-amino acid metabolic process;GO:0043436//oxoacid metabolic process;GO:0044238//primary metabolic process;GO:0006807//nitrogen compound metabolic process;GO:0006730//one-carbon metabolic process;GO:0006082//organic acid metabolic process;GO:0044281//small molecule metabolic process;GO:0071704//organic substance metabolic process;GO:1901564//organonitrogen compound metabolic proce…	GO:0005488//binding;GO:0043167//ion binding;GO:0016742//hydroxymethyl-, formyl- and related transferase activity;GO:0043168//anion binding;GO:0016741//transferase activity, transferring one-carbon groups;GO:0003824//catalytic activity;GO:0016740//transferase activity	-
Unigene16094	yes	no	GO:0050794//regulation of cellular process;GO:0070887//cellular response to chemical stimulus;GO:0044699//single-organism process;GO:0010033//response to organic substance;GO:0007154//cell communication;GO:1901576//organic substance biosynthetic process;GO:0071495//cellular response to endogenous stimulus;GO:0023052//signaling;GO:0050789//regulation of biological process;GO:0009987//cellular proc…	GO:0005515//protein binding;GO:0005488//binding	GO:0005623//cell;GO:0043226//organelle;GO:0043231//intracellular membrane-bounded organelle;GO:0044464//cell part;GO:0044424//intracellular part;GO:0005622//intracellular;GO:0043229//intracellular organelle;GO:0043227//membrane-bounded organelle
Unigene16115	yes	no	GO:0071704//organic substance metabolic process;GO:0009987//cellular process;GO:0044763//single-organism cellular process;GO:0008152//metabolic process;GO:0044710//single-organism metabolic process;GO:0019752//carboxylic acid metabolic process;GO:0032787//monocarboxylic acid metabolic process;GO:0006082//organic acid metabolic process;GO:0044281//small molecule metabolic process;GO:0043436//oxoac…	GO:0016740//transferase activity;GO:0003824//catalytic activity	GO:0044464//cell part;GO:0044422//organelle part;GO:0044444//cytoplasmic part;GO:0005737//cytoplasm;GO:0005623//cell;GO:0043229//intracellular organelle;GO:0044446//intracellular organelle part;GO:0043227//membrane-bounded organelle;GO:0043231//intracellular membrane-bounded organelle;GO:0044424//intracellular part;GO:0005622//intracellular;GO:0044429//mitochondrial part;GO:0005739//mitochondrion…
Unigene16117	no	yes	GO:0006950//response to stress;GO:0050896//response to stimulus	-	GO:0044464//cell part;GO:0043231//intracellular membrane-bounded organelle;GO:0043226//organelle;GO:0044424//intracellular part;GO:0043229//intracellular organelle;GO:0005622//intracellular;GO:0043227//membrane-bounded organelle;GO:0005623//cell
Unigene16135	yes	yes	GO:0036211//protein modification process;GO:0044237//cellular metabolic process;GO:0043170//macromolecule metabolic process;GO:0071704//organic substance metabolic process;GO:0044238//primary metabolic process;GO:0008152//metabolic process;GO:0006464//cellular protein modification process;GO:0019538//protein metabolic process;GO:0043412//macromolecule modification;GO:0009987//cellular process;GO:…	GO:0016773//phosphotransferase activity, alcohol group as acceptor;GO:0036094//small molecule binding;GO:1901363//heterocyclic compound binding;GO:0005488//binding;GO:0097367//carbohydrate derivative binding;GO:0004672//protein kinase activity;GO:0032550//purine ribonucleoside binding;GO:0001882//nucleoside binding;GO:0016772//transferase activity, transferring phosphorus-containing groups;GO:003…	-
Unigene16147	yes	no	GO:0031326//regulation of cellular biosynthetic process;GO:0043039//tRNA aminoacylation;GO:0030163//protein catabolic process;GO:0046483//heterocycle metabolic process;GO:0044723//single-organism carbohydrate metabolic process;GO:0044249//cellular biosynthetic process;GO:0009057//macromolecule catabolic process;GO:0006725//cellular aromatic compound metabolic process;GO:0044238//primary metabolic…	GO:0097367//carbohydrate derivative binding;GO:0016876//ligase activity, forming aminoacyl-tRNA and related compounds;GO:0016875//ligase activity, forming carbon-oxygen bonds;GO:0032550//purine ribonucleoside binding;GO:0016788//hydrolase activity, acting on ester bonds;GO:0001883//purine nucleoside binding;GO:0003824//catalytic activity;GO:0016787//hydrolase activity;GO:0052689//carboxylic ester…	GO:0044444//cytoplasmic part;GO:0044424//intracellular part;GO:0005737//cytoplasm;GO:0005623//cell;GO:0044464//cell part;GO:0005622//intracellular
Unigene16159	no	yes	GO:0009888//tissue development;GO:0019222//regulation of metabolic process;GO:0050794//regulation of cellular process;GO:0048507//meristem development;GO:0065007//biological regulation;GO:0048513//organ development;GO:0044699//single-organism process;GO:0032501//multicellular organismal process;GO:0009987//cellular process;GO:0050789//regulation of biological process;GO:0048731//system developmen…	-	-
Unigene16161	yes	yes	GO:0071840//cellular component organization or biogenesis;GO:0044085//cellular component biogenesis;GO:0016043//cellular component organization;GO:0043933//macromolecular complex subunit organization;GO:0065003//macromolecular complex assembly;GO:0022607//cellular component assembly	GO:0097159//organic cyclic compound binding;GO:0003824//catalytic activity;GO:0016817//hydrolase activity, acting on acid anhydrides;GO:0032549//ribonucleoside binding;GO:1901363//heterocyclic compound binding;GO:0001882//nucleoside binding;GO:0001883//purine nucleoside binding;GO:0036094//small molecule binding;GO:0017111//nucleoside-triphosphatase activity;GO:0016787//hydrolase activity;GO:0016…	GO:0005622//intracellular;GO:0043231//intracellular membrane-bounded organelle;GO:0043227//membrane-bounded organelle;GO:0005623//cell;GO:0043226//organelle;GO:0044424//intracellular part;GO:0043229//intracellular organelle;GO:0044464//cell part
Unigene16162	no	yes	GO:0016043//cellular component organization;GO:0071840//cellular component organization or biogenesis;GO:0044085//cellular component biogenesis;GO:0065003//macromolecular complex assembly;GO:0043933//macromolecular complex subunit organization;GO:0022607//cellular component assembly	GO:0036094//small molecule binding;GO:0003824//catalytic activity;GO:0097159//organic cyclic compound binding;GO:0001882//nucleoside binding;GO:0016462//pyrophosphatase activity;GO:0001883//purine nucleoside binding;GO:0097367//carbohydrate derivative binding;GO:0032549//ribonucleoside binding;GO:0032550//purine ribonucleoside binding;GO:0016817//hydrolase activity, acting on acid anhydrides;GO:0…	GO:0005623//cell;GO:0043231//intracellular membrane-bounded organelle;GO:0043226//organelle;GO:0044424//intracellular part;GO:0043229//intracellular organelle;GO:0043227//membrane-bounded organelle;GO:0044464//cell part;GO:0005622//intracellular
Unigene16181	yes	no	GO:0044237//cellular metabolic process;GO:0006644//phospholipid metabolic process;GO:0044281//small molecule metabolic process;GO:0019637//organophosphate metabolic process;GO:0008152//metabolic process;GO:0019752//carboxylic acid metabolic process;GO:0009987//cellular process;GO:0006650//glycerophospholipid metabolic process;GO:0032787//monocarboxylic acid metabolic process;GO:0044767//single-or…	GO:1901363//heterocyclic compound binding;GO:0003676//nucleic acid binding;GO:0005488//binding;GO:0097159//organic cyclic compound binding	GO:0043231//intracellular membrane-bounded organelle;GO:0044444//cytoplasmic part;GO:0009536//plastid;GO:0043229//intracellular organelle;GO:0043226//organelle;GO:0009532//plastid stroma;GO:0005622//intracellular;GO:0043227//membrane-bounded organelle;GO:0031975//envelope;GO:0044422//organelle part;GO:0044446//intracellular organelle part;GO:0044464//cell part;GO:0005623//cell;GO:0044435//plastid…
Unigene16194	yes	no	-	GO:0016787//hydrolase activity;GO:0042578//phosphoric ester hydrolase activity;GO:0003824//catalytic activity;GO:0016788//hydrolase activity, acting on ester bonds	-
Unigene16196	no	yes	-	GO:0003824//catalytic activity;GO:0016787//hydrolase activity	-
Unigene16206	yes	no	GO:0050896//response to stimulus;GO:0048519//negative regulation of biological process;GO:0010467//gene expression;GO:0043331//response to dsRNA;GO:0051716//cellular response to stimulus;GO:0009987//cellular process;GO:0006396//RNA processing;GO:0044237//cellular metabolic process;GO:0070918//production of small RNA involved in gene silencing by RNA;GO:0014070//response to organic cyclic compound…	GO:0003824//catalytic activity	-
Unigene16207	yes	no	GO:0070918//production of small RNA involved in gene silencing by RNA;GO:0046483//heterocycle metabolic process;GO:0030422//production of siRNA involved in RNA interference;GO:0010629//negative regulation of gene expression;GO:0090304//nucleic acid metabolic process;GO:0002376//immune system process;GO:0016246//RNA interference;GO:1901699//cellular response to nitrogen compound;GO:0045087//innate…	GO:0003824//catalytic activity	-
Unigene16219	yes	no	-	-	GO:0016020//membrane
Unigene16229	yes	no	GO:0051716//cellular response to stimulus;GO:0044260//cellular macromolecule metabolic process;GO:0006259//DNA metabolic process;GO:0006725//cellular aromatic compound metabolic process;GO:0044238//primary metabolic process;GO:0009987//cellular process;GO:0043170//macromolecule metabolic process;GO:0050896//response to stimulus;GO:0008152//metabolic process;GO:0046483//heterocycle metabolic proce…	GO:0043167//ion binding;GO:0043169//cation binding;GO:0003824//catalytic activity;GO:0005488//binding;GO:0016787//hydrolase activity;GO:0004518//nuclease activity;GO:0016788//hydrolase activity, acting on ester bonds	GO:0044464//cell part;GO:0005623//cell;GO:0043231//intracellular membrane-bounded organelle;GO:0043226//organelle;GO:0043227//membrane-bounded organelle;GO:0044424//intracellular part;GO:0005622//intracellular;GO:0043229//intracellular organelle
Unigene16230	yes	no	GO:0071704//organic substance metabolic process;GO:0006807//nitrogen compound metabolic process;GO:0044237//cellular metabolic process;GO:0044260//cellular macromolecule metabolic process;GO:0043170//macromolecule metabolic process;GO:0006259//DNA metabolic process;GO:0051716//cellular response to stimulus;GO:1901360//organic cyclic compound metabolic process;GO:0006139//nucleobase-containing com…	GO:0003824//catalytic activity;GO:0016787//hydrolase activity;GO:0016788//hydrolase activity, acting on ester bonds;GO:0043169//cation binding;GO:0043167//ion binding;GO:0004518//nuclease activity;GO:0005488//binding	GO:0005622//intracellular;GO:0044424//intracellular part;GO:0044464//cell part;GO:0043227//membrane-bounded organelle;GO:0043231//intracellular membrane-bounded organelle;GO:0043229//intracellular organelle;GO:0005623//cell;GO:0043226//organelle
Unigene16236	yes	no	GO:0009058//biosynthetic process;GO:0071704//organic substance metabolic process;GO:1901576//organic substance biosynthetic process;GO:0009987//cellular process;GO:0008152//metabolic process;GO:0006950//response to stress;GO:0050896//response to stimulus	GO:0003824//catalytic activity;GO:0016740//transferase activity	-
Unigene16239	yes	no	GO:0005976//polysaccharide metabolic process;GO:0044237//cellular metabolic process;GO:0006073//cellular glucan metabolic process;GO:0044042//glucan metabolic process;GO:0008152//metabolic process;GO:0071704//organic substance metabolic process;GO:0044238//primary metabolic process;GO:0043170//macromolecule metabolic process;GO:0051273//beta-glucan metabolic process;GO:0030243//cellulose metaboli…	GO:0004553//hydrolase activity, hydrolyzing O-glycosyl compounds;GO:0003824//catalytic activity;GO:0016787//hydrolase activity;GO:0016798//hydrolase activity, acting on glycosyl bonds;GO:0005488//binding	-
Unigene16276	yes	no	GO:0034645//cellular macromolecule biosynthetic process;GO:0044238//primary metabolic process;GO:0016070//RNA metabolic process;GO:0044260//cellular macromolecule metabolic process;GO:1901576//organic substance biosynthetic process;GO:0044237//cellular metabolic process;GO:0009059//macromolecule biosynthetic process;GO:1901360//organic cyclic compound metabolic process;GO:0006725//cellular aromat…	GO:0034062//RNA polymerase activity;GO:0043169//cation binding;GO:0043167//ion binding;GO:0016779//nucleotidyltransferase activity;GO:0016772//transferase activity, transferring phosphorus-containing groups;GO:0016740//transferase activity;GO:0003824//catalytic activity;GO:0005488//binding	GO:0044446//intracellular organelle part;GO:0044424//intracellular part;GO:0031974//membrane-enclosed lumen;GO:0043231//intracellular membrane-bounded organelle;GO:0031981//nuclear lumen;GO:0044451//nucleoplasm part;GO:0043226//organelle;GO:0043227//membrane-bounded organelle;GO:0005622//intracellular;GO:0043229//intracellular organelle;GO:0005654//nucleoplasm;GO:0044428//nuclear part;GO:0070013/…
Unigene16283	yes	no	-	-	GO:0044424//intracellular part;GO:0005623//cell;GO:0005622//intracellular;GO:0044464//cell part
Unigene16289	yes	no	GO:0008152//metabolic process;GO:0044237//cellular metabolic process;GO:0044260//cellular macromolecule metabolic process;GO:0043170//macromolecule metabolic process;GO:0009987//cellular process;GO:0044238//primary metabolic process;GO:0071704//organic substance metabolic process	-	-
Unigene16323	yes	no	GO:0023052//signaling;GO:0044699//single-organism process;GO:0051716//cellular response to stimulus;GO:0050896//response to stimulus;GO:0044700//single organism signaling;GO:0065007//biological regulation;GO:0007165//signal transduction;GO:0044763//single-organism cellular process;GO:0007154//cell communication;GO:0050789//regulation of biological process;GO:0009987//cellular process;GO:0050794//…	-	GO:0044444//cytoplasmic part;GO:0005623//cell;GO:0043231//intracellular membrane-bounded organelle;GO:0005622//intracellular;GO:0043227//membrane-bounded organelle;GO:0044464//cell part;GO:0043229//intracellular organelle;GO:0044424//intracellular part;GO:0005737//cytoplasm;GO:0009536//plastid;GO:0043226//organelle
Unigene16328	yes	no	GO:0071310//cellular response to organic substance;GO:0009987//cellular process;GO:0009743//response to carbohydrate;GO:0008152//metabolic process;GO:0048507//meristem development;GO:0044260//cellular macromolecule metabolic process;GO:0009639//response to red or far red light;GO:0010033//response to organic substance;GO:0044763//single-organism cellular process;GO:0050793//regulation of developm…	GO:0003824//catalytic activity;GO:0016740//transferase activity	GO:0030054//cell junction;GO:0005911//cell-cell junction;GO:0016020//membrane
Unigene16333	yes	no	GO:0044710//single-organism metabolic process;GO:0008152//metabolic process;GO:0006082//organic acid metabolic process;GO:0044763//single-organism cellular process;GO:0009987//cellular process;GO:0071704//organic substance metabolic process;GO:0044699//single-organism process;GO:0043436//oxoacid metabolic process;GO:0044281//small molecule metabolic process;GO:0044237//cellular metabolic process	GO:0016829//lyase activity;GO:0016830//carbon-carbon lyase activity;GO:0043168//anion binding;GO:0005488//binding;GO:0043167//ion binding;GO:0003824//catalytic activity	-
Unigene16338	yes	no	GO:0044238//primary metabolic process;GO:0006639//acylglycerol metabolic process;GO:0044710//single-organism metabolic process;GO:0044763//single-organism cellular process;GO:0006638//neutral lipid metabolic process;GO:0044237//cellular metabolic process;GO:0032502//developmental process;GO:0006629//lipid metabolic process;GO:0071704//organic substance metabolic process;GO:0003006//developmental …	GO:0042578//phosphoric ester hydrolase activity;GO:0016788//hydrolase activity, acting on ester bonds;GO:0003824//catalytic activity;GO:0016787//hydrolase activity;GO:0016791//phosphatase activity	GO:0044444//cytoplasmic part;GO:0044464//cell part;GO:0005737//cytoplasm;GO:0043231//intracellular membrane-bounded organelle;GO:0043226//organelle;GO:0005623//cell;GO:0043227//membrane-bounded organelle;GO:0009536//plastid;GO:0043229//intracellular organelle;GO:0005622//intracellular;GO:0044424//intracellular part
Unigene16352	yes	no	GO:0034645//cellular macromolecule biosynthetic process;GO:0008152//metabolic process;GO:0044260//cellular macromolecule metabolic process;GO:0010468//regulation of gene expression;GO:0044237//cellular metabolic process;GO:0044249//cellular biosynthetic process;GO:0019222//regulation of metabolic process;GO:1901576//organic substance biosynthetic process;GO:0060255//regulation of macromolecule me…	GO:0001071//nucleic acid binding transcription factor activity	GO:0005622//intracellular;GO:0043227//membrane-bounded organelle;GO:0043231//intracellular membrane-bounded organelle;GO:0044424//intracellular part;GO:0005623//cell;GO:0044464//cell part;GO:0043229//intracellular organelle;GO:0043226//organelle
Unigene16390	yes	no	-	GO:0004553//hydrolase activity, hydrolyzing O-glycosyl compounds;GO:0016798//hydrolase activity, acting on glycosyl bonds;GO:0016787//hydrolase activity;GO:0003824//catalytic activity	-
Unigene16391	yes	no	-	GO:0004553//hydrolase activity, hydrolyzing O-glycosyl compounds;GO:0016787//hydrolase activity;GO:0016798//hydrolase activity, acting on glycosyl bonds;GO:0003824//catalytic activity	-
Unigene16414	yes	no	GO:1901576//organic substance biosynthetic process;GO:0065007//biological regulation;GO:0009058//biosynthetic process;GO:0071704//organic substance metabolic process;GO:0008152//metabolic process;GO:0044249//cellular biosynthetic process;GO:0044260//cellular macromolecule metabolic process;GO:0043170//macromolecule metabolic process;GO:0034645//cellular macromolecule biosynthetic process;GO:00442…	GO:0003677//DNA binding;GO:0005488//binding;GO:0097159//organic cyclic compound binding;GO:0001071//nucleic acid binding transcription factor activity;GO:0003676//nucleic acid binding;GO:1901363//heterocyclic compound binding	GO:0043229//intracellular organelle;GO:0044464//cell part;GO:0044424//intracellular part;GO:0005622//intracellular;GO:0043227//membrane-bounded organelle;GO:0043231//intracellular membrane-bounded organelle;GO:0005623//cell;GO:0043226//organelle
Unigene16426	yes	no	GO:0006811//ion transport;GO:0044763//single-organism cellular process;GO:0006820//anion transport;GO:0009987//cellular process;GO:0044699//single-organism process;GO:0072348//sulfur compound transport;GO:0051234//establishment of localization;GO:0008272//sulfate transport;GO:0015698//inorganic anion transport;GO:0006810//transport;GO:1902578//single-organism localization;GO:0051179//localization…	GO:0008509//anion transmembrane transporter activity;GO:0015103//inorganic anion transmembrane transporter activity;GO:0015075//ion transmembrane transporter activity;GO:0022892//substrate-specific transporter activity;GO:0022891//substrate-specific transmembrane transporter activity;GO:0005215//transporter activity;GO:0022857//transmembrane transporter activity	GO:0044425//membrane part;GO:0031224//intrinsic component of membrane;GO:0016020//membrane
Unigene16456	no	yes	-	GO:0016757//transferase activity, transferring glycosyl groups;GO:0003824//catalytic activity;GO:0016740//transferase activity	-
Unigene16478	yes	no	GO:1901615//organic hydroxy compound metabolic process;GO:0043170//macromolecule metabolic process;GO:0008152//metabolic process;GO:0044711//single-organism biosynthetic process;GO:0008610//lipid biosynthetic process;GO:0044260//cellular macromolecule metabolic process;GO:0044763//single-organism cellular process;GO:0036211//protein modification process;GO:1901576//organic substance biosynthetic …	GO:0005488//binding;GO:0008233//peptidase activity;GO:0043167//ion binding;GO:0008237//metallopeptidase activity;GO:0003824//catalytic activity;GO:0004177//aminopeptidase activity;GO:0070011//peptidase activity, acting on L-amino acid peptides;GO:0016787//hydrolase activity;GO:0008238//exopeptidase activity;GO:0043169//cation binding	GO:0043226//organelle;GO:0005737//cytoplasm;GO:0044424//intracellular part;GO:0043227//membrane-bounded organelle;GO:0043231//intracellular membrane-bounded organelle;GO:0044444//cytoplasmic part;GO:0005623//cell;GO:0009536//plastid;GO:0044464//cell part;GO:0005622//intracellular;GO:0043229//intracellular organelle
Unigene16489	yes	no	GO:0019222//regulation of metabolic process;GO:0065007//biological regulation;GO:0010468//regulation of gene expression;GO:0060255//regulation of macromolecule metabolic process;GO:0050789//regulation of biological process	GO:0005488//binding;GO:0043169//cation binding;GO:0043167//ion binding	-
Unigene16502	yes	no	GO:0009056//catabolic process;GO:0050789//regulation of biological process;GO:0000272//polysaccharide catabolic process;GO:0071555//cell wall organization;GO:0005976//polysaccharide metabolic process;GO:0071554//cell wall organization or biogenesis;GO:0044238//primary metabolic process;GO:0009987//cellular process;GO:0071840//cellular component organization or biogenesis;GO:0045229//external enca…	GO:0016787//hydrolase activity;GO:0003824//catalytic activity;GO:0052689//carboxylic ester hydrolase activity;GO:0016788//hydrolase activity, acting on ester bonds	GO:0044464//cell part;GO:0030312//external encapsulating structure;GO:0071944//cell periphery;GO:0005623//cell
Unigene16530	yes	no	GO:0009987//cellular process;GO:0044237//cellular metabolic process;GO:1901576//organic substance biosynthetic process;GO:0009059//macromolecule biosynthetic process;GO:0008152//metabolic process;GO:0043170//macromolecule metabolic process;GO:0009058//biosynthetic process;GO:0044699//single-organism process;GO:0044710//single-organism metabolic process;GO:0034645//cellular macromolecule biosynthe…	GO:0003824//catalytic activity	GO:0043226//organelle;GO:0044464//cell part;GO:0043231//intracellular membrane-bounded organelle;GO:0005622//intracellular;GO:0043229//intracellular organelle;GO:0005623//cell;GO:0044424//intracellular part;GO:0043227//membrane-bounded organelle
Unigene16570	yes	no	GO:0006974//cellular response to DNA damage stimulus;GO:0031326//regulation of cellular biosynthetic process;GO:0044763//single-organism cellular process;GO:0009987//cellular process;GO:0000725//recombinational repair;GO:0032502//developmental process;GO:0035194//posttranscriptional gene silencing by RNA;GO:0048569//post-embryonic organ development;GO:0048580//regulation of post-embryonic develop…	GO:0032549//ribonucleoside binding;GO:1901363//heterocyclic compound binding;GO:0003676//nucleic acid binding;GO:0001882//nucleoside binding;GO:0043566//structure-specific DNA binding;GO:0003677//DNA binding;GO:0005488//binding;GO:0001883//purine nucleoside binding;GO:0032550//purine ribonucleoside binding;GO:0097367//carbohydrate derivative binding;GO:0036094//small molecule binding;GO:0097159//…	GO:0044464//cell part;GO:0043227//membrane-bounded organelle;GO:0043226//organelle;GO:0043231//intracellular membrane-bounded organelle;GO:0016020//membrane;GO:0032991//macromolecular complex;GO:0005622//intracellular;GO:0032300//mismatch repair complex;GO:1990391//DNA repair complex;GO:0044424//intracellular part;GO:0005623//cell;GO:0043234//protein complex;GO:0043229//intracellular organelle
Unigene16597	no	yes	GO:0044699//single-organism process	-	-
Unigene16655	yes	no	GO:0042221//response to chemical;GO:0050896//response to stimulus;GO:0006970//response to osmotic stress;GO:0009628//response to abiotic stimulus;GO:0006972//hyperosmotic response;GO:0009416//response to light stimulus;GO:0009642//response to light intensity;GO:1901700//response to oxygen-containing compound;GO:0009314//response to radiation;GO:0006979//response to oxidative stress;GO:0006950//re…	-	-
Unigene16661	yes	no	-	-	GO:0043229//intracellular organelle;GO:0044464//cell part;GO:0016020//membrane;GO:0005623//cell;GO:0043227//membrane-bounded organelle;GO:0043231//intracellular membrane-bounded organelle;GO:0044424//intracellular part;GO:0044422//organelle part;GO:0005622//intracellular;GO:0043226//organelle;GO:0031090//organelle membrane
Unigene167	yes	no	GO:0045184//establishment of protein localization;GO:0032502//developmental process;GO:0006996//organelle organization;GO:0033036//macromolecule localization;GO:0046907//intracellular transport;GO:0051234//establishment of localization;GO:0006139//nucleobase-containing compound metabolic process;GO:0090304//nucleic acid metabolic process;GO:0070727//cellular macromolecule localization;GO:0044237/…	GO:0043169//cation binding;GO:0003824//catalytic activity;GO:0008168//methyltransferase activity;GO:0016740//transferase activity;GO:0005488//binding;GO:0016741//transferase activity, transferring one-carbon groups;GO:0003676//nucleic acid binding;GO:0097159//organic cyclic compound binding;GO:0043167//ion binding;GO:1901363//heterocyclic compound binding	-
Unigene16759	yes	no	GO:0044238//primary metabolic process;GO:0043170//macromolecule metabolic process;GO:0071704//organic substance metabolic process;GO:0019538//protein metabolic process;GO:0008152//metabolic process	GO:0070011//peptidase activity, acting on L-amino acid peptides;GO:0008238//exopeptidase activity;GO:0008233//peptidase activity;GO:0004180//carboxypeptidase activity;GO:0003824//catalytic activity;GO:0016787//hydrolase activity	-
Unigene16762	no	yes	-	GO:0003824//catalytic activity	-
Unigene16763	yes	yes	-	GO:0003824//catalytic activity	-
Unigene16783	yes	no	GO:0019318//hexose metabolic process;GO:0044699//single-organism process;GO:0071704//organic substance metabolic process;GO:0044710//single-organism metabolic process;GO:0008152//metabolic process;GO:0044723//single-organism carbohydrate metabolic process;GO:0005975//carbohydrate metabolic process;GO:0044238//primary metabolic process;GO:0005996//monosaccharide metabolic process	GO:0097159//organic cyclic compound binding;GO:0003824//catalytic activity;GO:0000166//nucleotide binding;GO:1901363//heterocyclic compound binding;GO:0036094//small molecule binding;GO:0005488//binding;GO:1901265//nucleoside phosphate binding	-
Unigene16795	no	yes	GO:0071704//organic substance metabolic process;GO:0044283//small molecule biosynthetic process;GO:0009058//biosynthetic process;GO:0044711//single-organism biosynthetic process;GO:0044237//cellular metabolic process;GO:0006629//lipid metabolic process;GO:1901576//organic substance biosynthetic process;GO:0008152//metabolic process;GO:0044281//small molecule metabolic process;GO:0044699//single-o…	GO:0016701//oxidoreductase activity, acting on single donors with incorporation of molecular oxygen;GO:0043167//ion binding;GO:0043169//cation binding;GO:0005488//binding;GO:0003824//catalytic activity;GO:0016491//oxidoreductase activity	-
Unigene16849	yes	no	-	GO:0005488//binding;GO:0097159//organic cyclic compound binding	-
Unigene16860	yes	no	GO:0008152//metabolic process;GO:0044238//primary metabolic process	-	-
Unigene16888	no	yes	GO:0008152//metabolic process;GO:0016043//cellular component organization;GO:0044042//glucan metabolic process;GO:0071704//organic substance metabolic process;GO:0043170//macromolecule metabolic process;GO:0071840//cellular component organization or biogenesis;GO:0005975//carbohydrate metabolic process;GO:0005976//polysaccharide metabolic process;GO:0009987//cellular process;GO:0044238//primary m…	GO:0016740//transferase activity;GO:0016757//transferase activity, transferring glycosyl groups;GO:0003824//catalytic activity;GO:0016787//hydrolase activity;GO:0016758//transferase activity, transferring hexosyl groups	GO:0044464//cell part;GO:0005623//cell;GO:0005576//extracellular region;GO:0071944//cell periphery;GO:0030312//external encapsulating structure
Unigene16892	yes	no	-	GO:0005488//binding;GO:0043167//ion binding;GO:0043169//cation binding	-
Unigene16939	yes	no	GO:0044702//single organism reproductive process;GO:0065009//regulation of molecular function;GO:0016571//histone methylation;GO:0006139//nucleobase-containing compound metabolic process;GO:0010629//negative regulation of gene expression;GO:0043170//macromolecule metabolic process;GO:0006259//DNA metabolic process;GO:0009292//genetic transfer;GO:0010605//negative regulation of macromolecule metab…	GO:0016279//protein-lysine N-methyltransferase activity;GO:0097159//organic cyclic compound binding;GO:0003723//RNA binding;GO:0008168//methyltransferase activity;GO:0008757//S-adenosylmethionine-dependent methyltransferase activity;GO:0016741//transferase activity, transferring one-carbon groups;GO:0003676//nucleic acid binding;GO:0008170//N-methyltransferase activity;GO:0016740//transferase act…	GO:0043226//organelle;GO:0032991//macromolecular complex;GO:0005622//intracellular;GO:0044424//intracellular part;GO:0043234//protein complex;GO:0043229//intracellular organelle;GO:0005623//cell;GO:0043227//membrane-bounded organelle;GO:0043231//intracellular membrane-bounded organelle;GO:0044464//cell part
Unigene16981	no	yes	-	GO:0016758//transferase activity, transferring hexosyl groups;GO:0016740//transferase activity;GO:0016757//transferase activity, transferring glycosyl groups;GO:0003824//catalytic activity	-
Unigene17010	yes	no	GO:0019752//carboxylic acid metabolic process;GO:0009064//glutamine family amino acid metabolic process;GO:0044281//small molecule metabolic process;GO:0044763//single-organism cellular process;GO:0009987//cellular process;GO:0044710//single-organism metabolic process;GO:0006520//cellular amino acid metabolic process;GO:0006082//organic acid metabolic process;GO:1901605//alpha-amino acid metaboli…	GO:0016830//carbon-carbon lyase activity;GO:0005488//binding;GO:0003824//catalytic activity;GO:0016831//carboxy-lyase activity;GO:0043167//ion binding;GO:0043168//anion binding;GO:0016829//lyase activity	-
Unigene17089	yes	no	-	GO:0016853//isomerase activity;GO:0016866//intramolecular transferase activity;GO:0003824//catalytic activity	-
Unigene17096	yes	no	GO:0036211//protein modification process;GO:0019538//protein metabolic process;GO:0044237//cellular metabolic process;GO:0071704//organic substance metabolic process;GO:0006793//phosphorus metabolic process;GO:0006464//cellular protein modification process;GO:0044260//cellular macromolecule metabolic process;GO:0044238//primary metabolic process;GO:0008152//metabolic process;GO:0043170//macromole…	GO:1901363//heterocyclic compound binding;GO:0003824//catalytic activity;GO:0036094//small molecule binding;GO:0016772//transferase activity, transferring phosphorus-containing groups;GO:0097159//organic cyclic compound binding;GO:0032549//ribonucleoside binding;GO:0097367//carbohydrate derivative binding;GO:0005488//binding;GO:0001882//nucleoside binding;GO:0001883//purine nucleoside binding;GO:…	GO:0016020//membrane;GO:0031224//intrinsic component of membrane;GO:0044425//membrane part
Unigene17147	yes	no	-	GO:0003824//catalytic activity	GO:0016020//membrane
Unigene17155	yes	no	GO:0035556//intracellular signal transduction;GO:0008104//protein localization;GO:0051716//cellular response to stimulus;GO:0044700//single organism signaling;GO:0009987//cellular process;GO:0023052//signaling;GO:0044699//single-organism process;GO:0033036//macromolecule localization;GO:0050794//regulation of cellular process;GO:0050789//regulation of biological process;GO:0050896//response to st…	GO:1901363//heterocyclic compound binding;GO:0001883//purine nucleoside binding;GO:0036094//small molecule binding;GO:0032549//ribonucleoside binding;GO:0001882//nucleoside binding;GO:0032550//purine ribonucleoside binding;GO:0097159//organic cyclic compound binding;GO:0097367//carbohydrate derivative binding;GO:0005488//binding	-
Unigene17168	yes	yes	-	-	GO:0043231//intracellular membrane-bounded organelle;GO:0005622//intracellular;GO:0044424//intracellular part;GO:0043229//intracellular organelle;GO:0043227//membrane-bounded organelle;GO:0043226//organelle;GO:0005623//cell;GO:0044464//cell part
Unigene17209	yes	yes	GO:0008152//metabolic process;GO:0044238//primary metabolic process	GO:0016787//hydrolase activity;GO:0003824//catalytic activity	-
Unigene17256	yes	yes	GO:0007010//cytoskeleton organization;GO:0035556//intracellular signal transduction;GO:0009725//response to hormone;GO:0023052//signaling;GO:0065007//biological regulation;GO:0042221//response to chemical;GO:0071310//cellular response to organic substance;GO:0010033//response to organic substance;GO:0071495//cellular response to endogenous stimulus;GO:0050896//response to stimulus;GO:0007165//sig…	GO:0005488//binding;GO:0001883//purine nucleoside binding;GO:0001882//nucleoside binding;GO:0032550//purine ribonucleoside binding;GO:0032549//ribonucleoside binding;GO:0097367//carbohydrate derivative binding;GO:0097159//organic cyclic compound binding;GO:0036094//small molecule binding;GO:1901363//heterocyclic compound binding	GO:0016020//membrane;GO:0044464//cell part;GO:0005623//cell
Unigene17262	yes	no	GO:0030243//cellulose metabolic process;GO:0006073//cellular glucan metabolic process;GO:0044264//cellular polysaccharide metabolic process;GO:0044262//cellular carbohydrate metabolic process;GO:0043170//macromolecule metabolic process;GO:0044238//primary metabolic process;GO:0005975//carbohydrate metabolic process;GO:0044042//glucan metabolic process;GO:0008152//metabolic process;GO:0005976//pol…	GO:0016798//hydrolase activity, acting on glycosyl bonds;GO:0003824//catalytic activity;GO:0016787//hydrolase activity;GO:0004553//hydrolase activity, hydrolyzing O-glycosyl compounds	-
Unigene17283	yes	no	GO:0044238//primary metabolic process;GO:0008152//metabolic process	GO:0016787//hydrolase activity;GO:0003824//catalytic activity	GO:0005623//cell;GO:0005911//cell-cell junction;GO:0071944//cell periphery;GO:0005618//cell wall;GO:0030312//external encapsulating structure;GO:0030054//cell junction;GO:0044464//cell part
Unigene17310	yes	no	GO:0009987//cellular process;GO:0006796//phosphate-containing compound metabolic process;GO:0044237//cellular metabolic process;GO:0008152//metabolic process;GO:0006793//phosphorus metabolic process	GO:0016791//phosphatase activity;GO:0042578//phosphoric ester hydrolase activity;GO:0003824//catalytic activity;GO:0016788//hydrolase activity, acting on ester bonds;GO:0016787//hydrolase activity	-
Unigene17336	yes	no	GO:0009072//aromatic amino acid family metabolic process;GO:0010817//regulation of hormone levels;GO:0065007//biological regulation;GO:0044763//single-organism cellular process;GO:0044238//primary metabolic process;GO:0006586//indolalkylamine metabolic process;GO:0044237//cellular metabolic process;GO:0034641//cellular nitrogen compound metabolic process;GO:0071704//organic substance metabolic pr…	GO:0016787//hydrolase activity;GO:0003824//catalytic activity	-
Unigene17343	yes	no	GO:0043170//macromolecule metabolic process;GO:0019538//protein metabolic process;GO:0008152//metabolic process;GO:0044710//single-organism metabolic process;GO:0071704//organic substance metabolic process;GO:0044238//primary metabolic process;GO:0044699//single-organism process	GO:0008233//peptidase activity;GO:0016491//oxidoreductase activity;GO:0004175//endopeptidase activity;GO:0003824//catalytic activity;GO:0016627//oxidoreductase activity, acting on the CH-CH group of donors;GO:0016787//hydrolase activity;GO:0070011//peptidase activity, acting on L-amino acid peptides;GO:0016628//oxidoreductase activity, acting on the CH-CH group of donors, NAD or NADP as acceptor	-
Unigene17344	yes	no	GO:0071840//cellular component organization or biogenesis;GO:0009987//cellular process;GO:0044763//single-organism cellular process;GO:0022406//membrane docking;GO:0016043//cellular component organization;GO:0006810//transport;GO:0006996//organelle organization;GO:0016192//vesicle-mediated transport;GO:0051179//localization;GO:0007010//cytoskeleton organization;GO:0051234//establishment of locali…	-	GO:0044464//cell part;GO:0044424//intracellular part;GO:0005623//cell;GO:0030054//cell junction;GO:0016020//membrane;GO:0005622//intracellular;GO:0005911//cell-cell junction
Unigene17368	yes	no	GO:0008152//metabolic process	GO:0003824//catalytic activity;GO:0016840//carbon-nitrogen lyase activity;GO:0016843//amine-lyase activity;GO:0016829//lyase activity	GO:0044424//intracellular part;GO:0043229//intracellular organelle;GO:0043227//membrane-bounded organelle;GO:0044464//cell part;GO:0043231//intracellular membrane-bounded organelle;GO:0043226//organelle;GO:0005623//cell;GO:0005622//intracellular
Unigene17369	yes	no	GO:1901360//organic cyclic compound metabolic process;GO:0022607//cellular component assembly;GO:0034660//ncRNA metabolic process;GO:0006807//nitrogen compound metabolic process;GO:0032268//regulation of cellular protein metabolic process;GO:0046942//carboxylic acid transport;GO:0016070//RNA metabolic process;GO:0044260//cellular macromolecule metabolic process;GO:0044699//single-organism process…	-	GO:0043227//membrane-bounded organelle;GO:0009536//plastid;GO:0044424//intracellular part;GO:0043229//intracellular organelle;GO:0043231//intracellular membrane-bounded organelle;GO:0031967//organelle envelope;GO:0044444//cytoplasmic part;GO:0044464//cell part;GO:0043226//organelle;GO:0044425//membrane part;GO:0031975//envelope;GO:0005623//cell;GO:0031224//intrinsic component of membrane;GO:00056…
Unigene17378	yes	no	-	GO:0003824//catalytic activity;GO:0016740//transferase activity	-
Unigene17400	yes	yes	GO:0008152//metabolic process;GO:0009987//cellular process;GO:0044237//cellular metabolic process	-	GO:0032991//macromolecular complex;GO:0043234//protein complex
Unigene17401	yes	no	GO:0008152//metabolic process;GO:0009987//cellular process;GO:0044237//cellular metabolic process	-	GO:0032991//macromolecular complex;GO:0043234//protein complex
Unigene17411	yes	yes	-	GO:0043169//cation binding;GO:0005488//binding;GO:0043167//ion binding	-
Unigene17423	yes	no	GO:0044249//cellular biosynthetic process;GO:1901576//organic substance biosynthetic process;GO:0006396//RNA processing;GO:0043170//macromolecule metabolic process;GO:0016070//RNA metabolic process;GO:0050789//regulation of biological process;GO:0044238//primary metabolic process;GO:0008152//metabolic process;GO:0006259//DNA metabolic process;GO:0050794//regulation of cellular process;GO:0009059/…	GO:0005488//binding;GO:0003676//nucleic acid binding;GO:0043169//cation binding;GO:0003723//RNA binding;GO:0043167//ion binding;GO:0097159//organic cyclic compound binding;GO:1901363//heterocyclic compound binding;GO:0046872//metal ion binding;GO:0008135//translation factor activity, RNA binding;GO:0046914//transition metal ion binding	GO:0043227//membrane-bounded organelle;GO:0043229//intracellular organelle;GO:1990234//transferase complex;GO:0044464//cell part;GO:1902911//protein kinase complex;GO:0032806//carboxy-terminal domain protein kinase complex;GO:0043231//intracellular membrane-bounded organelle;GO:0005622//intracellular;GO:0043226//organelle;GO:0044446//intracellular organelle part;GO:1902494//catalytic complex;GO:0…
Unigene17427	yes	no	GO:0009987//cellular process;GO:0044710//single-organism metabolic process;GO:0044763//single-organism cellular process;GO:0044237//cellular metabolic process;GO:0009628//response to abiotic stimulus;GO:0006281//DNA repair;GO:0090304//nucleic acid metabolic process;GO:0009314//response to radiation;GO:0046483//heterocycle metabolic process;GO:0006950//response to stress;GO:0006974//cellular respo…	GO:0032549//ribonucleoside binding;GO:0043169//cation binding;GO:0097367//carbohydrate derivative binding;GO:0001882//nucleoside binding;GO:0097159//organic cyclic compound binding;GO:1901363//heterocyclic compound binding;GO:0003824//catalytic activity;GO:0016874//ligase activity;GO:0003676//nucleic acid binding;GO:0005488//binding;GO:0043167//ion binding;GO:0016886//ligase activity, forming pho…	GO:0043231//intracellular membrane-bounded organelle;GO:0005911//cell-cell junction;GO:0043227//membrane-bounded organelle;GO:0044424//intracellular part;GO:0005622//intracellular;GO:0005576//extracellular region;GO:0043226//organelle;GO:0005623//cell;GO:0030054//cell junction;GO:0043229//intracellular organelle;GO:0044464//cell part
Unigene17509	no	yes	-	GO:0016829//lyase activity;GO:0003824//catalytic activity;GO:0043167//ion binding;GO:0019842//vitamin binding;GO:0016830//carbon-carbon lyase activity;GO:0046872//metal ion binding;GO:0036094//small molecule binding;GO:0016831//carboxy-lyase activity;GO:0043169//cation binding;GO:0005488//binding	-
Unigene17510	yes	no	-	GO:0016757//transferase activity, transferring glycosyl groups;GO:0003824//catalytic activity;GO:0016740//transferase activity	-
Unigene17512	yes	no	GO:0048731//system development;GO:0048856//anatomical structure development;GO:0044699//single-organism process;GO:0050789//regulation of biological process;GO:0044237//cellular metabolic process;GO:0032501//multicellular organismal process;GO:1901576//organic substance biosynthetic process;GO:0008152//metabolic process;GO:0060255//regulation of macromolecule metabolic process;GO:0044767//single-…	GO:0043169//cation binding;GO:0005488//binding;GO:0043167//ion binding;GO:0046872//metal ion binding;GO:0046914//transition metal ion binding	GO:0043227//membrane-bounded organelle;GO:0005623//cell;GO:0043226//organelle;GO:0043229//intracellular organelle;GO:0005622//intracellular;GO:0044464//cell part;GO:0043231//intracellular membrane-bounded organelle;GO:0044424//intracellular part
Unigene17535	yes	no	GO:0007166//cell surface receptor signaling pathway;GO:0051716//cellular response to stimulus;GO:0050896//response to stimulus;GO:0007154//cell communication;GO:0007165//signal transduction;GO:0009987//cellular process;GO:0044699//single-organism process;GO:0065007//biological regulation;GO:0044763//single-organism cellular process;GO:0050794//regulation of cellular process;GO:0050789//regulation…	-	GO:0016020//membrane;GO:0031224//intrinsic component of membrane;GO:0032991//macromolecular complex;GO:0044425//membrane part;GO:0043234//protein complex
Unigene17556	yes	no	-	GO:0032550//purine ribonucleoside binding;GO:0097159//organic cyclic compound binding;GO:1901363//heterocyclic compound binding;GO:0005488//binding;GO:0001883//purine nucleoside binding;GO:0003824//catalytic activity;GO:0042623//ATPase activity, coupled;GO:0016817//hydrolase activity, acting on acid anhydrides;GO:0016462//pyrophosphatase activity;GO:0016887//ATPase activity;GO:0032549//ribonucleo…	-
Unigene17557	yes	no	GO:0044237//cellular metabolic process;GO:0009987//cellular process;GO:0000910//cytokinesis;GO:0006725//cellular aromatic compound metabolic process;GO:0046483//heterocycle metabolic process;GO:0036211//protein modification process;GO:0006464//cellular protein modification process;GO:0044260//cellular macromolecule metabolic process;GO:0000281//mitotic cytokinesis;GO:0000278//mitotic cell cycle;G…	GO:0016462//pyrophosphatase activity;GO:0003676//nucleic acid binding;GO:0016818//hydrolase activity, acting on acid anhydrides, in phosphorus-containing anhydrides;GO:0097159//organic cyclic compound binding;GO:0017111//nucleoside-triphosphatase activity;GO:0032550//purine ribonucleoside binding;GO:0042623//ATPase activity, coupled;GO:1901363//heterocyclic compound binding;GO:0005488//binding;GO…	GO:0043229//intracellular organelle;GO:0005623//cell;GO:0005911//cell-cell junction;GO:0005622//intracellular;GO:0043226//organelle;GO:0005737//cytoplasm;GO:0044424//intracellular part;GO:0043231//intracellular membrane-bounded organelle;GO:0030054//cell junction;GO:0044464//cell part;GO:0043227//membrane-bounded organelle;GO:0044444//cytoplasmic part
Unigene17593	yes	no	GO:0008152//metabolic process;GO:0044699//single-organism process;GO:0044710//single-organism metabolic process	GO:0097159//organic cyclic compound binding;GO:0003824//catalytic activity;GO:0043169//cation binding;GO:0046914//transition metal ion binding;GO:0043167//ion binding;GO:0046872//metal ion binding;GO:1901363//heterocyclic compound binding;GO:0016491//oxidoreductase activity;GO:0046906//tetrapyrrole binding;GO:0005488//binding	-
Unigene17610	yes	no	GO:0008152//metabolic process	GO:0003824//catalytic activity;GO:0016787//hydrolase activity	-
Unigene17693	yes	no	GO:0042126//nitrate metabolic process;GO:0044237//cellular metabolic process;GO:0044281//small molecule metabolic process;GO:0044710//single-organism metabolic process;GO:0006082//organic acid metabolic process;GO:2001057//reactive nitrogen species metabolic process;GO:0008152//metabolic process;GO:0043436//oxoacid metabolic process;GO:0009987//cellular process;GO:0006807//nitrogen compound metab…	GO:1901363//heterocyclic compound binding;GO:0005488//binding;GO:0016491//oxidoreductase activity;GO:0046872//metal ion binding;GO:0003824//catalytic activity;GO:0046906//tetrapyrrole binding;GO:0043169//cation binding;GO:0048037//cofactor binding;GO:0050662//coenzyme binding;GO:1901265//nucleoside phosphate binding;GO:0043167//ion binding;GO:0036094//small molecule binding;GO:0046914//transition…	-
Unigene17730	yes	no	-	GO:0003824//catalytic activity	-
Unigene17779	yes	no	GO:0048509//regulation of meristem development;GO:0036211//protein modification process;GO:0044267//cellular protein metabolic process;GO:0051239//regulation of multicellular organismal process;GO:0006793//phosphorus metabolic process;GO:0006464//cellular protein modification process;GO:2000026//regulation of multicellular organismal development;GO:0009987//cellular process;GO:0043412//macromolec…	GO:0097159//organic cyclic compound binding;GO:0032549//ribonucleoside binding;GO:0001882//nucleoside binding;GO:0001883//purine nucleoside binding;GO:0005488//binding;GO:0003824//catalytic activity;GO:1901363//heterocyclic compound binding;GO:0032550//purine ribonucleoside binding;GO:0016301//kinase activity;GO:0016772//transferase activity, transferring phosphorus-containing groups;GO:0097367//…	GO:0016020//membrane;GO:0031224//intrinsic component of membrane;GO:0044425//membrane part
Unigene17822	yes	no	GO:0044237//cellular metabolic process;GO:0006091//generation of precursor metabolites and energy;GO:0022904//respiratory electron transport chain;GO:0044699//single-organism process;GO:0022900//electron transport chain;GO:0009987//cellular process;GO:0044710//single-organism metabolic process;GO:0044763//single-organism cellular process;GO:0008152//metabolic process;GO:0055114//oxidation-reducti…	GO:0016651//oxidoreductase activity, acting on NAD(P)H;GO:0003954//NADH dehydrogenase activity;GO:0016491//oxidoreductase activity;GO:0003824//catalytic activity	-
Unigene17834	yes	no	-	GO:0016757//transferase activity, transferring glycosyl groups;GO:0016740//transferase activity;GO:0003824//catalytic activity	-
Unigene17836	yes	no	GO:0019538//protein metabolic process;GO:0043412//macromolecule modification;GO:0036211//protein modification process;GO:0009987//cellular process;GO:0044238//primary metabolic process;GO:0006796//phosphate-containing compound metabolic process;GO:0006464//cellular protein modification process;GO:0006793//phosphorus metabolic process;GO:0071704//organic substance metabolic process;GO:0044267//cel…	GO:0016301//kinase activity;GO:0097159//organic cyclic compound binding;GO:0016773//phosphotransferase activity, alcohol group as acceptor;GO:0032549//ribonucleoside binding;GO:0005488//binding;GO:0016740//transferase activity;GO:0001883//purine nucleoside binding;GO:0001882//nucleoside binding;GO:0016772//transferase activity, transferring phosphorus-containing groups;GO:0097367//carbohydrate de…	-
Unigene17877	yes	no	GO:0044699//single-organism process;GO:0044763//single-organism cellular process;GO:0009987//cellular process	-	GO:0016020//membrane;GO:0044425//membrane part;GO:0031224//intrinsic component of membrane
Unigene17899	yes	no	GO:0009606//tropism;GO:0009605//response to external stimulus;GO:0071702//organic substance transport;GO:0045184//establishment of protein localization;GO:0051234//establishment of localization;GO:0033036//macromolecule localization;GO:0051179//localization;GO:0006810//transport;GO:0008104//protein localization;GO:0050896//response to stimulus;GO:0015031//protein transport	GO:0043167//ion binding;GO:0046872//metal ion binding;GO:0046914//transition metal ion binding;GO:0043169//cation binding;GO:0005488//binding	-
Unigene17906	yes	no	-	GO:0043167//ion binding;GO:0043169//cation binding;GO:0003676//nucleic acid binding;GO:0005488//binding;GO:1901363//heterocyclic compound binding;GO:0097159//organic cyclic compound binding	GO:0005622//intracellular;GO:0044444//cytoplasmic part;GO:0044424//intracellular part;GO:0005623//cell;GO:0005737//cytoplasm;GO:0044464//cell part
Unigene17927	yes	no	-	GO:0003824//catalytic activity	-
Unigene17938	yes	yes	GO:0071840//cellular component organization or biogenesis;GO:0009987//cellular process;GO:0055086//nucleobase-containing small molecule metabolic process;GO:0072524//pyridine-containing compound metabolic process;GO:0009657//plastid organization;GO:0044260//cellular macromolecule metabolic process;GO:0009653//anatomical structure morphogenesis;GO:0006796//phosphate-containing compound metabolic p…	-	GO:0016020//membrane;GO:0044425//membrane part;GO:0031224//intrinsic component of membrane
Unigene17954	yes	no	GO:0044710//single-organism metabolic process;GO:0008152//metabolic process;GO:0044699//single-organism process	GO:0005488//binding;GO:0043167//ion binding;GO:0043169//cation binding;GO:0097159//organic cyclic compound binding;GO:0016491//oxidoreductase activity;GO:0046914//transition metal ion binding;GO:0046872//metal ion binding;GO:1901363//heterocyclic compound binding;GO:0003824//catalytic activity;GO:0046906//tetrapyrrole binding	-
Unigene17992	yes	no	GO:0009314//response to radiation;GO:0044710//single-organism metabolic process;GO:0044699//single-organism process;GO:0050896//response to stimulus;GO:0009628//response to abiotic stimulus;GO:0009416//response to light stimulus;GO:0009648//photoperiodism;GO:0008152//metabolic process	GO:0003824//catalytic activity	-
Unigene18004	yes	no	-	GO:0016887//ATPase activity;GO:0022891//substrate-specific transmembrane transporter activity;GO:0008324//cation transmembrane transporter activity;GO:0019829//cation-transporting ATPase activity;GO:0022857//transmembrane transporter activity;GO:0015077//monovalent inorganic cation transmembrane transporter activity;GO:0015075//ion transmembrane transporter activity;GO:0043492//ATPase activity, c…	GO:0033178//proton-transporting two-sector ATPase complex, catalytic domain;GO:0044425//membrane part;GO:0043234//protein complex;GO:0016469//proton-transporting two-sector ATPase complex;GO:0016020//membrane;GO:0032991//macromolecular complex
Unigene18006	yes	no	GO:0008152//metabolic process;GO:0009108//coenzyme biosynthetic process;GO:0051188//cofactor biosynthetic process;GO:0009987//cellular process;GO:0051186//cofactor metabolic process;GO:0006732//coenzyme metabolic process;GO:0009058//biosynthetic process;GO:0044249//cellular biosynthetic process;GO:0044237//cellular metabolic process	GO:0036094//small molecule binding;GO:0043169//cation binding;GO:0016765//transferase activity, transferring alkyl or aryl (other than methyl) groups;GO:0097159//organic cyclic compound binding;GO:1901363//heterocyclic compound binding;GO:0032550//purine ribonucleoside binding;GO:0001883//purine nucleoside binding;GO:0043167//ion binding;GO:0032549//ribonucleoside binding;GO:0003824//catalytic ac…	-
Unigene18018	yes	no	GO:0060255//regulation of macromolecule metabolic process;GO:0009889//regulation of biosynthetic process;GO:0006325//chromatin organization;GO:0044763//single-organism cellular process;GO:0032502//developmental process;GO:0051252//regulation of RNA metabolic process;GO:0009887//organ morphogenesis;GO:0080090//regulation of primary metabolic process;GO:0019222//regulation of metabolic process;GO:0…	GO:0005488//binding;GO:0043169//cation binding;GO:0001071//nucleic acid binding transcription factor activity;GO:0043167//ion binding	GO:0044424//intracellular part;GO:0043226//organelle;GO:0043229//intracellular organelle;GO:0044464//cell part;GO:0043231//intracellular membrane-bounded organelle;GO:0005622//intracellular;GO:0043227//membrane-bounded organelle;GO:0005623//cell
Unigene18030	yes	no	GO:0034641//cellular nitrogen compound metabolic process;GO:0006810//transport;GO:0006725//cellular aromatic compound metabolic process;GO:0044281//small molecule metabolic process;GO:0010629//negative regulation of gene expression;GO:0008104//protein localization;GO:0031047//gene silencing by RNA;GO:0044765//single-organism transport;GO:0009987//cellular process;GO:0006605//protein targeting;GO:…	GO:0017111//nucleoside-triphosphatase activity;GO:0003676//nucleic acid binding;GO:0001882//nucleoside binding;GO:0097159//organic cyclic compound binding;GO:0016787//hydrolase activity;GO:0005488//binding;GO:0003824//catalytic activity;GO:0016817//hydrolase activity, acting on acid anhydrides;GO:1901363//heterocyclic compound binding;GO:0032550//purine ribonucleoside binding;GO:0016818//hydrolas…	GO:0009536//plastid;GO:0044422//organelle part;GO:0043227//membrane-bounded organelle;GO:0043231//intracellular membrane-bounded organelle;GO:0005737//cytoplasm;GO:0043226//organelle;GO:0044446//intracellular organelle part;GO:0009532//plastid stroma;GO:0044435//plastid part;GO:0044444//cytoplasmic part;GO:0005622//intracellular;GO:0005623//cell;GO:0032991//macromolecular complex;GO:0030529//ribo…
Unigene18064	yes	no	GO:0019941//modification-dependent protein catabolic process;GO:0043933//macromolecular complex subunit organization;GO:0042221//response to chemical;GO:0050896//response to stimulus;GO:0008152//metabolic process;GO:0044265//cellular macromolecule catabolic process;GO:0071822//protein complex subunit organization;GO:0006508//proteolysis;GO:0016043//cellular component organization;GO:0035966//resp…	GO:0005488//binding;GO:0051540//metal cluster binding	GO:0044424//intracellular part;GO:0043231//intracellular membrane-bounded organelle;GO:0043227//membrane-bounded organelle;GO:0005622//intracellular;GO:0044464//cell part;GO:0043226//organelle;GO:0005737//cytoplasm;GO:0005623//cell;GO:0009536//plastid;GO:0044444//cytoplasmic part;GO:0043229//intracellular organelle
Unigene18080	yes	no	-	GO:0005488//binding;GO:0043167//ion binding;GO:0046872//metal ion binding;GO:0046914//transition metal ion binding;GO:0043169//cation binding	-
Unigene18099	yes	no	-	GO:0016787//hydrolase activity;GO:0003824//catalytic activity	-
Unigene18122	yes	no	-	-	GO:0043227//membrane-bounded organelle;GO:0044424//intracellular part;GO:0043229//intracellular organelle;GO:0005622//intracellular;GO:0044425//membrane part;GO:0044464//cell part;GO:0043226//organelle;GO:0043231//intracellular membrane-bounded organelle;GO:0016020//membrane;GO:0005623//cell
Unigene18123	yes	no	-	-	GO:0044424//intracellular part;GO:0043229//intracellular organelle;GO:0005623//cell;GO:0005622//intracellular;GO:0043227//membrane-bounded organelle;GO:0016020//membrane;GO:0044464//cell part;GO:0044425//membrane part;GO:0043226//organelle;GO:0043231//intracellular membrane-bounded organelle
Unigene18174	yes	no	GO:0006725//cellular aromatic compound metabolic process;GO:0034660//ncRNA metabolic process;GO:0006412//translation;GO:0006520//cellular amino acid metabolic process;GO:0006399//tRNA metabolic process;GO:0019752//carboxylic acid metabolic process;GO:0016070//RNA metabolic process;GO:0043039//tRNA aminoacylation;GO:0090304//nucleic acid metabolic process;GO:0008152//metabolic process;GO:0044763//…	GO:0016874//ligase activity;GO:0032550//purine ribonucleoside binding;GO:0003824//catalytic activity;GO:0005488//binding;GO:0016875//ligase activity, forming carbon-oxygen bonds;GO:0001883//purine nucleoside binding;GO:1901363//heterocyclic compound binding;GO:0016876//ligase activity, forming aminoacyl-tRNA and related compounds;GO:0097159//organic cyclic compound binding;GO:0001882//nucleoside …	-
Unigene18221	yes	no	-	GO:0003824//catalytic activity	-
Unigene18227	yes	no	-	GO:0003824//catalytic activity	-
Unigene18228	yes	no	GO:0044711//single-organism biosynthetic process;GO:1901657//glycosyl compound metabolic process;GO:0019757//glycosinolate metabolic process;GO:0016143//S-glycoside metabolic process;GO:1901576//organic substance biosynthetic process;GO:0044238//primary metabolic process;GO:0043436//oxoacid metabolic process;GO:0019752//carboxylic acid metabolic process;GO:0006090//pyruvate metabolic process;GO:1…	GO:0003824//catalytic activity	GO:0009532//plastid stroma;GO:0044422//organelle part;GO:0031975//envelope;GO:0044464//cell part;GO:0043227//membrane-bounded organelle;GO:0044444//cytoplasmic part;GO:0043231//intracellular membrane-bounded organelle;GO:0044435//plastid part;GO:0044424//intracellular part;GO:0005622//intracellular;GO:0005737//cytoplasm;GO:0043229//intracellular organelle;GO:0044446//intracellular organelle part;…
Unigene18236	yes	no	GO:0071704//organic substance metabolic process;GO:0044260//cellular macromolecule metabolic process;GO:0044238//primary metabolic process;GO:0019538//protein metabolic process;GO:0044710//single-organism metabolic process;GO:0044237//cellular metabolic process;GO:0009987//cellular process;GO:0043170//macromolecule metabolic process;GO:0008152//metabolic process;GO:0044267//cellular protein metab…	GO:0016671//oxidoreductase activity, acting on a sulfur group of donors, disulfide as acceptor;GO:0016667//oxidoreductase activity, acting on a sulfur group of donors;GO:0016491//oxidoreductase activity;GO:0003824//catalytic activity	-
Unigene18252	yes	no	GO:0010468//regulation of gene expression;GO:0019222//regulation of metabolic process;GO:0065007//biological regulation;GO:0060255//regulation of macromolecule metabolic process;GO:0050789//regulation of biological process	GO:0016787//hydrolase activity;GO:0016817//hydrolase activity, acting on acid anhydrides;GO:0003824//catalytic activity	GO:0005622//intracellular;GO:0043231//intracellular membrane-bounded organelle;GO:0043227//membrane-bounded organelle;GO:0043229//intracellular organelle;GO:0043226//organelle;GO:0005623//cell;GO:0044424//intracellular part;GO:0044464//cell part
Unigene18253	yes	no	GO:0019222//regulation of metabolic process;GO:0050789//regulation of biological process;GO:0010468//regulation of gene expression;GO:0065007//biological regulation;GO:0060255//regulation of macromolecule metabolic process	GO:0016787//hydrolase activity;GO:0016817//hydrolase activity, acting on acid anhydrides;GO:0003824//catalytic activity	GO:0005623//cell;GO:0043226//organelle;GO:0044464//cell part;GO:0043227//membrane-bounded organelle;GO:0044424//intracellular part;GO:0043231//intracellular membrane-bounded organelle;GO:0043229//intracellular organelle;GO:0005622//intracellular
Unigene18319	yes	no	GO:0043170//macromolecule metabolic process;GO:0009791//post-embryonic development;GO:0009914//hormone transport;GO:0032870//cellular response to hormone stimulus;GO:0044260//cellular macromolecule metabolic process;GO:0009933//meristem structural organization;GO:0065008//regulation of biological quality;GO:0048507//meristem development;GO:0050896//response to stimulus;GO:0048513//organ developme…	-	GO:0043234//protein complex;GO:1902494//catalytic complex;GO:0000151//ubiquitin ligase complex;GO:1990234//transferase complex;GO:0044464//cell part;GO:0031461//cullin-RING ubiquitin ligase complex;GO:0032991//macromolecular complex;GO:0005622//intracellular;GO:0005623//cell;GO:0044424//intracellular part
Unigene18330	yes	no	-	GO:0008092//cytoskeletal protein binding;GO:0005515//protein binding;GO:0005488//binding;GO:0015631//tubulin binding	-
Unigene18332	yes	no	GO:0071704//organic substance metabolic process;GO:0008152//metabolic process;GO:0010467//gene expression;GO:0043170//macromolecule metabolic process	-	GO:0044464//cell part;GO:0005622//intracellular;GO:0005623//cell;GO:0032991//macromolecular complex;GO:0044424//intracellular part;GO:0030529//ribonucleoprotein complex
Unigene18406	yes	no	GO:0044237//cellular metabolic process;GO:0009987//cellular process;GO:0008152//metabolic process;GO:0044238//primary metabolic process;GO:0071704//organic substance metabolic process	GO:0016787//hydrolase activity;GO:0003824//catalytic activity;GO:0008233//peptidase activity	-
Unigene18415	yes	no	-	-	GO:0044424//intracellular part;GO:0043226//organelle;GO:0005623//cell;GO:0005622//intracellular;GO:0043231//intracellular membrane-bounded organelle;GO:0043229//intracellular organelle;GO:0044464//cell part;GO:0043227//membrane-bounded organelle
Unigene18419	yes	no	GO:0034613//cellular protein localization;GO:0051649//establishment of localization in cell;GO:0016192//vesicle-mediated transport;GO:1902578//single-organism localization;GO:1902582//single-organism intracellular transport;GO:0008104//protein localization;GO:0010243//response to organonitrogen compound;GO:0051234//establishment of localization;GO:0044765//single-organism transport;GO:0006810//tr…	-	GO:0043229//intracellular organelle;GO:0043226//organelle;GO:0044464//cell part;GO:0005623//cell;GO:0043232//intracellular non-membrane-bounded organelle;GO:0005622//intracellular;GO:0015629//actin cytoskeleton;GO:0005856//cytoskeleton;GO:0016020//membrane;GO:0043228//non-membrane-bounded organelle;GO:0044424//intracellular part
Unigene18447	yes	no	GO:0050789//regulation of biological process;GO:0019222//regulation of metabolic process;GO:0065007//biological regulation	-	GO:0005623//cell;GO:0044424//intracellular part;GO:0005622//intracellular;GO:0044464//cell part
Unigene18462	yes	no	GO:0044238//primary metabolic process;GO:0009117//nucleotide metabolic process;GO:0006753//nucleoside phosphate metabolic process;GO:0006807//nitrogen compound metabolic process;GO:0071704//organic substance metabolic process;GO:0044237//cellular metabolic process;GO:0044281//small molecule metabolic process;GO:0046483//heterocycle metabolic process;GO:0006139//nucleobase-containing compound meta…	GO:0016772//transferase activity, transferring phosphorus-containing groups;GO:0003824//catalytic activity;GO:0097159//organic cyclic compound binding;GO:0005488//binding;GO:0016301//kinase activity;GO:0001882//nucleoside binding;GO:1901363//heterocyclic compound binding;GO:0036094//small molecule binding;GO:0001883//purine nucleoside binding;GO:0016740//transferase activity;GO:0097367//carbohydr…	-
Unigene18464	yes	no	GO:1902582//single-organism intracellular transport;GO:0046907//intracellular transport;GO:0033036//macromolecule localization;GO:0051179//localization;GO:0015031//protein transport;GO:0006605//protein targeting;GO:0071702//organic substance transport;GO:0044765//single-organism transport;GO:0034613//cellular protein localization;GO:0044699//single-organism process;GO:0016192//vesicle-mediated tr…	-	GO:0043226//organelle;GO:0005623//cell;GO:0044422//organelle part;GO:0044464//cell part;GO:0044446//intracellular organelle part;GO:0043227//membrane-bounded organelle;GO:0019898//extrinsic component of membrane;GO:0044424//intracellular part;GO:0044425//membrane part;GO:0016020//membrane;GO:0043229//intracellular organelle;GO:0031090//organelle membrane;GO:0031312//extrinsic component of organel…
Unigene18478	yes	no	GO:0042558//pteridine-containing compound metabolic process;GO:0044237//cellular metabolic process;GO:0006575//cellular modified amino acid metabolic process;GO:0009987//cellular process;GO:0042559//pteridine-containing compound biosynthetic process;GO:1901576//organic substance biosynthetic process;GO:1901607//alpha-amino acid biosynthetic process;GO:0046394//carboxylic acid biosynthetic process…	GO:0003824//catalytic activity	GO:0005622//intracellular;GO:0044424//intracellular part;GO:0005623//cell;GO:0044464//cell part
Unigene18496	yes	no	-	GO:0043169//cation binding;GO:0043167//ion binding;GO:0005488//binding	-
Unigene18497	yes	no	-	GO:0005488//binding;GO:0043169//cation binding;GO:0043167//ion binding	-
Unigene18498	yes	no	GO:0006629//lipid metabolic process;GO:0046486//glycerolipid metabolic process;GO:0019637//organophosphate metabolic process;GO:0008152//metabolic process;GO:0006644//phospholipid metabolic process;GO:0006796//phosphate-containing compound metabolic process;GO:0044238//primary metabolic process;GO:0006650//glycerophospholipid metabolic process;GO:0044710//single-organism metabolic process;GO:0006…	GO:0070567//cytidylyltransferase activity;GO:0016772//transferase activity, transferring phosphorus-containing groups;GO:0016779//nucleotidyltransferase activity;GO:0003824//catalytic activity;GO:0016740//transferase activity	GO:0044444//cytoplasmic part;GO:0031975//envelope;GO:0031966//mitochondrial membrane;GO:0005623//cell;GO:0043226//organelle;GO:0005740//mitochondrial envelope;GO:0005741//mitochondrial outer membrane;GO:0044446//intracellular organelle part;GO:0043229//intracellular organelle;GO:0031306//intrinsic component of mitochondrial outer membrane;GO:0044422//organelle part;GO:0031300//intrinsic component…
Unigene18528	yes	no	GO:0044710//single-organism metabolic process;GO:0044763//single-organism cellular process;GO:0044237//cellular metabolic process;GO:0009404//toxin metabolic process;GO:0009987//cellular process;GO:0072593//reactive oxygen species metabolic process;GO:0044699//single-organism process;GO:0050896//response to stimulus;GO:0008152//metabolic process;GO:0019748//secondary metabolic process;GO:0006801/…	GO:0005488//binding;GO:0043169//cation binding;GO:0003824//catalytic activity;GO:0043167//ion binding	GO:0009536//plastid;GO:0043227//membrane-bounded organelle;GO:0044422//organelle part;GO:0043231//intracellular membrane-bounded organelle;GO:0044435//plastid part;GO:0044444//cytoplasmic part;GO:0043229//intracellular organelle;GO:0005623//cell;GO:0005576//extracellular region;GO:0044464//cell part;GO:0044424//intracellular part;GO:0044446//intracellular organelle part;GO:0005737//cytoplasm;GO:0…
Unigene18550	yes	no	GO:0009987//cellular process;GO:0043933//macromolecular complex subunit organization;GO:0071840//cellular component organization or biogenesis;GO:0016043//cellular component organization;GO:0071822//protein complex subunit organization;GO:0006325//chromatin organization;GO:0071824//protein-DNA complex subunit organization;GO:0034728//nucleosome organization;GO:0051276//chromosome organization;GO:…	GO:0097159//organic cyclic compound binding;GO:1901363//heterocyclic compound binding;GO:0005488//binding;GO:0003676//nucleic acid binding	GO:0005623//cell;GO:0043226//organelle;GO:0005622//intracellular;GO:0043229//intracellular organelle;GO:0044464//cell part;GO:0044424//intracellular part;GO:0043227//membrane-bounded organelle;GO:0043231//intracellular membrane-bounded organelle
Unigene18577	yes	yes	GO:0009058//biosynthetic process;GO:0044237//cellular metabolic process;GO:0010467//gene expression;GO:0044249//cellular biosynthetic process;GO:1901576//organic substance biosynthetic process;GO:0009987//cellular process;GO:0009059//macromolecule biosynthetic process;GO:0034645//cellular macromolecule biosynthetic process;GO:0008152//metabolic process;GO:0071704//organic substance metabolic proc…	-	-
Unigene18598	yes	no	GO:0044765//single-organism transport;GO:0015849//organic acid transport;GO:0006810//transport;GO:0044763//single-organism cellular process;GO:0006820//anion transport;GO:0071702//organic substance transport;GO:1902578//single-organism localization;GO:0051179//localization;GO:0009987//cellular process;GO:0044699//single-organism process;GO:0015711//organic anion transport;GO:0046942//carboxylic a…	GO:0015291//secondary active transmembrane transporter activity;GO:0022857//transmembrane transporter activity;GO:0022804//active transmembrane transporter activity;GO:0005215//transporter activity	GO:0031224//intrinsic component of membrane;GO:0044425//membrane part;GO:0016020//membrane
Unigene18612	yes	no	GO:0009987//cellular process;GO:0009668//plastid membrane organization;GO:0048229//gametophyte development;GO:0044260//cellular macromolecule metabolic process;GO:0010467//gene expression;GO:0034641//cellular nitrogen compound metabolic process;GO:0061024//membrane organization;GO:0009791//post-embryonic development;GO:0009058//biosynthetic process;GO:0044281//small molecule metabolic process;GO:…	GO:0003824//catalytic activity;GO:0097367//carbohydrate derivative binding;GO:1901363//heterocyclic compound binding;GO:0005488//binding;GO:0097159//organic cyclic compound binding;GO:0016876//ligase activity, forming aminoacyl-tRNA and related compounds;GO:0001883//purine nucleoside binding;GO:0032550//purine ribonucleoside binding;GO:0016874//ligase activity;GO:0001882//nucleoside binding;GO:00…	GO:0005622//intracellular;GO:0044464//cell part;GO:0044446//intracellular organelle part;GO:0044424//intracellular part;GO:0009536//plastid;GO:0043229//intracellular organelle;GO:0044422//organelle part;GO:0044444//cytoplasmic part;GO:0005623//cell;GO:0044435//plastid part;GO:0043231//intracellular membrane-bounded organelle;GO:0043226//organelle;GO:0043227//membrane-bounded organelle;GO:0009532/…
Unigene18616	yes	no	-	GO:0003824//catalytic activity;GO:0043167//ion binding;GO:0001882//nucleoside binding;GO:0097159//organic cyclic compound binding;GO:0036094//small molecule binding;GO:0097367//carbohydrate derivative binding;GO:0001883//purine nucleoside binding;GO:0005488//binding;GO:1901363//heterocyclic compound binding;GO:0032549//ribonucleoside binding;GO:0043169//cation binding;GO:0032550//purine ribonucle…	GO:0031224//intrinsic component of membrane;GO:0016020//membrane;GO:0044425//membrane part
Unigene18617	yes	no	-	GO:0005488//binding;GO:0003824//catalytic activity;GO:0097367//carbohydrate derivative binding;GO:0032550//purine ribonucleoside binding;GO:0001883//purine nucleoside binding;GO:0043167//ion binding;GO:0036094//small molecule binding;GO:0097159//organic cyclic compound binding;GO:0001882//nucleoside binding;GO:1901363//heterocyclic compound binding;GO:0043169//cation binding;GO:0032549//ribonucle…	GO:0044425//membrane part;GO:0031224//intrinsic component of membrane;GO:0016020//membrane
Unigene18641	yes	no	GO:0007154//cell communication;GO:0035556//intracellular signal transduction;GO:0044699//single-organism process;GO:0023052//signaling;GO:0008104//protein localization;GO:0051179//localization;GO:0051716//cellular response to stimulus;GO:0044700//single organism signaling;GO:0007165//signal transduction;GO:0033036//macromolecule localization;GO:0050794//regulation of cellular process;GO:0009987//…	GO:0005488//binding;GO:0001882//nucleoside binding;GO:0097159//organic cyclic compound binding;GO:0001883//purine nucleoside binding;GO:0032549//ribonucleoside binding;GO:0036094//small molecule binding;GO:0032550//purine ribonucleoside binding;GO:1901363//heterocyclic compound binding;GO:0097367//carbohydrate derivative binding	-
Unigene18642	yes	no	GO:0007154//cell communication;GO:0007165//signal transduction;GO:0050794//regulation of cellular process;GO:0051641//cellular localization;GO:0016482//cytoplasmic transport;GO:0051179//localization;GO:0033036//macromolecule localization;GO:0051716//cellular response to stimulus;GO:0044700//single organism signaling;GO:0046907//intracellular transport;GO:0035556//intracellular signal transduction…	GO:0001883//purine nucleoside binding;GO:0032550//purine ribonucleoside binding;GO:1901363//heterocyclic compound binding;GO:0036094//small molecule binding;GO:0005488//binding;GO:0032549//ribonucleoside binding;GO:0001882//nucleoside binding;GO:0097367//carbohydrate derivative binding;GO:0097159//organic cyclic compound binding	GO:0043229//intracellular organelle;GO:0005794//Golgi apparatus;GO:0043226//organelle;GO:0044431//Golgi apparatus part;GO:0016020//membrane;GO:0005737//cytoplasm;GO:0044446//intracellular organelle part;GO:0043227//membrane-bounded organelle;GO:0098588//bounding membrane of organelle;GO:0000139//Golgi membrane;GO:0044464//cell part;GO:0044424//intracellular part;GO:0031090//organelle membrane;GO:…
Unigene18660	yes	no	GO:0043412//macromolecule modification;GO:0008152//metabolic process;GO:0036211//protein modification process;GO:0071704//organic substance metabolic process;GO:0044238//primary metabolic process;GO:0006793//phosphorus metabolic process;GO:0044237//cellular metabolic process;GO:0044260//cellular macromolecule metabolic process;GO:0044267//cellular protein metabolic process;GO:0044248//cellular ca…	GO:0005488//binding;GO:0036094//small molecule binding;GO:0001883//purine nucleoside binding;GO:0032549//ribonucleoside binding;GO:0016740//transferase activity;GO:0001882//nucleoside binding;GO:0016772//transferase activity, transferring phosphorus-containing groups;GO:0032550//purine ribonucleoside binding;GO:0003824//catalytic activity;GO:0097159//organic cyclic compound binding;GO:0097367//ca…	-
Unigene18674	yes	no	-	GO:0005488//binding;GO:0097159//organic cyclic compound binding	-
Unigene18677	yes	no	GO:0050794//regulation of cellular process;GO:0033036//macromolecule localization;GO:0009987//cellular process;GO:0050789//regulation of biological process;GO:0035556//intracellular signal transduction;GO:0051179//localization;GO:0050896//response to stimulus;GO:0007154//cell communication;GO:0044763//single-organism cellular process;GO:0008104//protein localization;GO:0065007//biological regulat…	GO:0097367//carbohydrate derivative binding;GO:0005488//binding;GO:0032550//purine ribonucleoside binding;GO:1901363//heterocyclic compound binding;GO:0036094//small molecule binding;GO:0032549//ribonucleoside binding;GO:0001883//purine nucleoside binding;GO:0001882//nucleoside binding;GO:0097159//organic cyclic compound binding	GO:0044464//cell part;GO:0005623//cell
Unigene18679	yes	no	GO:0030001//metal ion transport;GO:0010383//cell wall polysaccharide metabolic process;GO:0009555//pollen development;GO:0071704//organic substance metabolic process;GO:0055080//cation homeostasis;GO:0033554//cellular response to stress;GO:0071496//cellular response to external stimulus;GO:0010410//hemicellulose metabolic process;GO:0071554//cell wall organization or biogenesis;GO:0030154//cell d…	GO:0005488//binding;GO:0016462//pyrophosphatase activity;GO:0043167//ion binding;GO:0022857//transmembrane transporter activity;GO:0016820//hydrolase activity, acting on acid anhydrides, catalyzing transmembrane movement of substances;GO:0016887//ATPase activity;GO:0042625//ATPase activity, coupled to transmembrane movement of ions;GO:0015075//ion transmembrane transporter activity;GO:0005215//tr…	GO:0044425//membrane part;GO:0043226//organelle;GO:0016020//membrane;GO:0044464//cell part;GO:0044424//intracellular part;GO:0043229//intracellular organelle;GO:0005622//intracellular;GO:0031224//intrinsic component of membrane;GO:0043227//membrane-bounded organelle;GO:0043231//intracellular membrane-bounded organelle;GO:0005623//cell
Unigene18680	yes	no	-	GO:0016740//transferase activity;GO:0003824//catalytic activity	-
Unigene18709	yes	no	-	GO:0005488//binding;GO:0017016//Ras GTPase binding;GO:0005515//protein binding;GO:0031267//small GTPase binding;GO:0019899//enzyme binding;GO:0051020//GTPase binding	GO:0043226//organelle;GO:0005623//cell;GO:0043231//intracellular membrane-bounded organelle;GO:0044424//intracellular part;GO:0005622//intracellular;GO:0043229//intracellular organelle;GO:0043227//membrane-bounded organelle;GO:0044464//cell part
Unigene18719	yes	no	GO:0044419//interspecies interaction between organisms;GO:0044403//symbiosis, encompassing mutualism through parasitism;GO:0051704//multi-organism process	GO:0008194//UDP-glycosyltransferase activity;GO:0016757//transferase activity, transferring glycosyl groups;GO:0003824//catalytic activity;GO:0008378//galactosyltransferase activity;GO:0016740//transferase activity;GO:0035250//UDP-galactosyltransferase activity;GO:0016758//transferase activity, transferring hexosyl groups	GO:0012506//vesicle membrane;GO:0042170//plastid membrane;GO:0031975//envelope;GO:0044422//organelle part;GO:0005737//cytoplasm;GO:0044424//intracellular part;GO:0016020//membrane;GO:0044446//intracellular organelle part;GO:0044433//cytoplasmic vesicle part;GO:0043229//intracellular organelle;GO:0005622//intracellular;GO:0043227//membrane-bounded organelle;GO:0044435//plastid part;GO:0031090//org…
Unigene18729	yes	no	GO:0033036//macromolecule localization;GO:0008104//protein localization;GO:1902580//single-organism cellular localization;GO:0045184//establishment of protein localization;GO:0090150//establishment of protein localization to membrane;GO:0070727//cellular macromolecule localization;GO:0009987//cellular process;GO:0044802//single-organism membrane organization;GO:0051641//cellular localization;GO:0…	-	GO:0005737//cytoplasm;GO:0009536//plastid;GO:0044464//cell part;GO:0044424//intracellular part;GO:0043227//membrane-bounded organelle;GO:0005623//cell;GO:0005622//intracellular;GO:0043226//organelle;GO:0032991//macromolecular complex;GO:0043229//intracellular organelle;GO:0044444//cytoplasmic part;GO:0030529//ribonucleoprotein complex;GO:0043231//intracellular membrane-bounded organelle;GO:004850…
Unigene18732	yes	no	GO:0044763//single-organism cellular process;GO:0070271//protein complex biogenesis;GO:0071840//cellular component organization or biogenesis;GO:0065003//macromolecular complex assembly;GO:0006461//protein complex assembly;GO:0044085//cellular component biogenesis;GO:0034622//cellular macromolecular complex assembly;GO:0071822//protein complex subunit organization;GO:0022607//cellular component a…	GO:0001882//nucleoside binding;GO:1901363//heterocyclic compound binding;GO:0005488//binding;GO:0005198//structural molecule activity;GO:0032550//purine ribonucleoside binding;GO:0032549//ribonucleoside binding;GO:0016787//hydrolase activity;GO:0001883//purine nucleoside binding;GO:0003824//catalytic activity;GO:0016462//pyrophosphatase activity;GO:0016818//hydrolase activity, acting on acid anhy…	GO:0005622//intracellular;GO:0005856//cytoskeleton;GO:0005623//cell;GO:0044424//intracellular part;GO:0043232//intracellular non-membrane-bounded organelle;GO:0015630//microtubule cytoskeleton;GO:0043229//intracellular organelle;GO:0043228//non-membrane-bounded organelle;GO:0032991//macromolecular complex;GO:0044464//cell part;GO:0043226//organelle
Unigene18774	yes	no	-	GO:0005488//binding;GO:0043169//cation binding;GO:0003824//catalytic activity;GO:0043167//ion binding	-
Unigene18786	no	yes	-	-	GO:0044425//membrane part;GO:0016020//membrane;GO:0031224//intrinsic component of membrane
Unigene18788	yes	no	GO:1901135//carbohydrate derivative metabolic process;GO:0009167//purine ribonucleoside monophosphate metabolic process;GO:0044699//single-organism process;GO:0006164//purine nucleotide biosynthetic process;GO:0009987//cellular process;GO:0071704//organic substance metabolic process;GO:1901564//organonitrogen compound metabolic process;GO:0006793//phosphorus metabolic process;GO:0044281//small mo…	GO:0043169//cation binding;GO:0003824//catalytic activity;GO:0005488//binding;GO:0043167//ion binding;GO:0051540//metal cluster binding;GO:0016740//transferase activity	-
Unigene18789	yes	no	GO:0044249//cellular biosynthetic process;GO:0009064//glutamine family amino acid metabolic process;GO:0044238//primary metabolic process;GO:0044763//single-organism cellular process;GO:0071704//organic substance metabolic process;GO:0009161//ribonucleoside monophosphate metabolic process;GO:0009987//cellular process;GO:0006520//cellular amino acid metabolic process;GO:0006139//nucleobase-contain…	GO:0043169//cation binding;GO:0016740//transferase activity;GO:0051540//metal cluster binding;GO:0003824//catalytic activity;GO:0043167//ion binding;GO:0051536//iron-sulfur cluster binding;GO:0005488//binding	GO:0044464//cell part;GO:0009532//plastid stroma;GO:0044424//intracellular part;GO:0043229//intracellular organelle;GO:0005737//cytoplasm;GO:0044422//organelle part;GO:0044444//cytoplasmic part;GO:0043227//membrane-bounded organelle;GO:0044446//intracellular organelle part;GO:0005622//intracellular;GO:0043226//organelle;GO:0009536//plastid;GO:0005623//cell;GO:0043231//intracellular membrane-bound…
Unigene18818	yes	no	GO:0044267//cellular protein metabolic process;GO:0009987//cellular process;GO:0008152//metabolic process;GO:0010646//regulation of cell communication;GO:0006796//phosphate-containing compound metabolic process;GO:0044238//primary metabolic process;GO:0043170//macromolecule metabolic process;GO:0050896//response to stimulus;GO:0036211//protein modification process;GO:0006950//response to stress;G…	GO:0036094//small molecule binding;GO:0097367//carbohydrate derivative binding;GO:0001882//nucleoside binding;GO:0097159//organic cyclic compound binding;GO:0001883//purine nucleoside binding;GO:0016301//kinase activity;GO:1901363//heterocyclic compound binding;GO:0003824//catalytic activity;GO:0016773//phosphotransferase activity, alcohol group as acceptor;GO:0032550//purine ribonucleoside bindi…	GO:0043226//organelle;GO:0044424//intracellular part;GO:0005622//intracellular;GO:0044464//cell part;GO:0005623//cell;GO:0043231//intracellular membrane-bounded organelle;GO:0043227//membrane-bounded organelle;GO:0043229//intracellular organelle
Unigene18826	yes	yes	-	GO:0005488//binding	-
Unigene18832	yes	yes	GO:0055082//cellular chemical homeostasis;GO:0051234//establishment of localization;GO:0050801//ion homeostasis;GO:0071840//cellular component organization or biogenesis;GO:0006461//protein complex assembly;GO:0044763//single-organism cellular process;GO:0006091//generation of precursor metabolites and energy;GO:0065007//biological regulation;GO:0044085//cellular component biogenesis;GO:0043933//…	-	GO:0031224//intrinsic component of membrane;GO:0009526//plastid envelope;GO:0032991//macromolecular complex;GO:0009521//photosystem;GO:0044446//intracellular organelle part;GO:0031975//envelope;GO:0009536//plastid;GO:0043231//intracellular membrane-bounded organelle;GO:0031967//organelle envelope;GO:0044422//organelle part;GO:0044436//thylakoid part;GO:0031976//plastid thylakoid;GO:0016020//membr…
Unigene18880	yes	yes	-	GO:0005488//binding	-
Unigene18884	no	yes	GO:0043412//macromolecule modification;GO:0044237//cellular metabolic process;GO:0006793//phosphorus metabolic process;GO:0009987//cellular process;GO:0006464//cellular protein modification process;GO:0019538//protein metabolic process;GO:0006796//phosphate-containing compound metabolic process;GO:0044267//cellular protein metabolic process;GO:0008152//metabolic process;GO:0043170//macromolecule …	GO:0016772//transferase activity, transferring phosphorus-containing groups;GO:0004672//protein kinase activity;GO:1901363//heterocyclic compound binding;GO:0001883//purine nucleoside binding;GO:0097367//carbohydrate derivative binding;GO:0032550//purine ribonucleoside binding;GO:0016740//transferase activity;GO:0032549//ribonucleoside binding;GO:0003824//catalytic activity;GO:0097159//organic cy…	GO:0005622//intracellular;GO:0044424//intracellular part;GO:0005737//cytoplasm;GO:0044444//cytoplasmic part;GO:0005623//cell;GO:0044464//cell part
Unigene18899	yes	yes	GO:0071704//organic substance metabolic process;GO:0044255//cellular lipid metabolic process;GO:0006631//fatty acid metabolic process;GO:0044711//single-organism biosynthetic process;GO:0044237//cellular metabolic process;GO:0006633//fatty acid biosynthetic process;GO:0006082//organic acid metabolic process;GO:0008610//lipid biosynthetic process;GO:0043436//oxoacid metabolic process;GO:0044283//s…	GO:0043169//cation binding;GO:0016701//oxidoreductase activity, acting on single donors with incorporation of molecular oxygen;GO:0043167//ion binding;GO:0005488//binding;GO:0016491//oxidoreductase activity;GO:0003824//catalytic activity	-
Unigene18903	yes	no	-	-	GO:0044422//organelle part;GO:0044464//cell part;GO:0031090//organelle membrane;GO:0071944//cell periphery;GO:0005618//cell wall;GO:0043226//organelle;GO:0030312//external encapsulating structure;GO:0005623//cell;GO:0016020//membrane;GO:0043227//membrane-bounded organelle
Unigene18908	yes	no	-	GO:0005488//binding	-
Unigene18909	yes	no	GO:0008152//metabolic process	GO:0003824//catalytic activity;GO:0016787//hydrolase activity;GO:0016788//hydrolase activity, acting on ester bonds	-
Unigene18910	yes	no	GO:0005976//polysaccharide metabolic process;GO:0071704//organic substance metabolic process;GO:0045229//external encapsulating structure organization;GO:0009057//macromolecule catabolic process;GO:0071555//cell wall organization;GO:0048519//negative regulation of biological process;GO:0005975//carbohydrate metabolic process;GO:0009892//negative regulation of metabolic process;GO:0071554//cell wa…	GO:0016787//hydrolase activity;GO:0016788//hydrolase activity, acting on ester bonds;GO:0003824//catalytic activity;GO:0052689//carboxylic ester hydrolase activity	GO:0031090//organelle membrane;GO:0030312//external encapsulating structure;GO:0005622//intracellular;GO:0005623//cell;GO:0005911//cell-cell junction;GO:0043229//intracellular organelle;GO:0030054//cell junction;GO:0071944//cell periphery;GO:0044422//organelle part;GO:0043231//intracellular membrane-bounded organelle;GO:0016020//membrane;GO:0043226//organelle;GO:0044424//intracellular part;GO:004…
Unigene18941	yes	no	GO:0008104//protein localization;GO:0033036//macromolecule localization;GO:0051179//localization	-	-
Unigene18967	yes	yes	-	GO:0005488//binding;GO:0048037//cofactor binding	-
Unigene18989	yes	no	GO:0009218//pyrimidine ribonucleotide metabolic process;GO:0090407//organophosphate biosynthetic process;GO:1901360//organic cyclic compound metabolic process;GO:0019856//pyrimidine nucleobase biosynthetic process;GO:1901293//nucleoside phosphate biosynthetic process;GO:0046390//ribose phosphate biosynthetic process;GO:0006206//pyrimidine nucleobase metabolic process;GO:0009123//nucleoside monoph…	GO:0016831//carboxy-lyase activity;GO:0016830//carbon-carbon lyase activity;GO:0016740//transferase activity;GO:0016757//transferase activity, transferring glycosyl groups;GO:0016763//transferase activity, transferring pentosyl groups;GO:0016829//lyase activity;GO:0003824//catalytic activity	-
Unigene19006	yes	no	GO:0044260//cellular macromolecule metabolic process;GO:0044042//glucan metabolic process;GO:0008152//metabolic process;GO:0071704//organic substance metabolic process;GO:0030243//cellulose metabolic process;GO:0044237//cellular metabolic process;GO:0044264//cellular polysaccharide metabolic process;GO:0005976//polysaccharide metabolic process;GO:0043170//macromolecule metabolic process;GO:005127…	GO:0046872//metal ion binding;GO:0016758//transferase activity, transferring hexosyl groups;GO:0005488//binding;GO:0043169//cation binding;GO:0016740//transferase activity;GO:0046914//transition metal ion binding;GO:0046527//glucosyltransferase activity;GO:0003824//catalytic activity;GO:0016757//transferase activity, transferring glycosyl groups;GO:0043167//ion binding;GO:0016759//cellulose synth…	GO:0031224//intrinsic component of membrane;GO:0044425//membrane part;GO:0016020//membrane
Unigene19007	yes	no	GO:0044260//cellular macromolecule metabolic process;GO:0044264//cellular polysaccharide metabolic process;GO:0006073//cellular glucan metabolic process;GO:0044042//glucan metabolic process;GO:0005976//polysaccharide metabolic process;GO:0044262//cellular carbohydrate metabolic process;GO:0051273//beta-glucan metabolic process;GO:0043170//macromolecule metabolic process;GO:0044238//primary metabo…	GO:0046527//glucosyltransferase activity;GO:0046872//metal ion binding;GO:0005488//binding;GO:0003824//catalytic activity;GO:0046914//transition metal ion binding;GO:0043167//ion binding;GO:0016740//transferase activity;GO:0043169//cation binding;GO:0016757//transferase activity, transferring glycosyl groups;GO:0016759//cellulose synthase activity;GO:0016758//transferase activity, transferring he…	GO:0031224//intrinsic component of membrane;GO:0044425//membrane part;GO:0016020//membrane
Unigene19047	yes	no	GO:0003006//developmental process involved in reproduction;GO:0032502//developmental process;GO:0022414//reproductive process	-	-
Unigene19078	yes	no	GO:1901576//organic substance biosynthetic process;GO:0071704//organic substance metabolic process;GO:0044281//small molecule metabolic process;GO:1901360//organic cyclic compound metabolic process;GO:0044260//cellular macromolecule metabolic process;GO:0046483//heterocycle metabolic process;GO:0034641//cellular nitrogen compound metabolic process;GO:0006725//cellular aromatic compound metabolic …	GO:0004812//aminoacyl-tRNA ligase activity;GO:0097367//carbohydrate derivative binding;GO:0001882//nucleoside binding;GO:0046872//metal ion binding;GO:0032550//purine ribonucleoside binding;GO:0043169//cation binding;GO:0016874//ligase activity;GO:0097159//organic cyclic compound binding;GO:0036094//small molecule binding;GO:0016875//ligase activity, forming carbon-oxygen bonds;GO:1901363//hetero…	GO:0044424//intracellular part;GO:0044464//cell part;GO:0043226//organelle;GO:0043227//membrane-bounded organelle;GO:0005622//intracellular;GO:0043231//intracellular membrane-bounded organelle;GO:0043229//intracellular organelle;GO:0005623//cell
Unigene19087	yes	no	-	GO:0003824//catalytic activity	-
Unigene19091	yes	no	GO:0008152//metabolic process;GO:0044238//primary metabolic process	GO:0003824//catalytic activity;GO:0015929//hexosaminidase activity;GO:0004553//hydrolase activity, hydrolyzing O-glycosyl compounds;GO:0016787//hydrolase activity;GO:0016798//hydrolase activity, acting on glycosyl bonds	-
Unigene19153	yes	no	GO:1901564//organonitrogen compound metabolic process;GO:0006807//nitrogen compound metabolic process;GO:0009987//cellular process;GO:0006575//cellular modified amino acid metabolic process;GO:0071704//organic substance metabolic process;GO:0034641//cellular nitrogen compound metabolic process;GO:0006749//glutathione metabolic process;GO:0043603//cellular amide metabolic process;GO:0006790//sulfu…	GO:0016812//hydrolase activity, acting on carbon-nitrogen (but not peptide) bonds, in cyclic amides;GO:0016787//hydrolase activity;GO:0001882//nucleoside binding;GO:0005488//binding;GO:0032549//ribonucleoside binding;GO:0003824//catalytic activity;GO:1901363//heterocyclic compound binding;GO:0036094//small molecule binding;GO:0016810//hydrolase activity, acting on carbon-nitrogen (but not peptide…	GO:0030054//cell junction;GO:0044464//cell part;GO:0044424//intracellular part;GO:0005737//cytoplasm;GO:0005623//cell;GO:0005911//cell-cell junction;GO:0005622//intracellular;GO:0044444//cytoplasmic part
Unigene19172	yes	no	GO:0019222//regulation of metabolic process;GO:1902531//regulation of intracellular signal transduction;GO:0035020//regulation of Rac protein signal transduction;GO:0032489//regulation of Cdc42 protein signal transduction;GO:0051336//regulation of hydrolase activity;GO:0046578//regulation of Ras protein signal transduction;GO:0023051//regulation of signaling;GO:0048583//regulation of response to …	-	-
Unigene19193	yes	yes	GO:0033692//cellular polysaccharide biosynthetic process;GO:0008152//metabolic process;GO:0009059//macromolecule biosynthetic process;GO:0044264//cellular polysaccharide metabolic process;GO:0005976//polysaccharide metabolic process;GO:0044042//glucan metabolic process;GO:0044262//cellular carbohydrate metabolic process;GO:0043170//macromolecule metabolic process;GO:0005975//carbohydrate metaboli…	GO:0016757//transferase activity, transferring glycosyl groups;GO:0016758//transferase activity, transferring hexosyl groups;GO:0016740//transferase activity;GO:0003824//catalytic activity	-
Unigene19196	yes	no	GO:0009889//regulation of biosynthetic process;GO:0031326//regulation of cellular biosynthetic process;GO:0006355//regulation of transcription, DNA-templated;GO:0065007//biological regulation;GO:0050789//regulation of biological process;GO:0019222//regulation of metabolic process;GO:0080090//regulation of primary metabolic process;GO:1903506//regulation of nucleic acid-templated transcription;GO:…	-	GO:0032991//macromolecular complex;GO:0043234//protein complex
Unigene19199	yes	no	GO:0051179//localization;GO:0051234//establishment of localization	GO:0016818//hydrolase activity, acting on acid anhydrides, in phosphorus-containing anhydrides;GO:0016787//hydrolase activity;GO:0016817//hydrolase activity, acting on acid anhydrides;GO:0017111//nucleoside-triphosphatase activity;GO:0016462//pyrophosphatase activity;GO:0003824//catalytic activity	-
Unigene19230	yes	no	-	GO:0005488//binding	GO:0043226//organelle;GO:0043229//intracellular organelle;GO:0043231//intracellular membrane-bounded organelle;GO:0005622//intracellular;GO:0043227//membrane-bounded organelle;GO:0005623//cell;GO:0044424//intracellular part;GO:0044464//cell part
Unigene19257	yes	no	GO:0006629//lipid metabolic process;GO:0044699//single-organism process;GO:2000026//regulation of multicellular organismal development;GO:0051239//regulation of multicellular organismal process;GO:0008152//metabolic process;GO:0065007//biological regulation;GO:0048509//regulation of meristem development;GO:0044710//single-organism metabolic process;GO:0050793//regulation of developmental process;…	GO:0003824//catalytic activity	-
Unigene19275	yes	yes	GO:0009987//cellular process	-	-
Unigene19276	yes	yes	GO:0019222//regulation of metabolic process;GO:0050896//response to stimulus;GO:0065007//biological regulation;GO:0006950//response to stress;GO:0050789//regulation of biological process;GO:0060255//regulation of macromolecule metabolic process;GO:0010468//regulation of gene expression	GO:1901363//heterocyclic compound binding;GO:0001071//nucleic acid binding transcription factor activity;GO:0003677//DNA binding;GO:0003676//nucleic acid binding;GO:0005488//binding;GO:0097159//organic cyclic compound binding	GO:0043227//membrane-bounded organelle;GO:0005623//cell;GO:0043231//intracellular membrane-bounded organelle;GO:0005622//intracellular;GO:0043229//intracellular organelle;GO:0043226//organelle;GO:0044424//intracellular part;GO:0044464//cell part
Unigene19315	yes	no	-	GO:0016740//transferase activity;GO:0003824//catalytic activity	-
Unigene19316	yes	no	-	GO:0016740//transferase activity;GO:0003824//catalytic activity	-
Unigene19321	yes	no	-	GO:0016740//transferase activity;GO:0003824//catalytic activity	-
Unigene19339	yes	no	GO:0006793//phosphorus metabolic process;GO:0009987//cellular process;GO:0044237//cellular metabolic process;GO:0008152//metabolic process	GO:0016818//hydrolase activity, acting on acid anhydrides, in phosphorus-containing anhydrides;GO:0016462//pyrophosphatase activity;GO:0016817//hydrolase activity, acting on acid anhydrides;GO:0003824//catalytic activity;GO:0016787//hydrolase activity	GO:0044424//intracellular part;GO:0005737//cytoplasm;GO:0005623//cell;GO:0044464//cell part;GO:0005622//intracellular;GO:0044444//cytoplasmic part
Unigene19357	yes	no	GO:0050896//response to stimulus;GO:0009987//cellular process;GO:0006950//response to stress	-	-
Unigene19367	yes	no	GO:0044699//single-organism process;GO:0044710//single-organism metabolic process;GO:0008152//metabolic process	GO:0032553//ribonucleotide binding;GO:0005488//binding;GO:0016627//oxidoreductase activity, acting on the CH-CH group of donors;GO:0097159//organic cyclic compound binding;GO:0003824//catalytic activity;GO:0036094//small molecule binding;GO:1901265//nucleoside phosphate binding;GO:0097367//carbohydrate derivative binding;GO:1901363//heterocyclic compound binding;GO:0000166//nucleotide binding;GO:…	-
Unigene19375	yes	no	GO:0019538//protein metabolic process;GO:0006796//phosphate-containing compound metabolic process;GO:0006464//cellular protein modification process;GO:0043412//macromolecule modification;GO:0071704//organic substance metabolic process;GO:0006793//phosphorus metabolic process;GO:0008152//metabolic process;GO:0044238//primary metabolic process;GO:0036211//protein modification process;GO:0044267//ce…	GO:0016773//phosphotransferase activity, alcohol group as acceptor;GO:0016740//transferase activity;GO:0016772//transferase activity, transferring phosphorus-containing groups;GO:0016301//kinase activity;GO:0097159//organic cyclic compound binding;GO:0032550//purine ribonucleoside binding;GO:0032549//ribonucleoside binding;GO:0001883//purine nucleoside binding;GO:0097367//carbohydrate derivative …	GO:0044425//membrane part;GO:0031224//intrinsic component of membrane;GO:0016020//membrane
Unigene19379	yes	no	GO:0044238//primary metabolic process;GO:0006259//DNA metabolic process;GO:0006139//nucleobase-containing compound metabolic process;GO:0090304//nucleic acid metabolic process;GO:0006725//cellular aromatic compound metabolic process;GO:0044699//single-organism process;GO:0009987//cellular process;GO:0071704//organic substance metabolic process;GO:0043170//macromolecule metabolic process;GO:000815…	GO:0032549//ribonucleoside binding;GO:0097159//organic cyclic compound binding;GO:0005488//binding;GO:0097367//carbohydrate derivative binding;GO:0032550//purine ribonucleoside binding;GO:1901363//heterocyclic compound binding;GO:0036094//small molecule binding;GO:0003824//catalytic activity;GO:0001882//nucleoside binding;GO:0001883//purine nucleoside binding	-
Unigene19380	yes	no	GO:0009058//biosynthetic process;GO:0044260//cellular macromolecule metabolic process;GO:0071704//organic substance metabolic process;GO:0009987//cellular process;GO:0034645//cellular macromolecule biosynthetic process;GO:0009059//macromolecule biosynthetic process;GO:0043170//macromolecule metabolic process;GO:0044249//cellular biosynthetic process;GO:1901576//organic substance biosynthetic proc…	-	-
Unigene19381	no	yes	GO:0044237//cellular metabolic process;GO:0008152//metabolic process;GO:0060255//regulation of macromolecule metabolic process;GO:0044249//cellular biosynthetic process;GO:0065007//biological regulation;GO:0010468//regulation of gene expression;GO:0043170//macromolecule metabolic process;GO:0071704//organic substance metabolic process;GO:0009058//biosynthetic process;GO:0034645//cellular macromol…	GO:0001071//nucleic acid binding transcription factor activity	GO:0043227//membrane-bounded organelle;GO:0044424//intracellular part;GO:0043229//intracellular organelle;GO:0005623//cell;GO:0043226//organelle;GO:0044464//cell part;GO:0043231//intracellular membrane-bounded organelle;GO:0005622//intracellular
Unigene19391	yes	no	GO:0048523//negative regulation of cellular process;GO:0051253//negative regulation of RNA metabolic process;GO:0032259//methylation;GO:2000112//regulation of cellular macromolecule biosynthetic process;GO:0008213//protein alkylation;GO:0010629//negative regulation of gene expression;GO:0006325//chromatin organization;GO:0044699//single-organism process;GO:0051172//negative regulation of nitrogen…	-	-
Unigene19394	yes	no	GO:0006325//chromatin organization;GO:0031327//negative regulation of cellular biosynthetic process;GO:0044237//cellular metabolic process;GO:0044763//single-organism cellular process;GO:0043170//macromolecule metabolic process;GO:0006996//organelle organization;GO:0003006//developmental process involved in reproduction;GO:0071840//cellular component organization or biogenesis;GO:0051276//chromos…	-	-
Unigene19402	yes	yes	GO:0044699//single-organism process;GO:0008152//metabolic process;GO:0044710//single-organism metabolic process	GO:0046872//metal ion binding;GO:0016491//oxidoreductase activity;GO:0016651//oxidoreductase activity, acting on NAD(P)H;GO:0005488//binding;GO:0043167//ion binding;GO:0016209//antioxidant activity;GO:0043169//cation binding;GO:0003824//catalytic activity	GO:0044425//membrane part;GO:0031224//intrinsic component of membrane;GO:0016020//membrane
Unigene19469	yes	no	-	GO:0003824//catalytic activity	-
Unigene19474	yes	no	GO:0033993//response to lipid;GO:0009725//response to hormone;GO:0032870//cellular response to hormone stimulus;GO:0071370//cellular response to gibberellin stimulus;GO:1901700//response to oxygen-containing compound;GO:0009755//hormone-mediated signaling pathway;GO:0071396//cellular response to lipid;GO:0051716//cellular response to stimulus;GO:0009987//cellular process;GO:0007165//signal transd…	-	-
Unigene19513	yes	no	GO:0008152//metabolic process;GO:0044699//single-organism process;GO:0044710//single-organism metabolic process;GO:0019538//protein metabolic process;GO:0043170//macromolecule metabolic process;GO:0071704//organic substance metabolic process;GO:0044238//primary metabolic process	GO:0004175//endopeptidase activity;GO:0016627//oxidoreductase activity, acting on the CH-CH group of donors;GO:0016491//oxidoreductase activity;GO:0016787//hydrolase activity;GO:0008233//peptidase activity;GO:0070011//peptidase activity, acting on L-amino acid peptides;GO:0016628//oxidoreductase activity, acting on the CH-CH group of donors, NAD or NADP as acceptor;GO:0003824//catalytic activity	-
Unigene19515	yes	no	GO:1901135//carbohydrate derivative metabolic process;GO:0044281//small molecule metabolic process;GO:0043170//macromolecule metabolic process;GO:0044238//primary metabolic process;GO:1901360//organic cyclic compound metabolic process;GO:0008152//metabolic process;GO:0044763//single-organism cellular process;GO:0006807//nitrogen compound metabolic process;GO:0006725//cellular aromatic compound me…	GO:0070011//peptidase activity, acting on L-amino acid peptides;GO:0016787//hydrolase activity;GO:0008233//peptidase activity;GO:0003824//catalytic activity	GO:0044424//intracellular part;GO:0044434//chloroplast part;GO:0031976//plastid thylakoid;GO:0043231//intracellular membrane-bounded organelle;GO:0044444//cytoplasmic part;GO:0044464//cell part;GO:0043229//intracellular organelle;GO:0005622//intracellular;GO:0044436//thylakoid part;GO:0009507//chloroplast;GO:0044422//organelle part;GO:0031984//organelle subcompartment;GO:0044435//plastid part;GO:…
Unigene19520	yes	no	GO:0008152//metabolic process;GO:0043170//macromolecule metabolic process;GO:0043412//macromolecule modification;GO:0036211//protein modification process;GO:0044237//cellular metabolic process;GO:0071704//organic substance metabolic process;GO:0044260//cellular macromolecule metabolic process;GO:0044238//primary metabolic process;GO:0019538//protein metabolic process;GO:0044267//cellular protein …	GO:0005488//binding;GO:0043169//cation binding;GO:0003824//catalytic activity;GO:0016791//phosphatase activity;GO:0004721//phosphoprotein phosphatase activity;GO:0016788//hydrolase activity, acting on ester bonds;GO:0042578//phosphoric ester hydrolase activity;GO:0043167//ion binding;GO:0016787//hydrolase activity	-
Unigene19524	yes	no	GO:0006811//ion transport;GO:0006816//calcium ion transport;GO:0044699//single-organism process;GO:0051179//localization;GO:0006810//transport;GO:0051234//establishment of localization;GO:0070838//divalent metal ion transport;GO:0072511//divalent inorganic cation transport;GO:1902578//single-organism localization;GO:0006812//cation transport;GO:0030001//metal ion transport;GO:0044765//single-orga…	GO:0005215//transporter activity;GO:0042626//ATPase activity, coupled to transmembrane movement of substances;GO:0016787//hydrolase activity;GO:0043167//ion binding;GO:0015075//ion transmembrane transporter activity;GO:0015399//primary active transmembrane transporter activity;GO:0003824//catalytic activity;GO:0001882//nucleoside binding;GO:0042625//ATPase activity, coupled to transmembrane movem…	GO:0016020//membrane;GO:0031224//intrinsic component of membrane;GO:0044425//membrane part
Unigene19530	yes	no	GO:0072524//pyridine-containing compound metabolic process;GO:0006793//phosphorus metabolic process;GO:0006753//nucleoside phosphate metabolic process;GO:1901564//organonitrogen compound metabolic process;GO:0006725//cellular aromatic compound metabolic process;GO:0008152//metabolic process;GO:0044281//small molecule metabolic process;GO:0044699//single-organism process;GO:0051186//cofactor metab…	GO:0048037//cofactor binding;GO:0000166//nucleotide binding;GO:1901363//heterocyclic compound binding;GO:0016614//oxidoreductase activity, acting on CH-OH group of donors;GO:0003824//catalytic activity;GO:0016491//oxidoreductase activity;GO:0005488//binding;GO:0097159//organic cyclic compound binding;GO:0036094//small molecule binding;GO:1901265//nucleoside phosphate binding	-
Unigene19539	yes	no	-	GO:0016740//transferase activity;GO:0016757//transferase activity, transferring glycosyl groups;GO:0003824//catalytic activity;GO:0008194//UDP-glycosyltransferase activity	-
Unigene19540	yes	no	-	GO:0003824//catalytic activity;GO:0008194//UDP-glycosyltransferase activity;GO:0016740//transferase activity;GO:0016757//transferase activity, transferring glycosyl groups	-
Unigene19556	yes	no	GO:0008104//protein localization;GO:0045184//establishment of protein localization;GO:0015031//protein transport;GO:0006810//transport;GO:0033036//macromolecule localization;GO:0051234//establishment of localization;GO:0071702//organic substance transport;GO:0051179//localization	-	-
Unigene19560	no	yes	GO:0032502//developmental process;GO:0071554//cell wall organization or biogenesis;GO:0045229//external encapsulating structure organization;GO:0071555//cell wall organization;GO:0043170//macromolecule metabolic process;GO:0009987//cellular process;GO:0008152//metabolic process;GO:0009888//tissue development;GO:0048856//anatomical structure development;GO:0010087//phloem or xylem histogenesis;GO:…	-	GO:0030312//external encapsulating structure;GO:0044464//cell part;GO:0005623//cell;GO:0071944//cell periphery
Unigene19582	yes	no	GO:0015698//inorganic anion transport;GO:0072348//sulfur compound transport;GO:0044699//single-organism process;GO:0044765//single-organism transport;GO:0044763//single-organism cellular process;GO:1902578//single-organism localization;GO:0051179//localization;GO:0008272//sulfate transport;GO:0006810//transport;GO:0051234//establishment of localization;GO:0009987//cellular process;GO:0006811//ion…	GO:0022804//active transmembrane transporter activity;GO:0015103//inorganic anion transmembrane transporter activity;GO:0015291//secondary active transmembrane transporter activity;GO:0022891//substrate-specific transmembrane transporter activity;GO:0005215//transporter activity;GO:0022892//substrate-specific transporter activity;GO:0015075//ion transmembrane transporter activity;GO:0022857//tran…	GO:0031224//intrinsic component of membrane;GO:0016020//membrane;GO:0044425//membrane part
Unigene196	yes	no	GO:0071704//organic substance metabolic process;GO:0044237//cellular metabolic process;GO:0009987//cellular process;GO:0044710//single-organism metabolic process;GO:0006793//phosphorus metabolic process;GO:0019637//organophosphate metabolic process;GO:0052646//alditol phosphate metabolic process;GO:0044699//single-organism process;GO:0008152//metabolic process;GO:0044238//primary metabolic proces…	GO:0016491//oxidoreductase activity;GO:0003824//catalytic activity;GO:0097159//organic cyclic compound binding;GO:0000166//nucleotide binding;GO:0048037//cofactor binding;GO:0036094//small molecule binding;GO:1901363//heterocyclic compound binding;GO:0016614//oxidoreductase activity, acting on CH-OH group of donors;GO:1901265//nucleoside phosphate binding;GO:0005488//binding	GO:0005623//cell;GO:0044464//cell part;GO:0044444//cytoplasmic part;GO:0005622//intracellular;GO:0044424//intracellular part;GO:0005737//cytoplasm
Unigene19618	yes	no	GO:0009987//cellular process;GO:0071704//organic substance metabolic process;GO:0044238//primary metabolic process;GO:0006464//cellular protein modification process;GO:0044267//cellular protein metabolic process;GO:0008152//metabolic process;GO:0043412//macromolecule modification;GO:0043170//macromolecule metabolic process;GO:0036211//protein modification process;GO:0044237//cellular metabolic pr…	GO:0016773//phosphotransferase activity, alcohol group as acceptor;GO:0016740//transferase activity;GO:0001883//purine nucleoside binding;GO:0004672//protein kinase activity;GO:0097367//carbohydrate derivative binding;GO:0016301//kinase activity;GO:0097159//organic cyclic compound binding;GO:0032550//purine ribonucleoside binding;GO:0003824//catalytic activity;GO:0016772//transferase activity, tr…	GO:0016020//membrane
Unigene197	yes	no	-	GO:0016787//hydrolase activity;GO:0017111//nucleoside-triphosphatase activity;GO:0016818//hydrolase activity, acting on acid anhydrides, in phosphorus-containing anhydrides;GO:0001883//purine nucleoside binding;GO:0016817//hydrolase activity, acting on acid anhydrides;GO:0005488//binding;GO:0097159//organic cyclic compound binding;GO:1901363//heterocyclic compound binding;GO:0097367//carbohydrate…	-
Unigene19713	yes	yes	GO:0008152//metabolic process;GO:0046483//heterocycle metabolic process;GO:0044238//primary metabolic process;GO:0043170//macromolecule metabolic process;GO:0044237//cellular metabolic process;GO:0006807//nitrogen compound metabolic process;GO:1901360//organic cyclic compound metabolic process;GO:0006725//cellular aromatic compound metabolic process;GO:0006139//nucleobase-containing compound meta…	-	-
Unigene19725	yes	no	GO:0009987//cellular process;GO:0006796//phosphate-containing compound metabolic process;GO:0008152//metabolic process;GO:0044237//cellular metabolic process;GO:0006793//phosphorus metabolic process	-	-
Unigene19727	yes	no	-	GO:0003824//catalytic activity	-
Unigene19786	yes	no	GO:0051179//localization;GO:0006810//transport;GO:0015766//disaccharide transport;GO:0051234//establishment of localization;GO:0071702//organic substance transport;GO:0015772//oligosaccharide transport;GO:0044763//single-organism cellular process;GO:0009987//cellular process;GO:0044699//single-organism process;GO:0044765//single-organism transport;GO:1902578//single-organism localization;GO:00086…	GO:0015154//disaccharide transmembrane transporter activity;GO:0015144//carbohydrate transmembrane transporter activity;GO:0022857//transmembrane transporter activity;GO:0022891//substrate-specific transmembrane transporter activity;GO:0022892//substrate-specific transporter activity;GO:1901476//carbohydrate transporter activity;GO:0005215//transporter activity;GO:0015157//oligosaccharide transme…	GO:0044425//membrane part;GO:0031224//intrinsic component of membrane;GO:0016020//membrane
Unigene19813	yes	no	GO:0006810//transport;GO:0009987//cellular process;GO:0042126//nitrate metabolic process;GO:0015833//peptide transport;GO:0055082//cellular chemical homeostasis;GO:0051179//localization;GO:0044237//cellular metabolic process;GO:2001057//reactive nitrogen species metabolic process;GO:0006082//organic acid metabolic process;GO:0071705//nitrogen compound transport;GO:0071704//organic substance metab…	GO:0015291//secondary active transmembrane transporter activity;GO:0022804//active transmembrane transporter activity;GO:0022857//transmembrane transporter activity;GO:0005215//transporter activity	GO:0044425//membrane part;GO:0016020//membrane;GO:0031224//intrinsic component of membrane
Unigene19814	yes	no	GO:0006886//intracellular protein transport;GO:0090305//nucleic acid phosphodiester bond hydrolysis;GO:0006725//cellular aromatic compound metabolic process;GO:1901360//organic cyclic compound metabolic process;GO:0051179//localization;GO:0071704//organic substance metabolic process;GO:0009987//cellular process;GO:0032501//multicellular organismal process;GO:0071702//organic substance transport;G…	GO:0016788//hydrolase activity, acting on ester bonds;GO:0004519//endonuclease activity;GO:0003824//catalytic activity;GO:0016787//hydrolase activity;GO:0004518//nuclease activity	GO:0005623//cell;GO:0044424//intracellular part;GO:0044464//cell part;GO:0005622//intracellular
Unigene19836	yes	no	GO:0044710//single-organism metabolic process;GO:0008152//metabolic process;GO:0044699//single-organism process	GO:0016651//oxidoreductase activity, acting on NAD(P)H;GO:0003824//catalytic activity;GO:0016491//oxidoreductase activity;GO:0003954//NADH dehydrogenase activity	-
Unigene19848	yes	no	GO:0008152//metabolic process;GO:0009309//amine biosynthetic process;GO:0034641//cellular nitrogen compound metabolic process;GO:0043170//macromolecule metabolic process;GO:0006596//polyamine biosynthetic process;GO:0042401//cellular biogenic amine biosynthetic process;GO:0010383//cell wall polysaccharide metabolic process;GO:0044238//primary metabolic process;GO:0044237//cellular metabolic proce…	GO:0003824//catalytic activity	-
Unigene19860	yes	no	-	GO:0003824//catalytic activity	-
Unigene19869	yes	no	-	-	GO:0044424//intracellular part;GO:0005623//cell;GO:0044464//cell part;GO:0005622//intracellular
Unigene19897	no	yes	GO:0009408//response to heat;GO:0009628//response to abiotic stimulus;GO:0050896//response to stimulus;GO:0009266//response to temperature stimulus;GO:0006950//response to stress	-	-
Unigene19908	no	yes	GO:0016052//carbohydrate catabolic process;GO:0008152//metabolic process;GO:1901575//organic substance catabolic process;GO:0005976//polysaccharide metabolic process;GO:0044238//primary metabolic process;GO:0005975//carbohydrate metabolic process;GO:0071704//organic substance metabolic process;GO:0000272//polysaccharide catabolic process;GO:0009056//catabolic process;GO:0009057//macromolecule cat…	GO:0016829//lyase activity;GO:0005488//binding;GO:0016837//carbon-oxygen lyase activity, acting on polysaccharides;GO:0043169//cation binding;GO:0043167//ion binding;GO:0016835//carbon-oxygen lyase activity;GO:0003824//catalytic activity	-
Unigene19914	yes	no	GO:0032268//regulation of cellular protein metabolic process;GO:0044092//negative regulation of molecular function;GO:0031323//regulation of cellular metabolic process;GO:0045861//negative regulation of proteolysis;GO:0032269//negative regulation of cellular protein metabolic process;GO:0051248//negative regulation of protein metabolic process;GO:0009628//response to abiotic stimulus;GO:0051246//…	GO:0016787//hydrolase activity;GO:0098772//molecular function regulator;GO:0046872//metal ion binding;GO:0046914//transition metal ion binding;GO:0005488//binding;GO:0043169//cation binding;GO:0004857//enzyme inhibitor activity;GO:0043167//ion binding;GO:0030234//enzyme regulator activity;GO:0003824//catalytic activity	GO:0043227//membrane-bounded organelle;GO:0005622//intracellular;GO:0044424//intracellular part;GO:0043229//intracellular organelle;GO:0043231//intracellular membrane-bounded organelle;GO:0044444//cytoplasmic part;GO:0043226//organelle;GO:0044464//cell part;GO:0005737//cytoplasm;GO:0005623//cell
Unigene19930	yes	no	GO:0008152//metabolic process;GO:0044238//primary metabolic process	GO:0016787//hydrolase activity;GO:0005488//binding;GO:0016798//hydrolase activity, acting on glycosyl bonds;GO:0003824//catalytic activity	-
Unigene19959	yes	no	GO:0051716//cellular response to stimulus;GO:0044237//cellular metabolic process;GO:0051704//multi-organism process;GO:1901700//response to oxygen-containing compound;GO:0000302//response to reactive oxygen species;GO:0044267//cellular protein metabolic process;GO:0008152//metabolic process;GO:0051707//response to other organism;GO:0009605//response to external stimulus;GO:0044238//primary metabo…	GO:0005515//protein binding;GO:0005488//binding	GO:0005623//cell;GO:0030054//cell junction;GO:0044422//organelle part;GO:0044425//membrane part;GO:0043226//organelle;GO:0005622//intracellular;GO:0043229//intracellular organelle;GO:0005737//cytoplasm;GO:0044444//cytoplasmic part;GO:0071944//cell periphery;GO:0044464//cell part;GO:0030312//external encapsulating structure;GO:0043227//membrane-bounded organelle;GO:0005911//cell-cell junction;GO:0…
Unigene19978	yes	no	GO:0009987//cellular process;GO:0044699//single-organism process;GO:0016042//lipid catabolic process;GO:0044237//cellular metabolic process;GO:0044712//single-organism catabolic process;GO:0008152//metabolic process;GO:0032787//monocarboxylic acid metabolic process;GO:0044238//primary metabolic process;GO:0044255//cellular lipid metabolic process;GO:0009056//catabolic process;GO:0071704//organic …	GO:0016634//oxidoreductase activity, acting on the CH-CH group of donors, oxygen as acceptor;GO:1901265//nucleoside phosphate binding;GO:0036094//small molecule binding;GO:0016627//oxidoreductase activity, acting on the CH-CH group of donors;GO:0000166//nucleotide binding;GO:0016491//oxidoreductase activity;GO:0003824//catalytic activity;GO:0097159//organic cyclic compound binding;GO:0005488//bin…	GO:0044444//cytoplasmic part;GO:0043229//intracellular organelle;GO:0043226//organelle;GO:0044464//cell part;GO:0005622//intracellular;GO:0042579//microbody;GO:0005623//cell;GO:0043227//membrane-bounded organelle;GO:0005737//cytoplasm;GO:0043231//intracellular membrane-bounded organelle;GO:0044424//intracellular part
Unigene20036	yes	no	GO:0010468//regulation of gene expression;GO:0019222//regulation of metabolic process;GO:0048513//organ development;GO:0032502//developmental process;GO:0071704//organic substance metabolic process;GO:0008152//metabolic process;GO:0034645//cellular macromolecule biosynthetic process;GO:0007389//pattern specification process;GO:0050789//regulation of biological process;GO:0009887//organ morphogene…	-	-
Unigene20057	yes	no	GO:0043170//macromolecule metabolic process;GO:0010033//response to organic substance;GO:0035556//intracellular signal transduction;GO:0009607//response to biotic stimulus;GO:0001101//response to acid chemical;GO:0043207//response to external biotic stimulus;GO:0044267//cellular protein metabolic process;GO:0032787//monocarboxylic acid metabolic process;GO:0007154//cell communication;GO:0009719//…	GO:0004672//protein kinase activity;GO:0097159//organic cyclic compound binding;GO:0001882//nucleoside binding;GO:0016740//transferase activity;GO:0001883//purine nucleoside binding;GO:0005515//protein binding;GO:1901363//heterocyclic compound binding;GO:0016773//phosphotransferase activity, alcohol group as acceptor;GO:0005488//binding;GO:0097367//carbohydrate derivative binding;GO:0032550//puri…	-
Unigene20068	yes	no	GO:0006325//chromatin organization;GO:0050789//regulation of biological process;GO:0071704//organic substance metabolic process;GO:0043170//macromolecule metabolic process;GO:0043412//macromolecule modification;GO:0044763//single-organism cellular process;GO:0006479//protein methylation;GO:0009987//cellular process;GO:0050793//regulation of developmental process;GO:0006996//organelle organization…	-	GO:0044424//intracellular part;GO:0043231//intracellular membrane-bounded organelle;GO:0043226//organelle;GO:0043229//intracellular organelle;GO:0044464//cell part;GO:0005622//intracellular;GO:0005623//cell;GO:0043227//membrane-bounded organelle
Unigene20102	yes	no	GO:0044257//cellular protein catabolic process;GO:0006952//defense response;GO:0044710//single-organism metabolic process;GO:0044237//cellular metabolic process;GO:0030163//protein catabolic process;GO:0006508//proteolysis;GO:0005975//carbohydrate metabolic process;GO:0044267//cellular protein metabolic process;GO:0006996//organelle organization;GO:0044238//primary metabolic process;GO:0044763//s…	GO:0003824//catalytic activity;GO:0097159//organic cyclic compound binding;GO:0016874//ligase activity;GO:0036094//small molecule binding;GO:0097367//carbohydrate derivative binding;GO:0016877//ligase activity, forming carbon-sulfur bonds;GO:0032550//purine ribonucleoside binding;GO:0001883//purine nucleoside binding;GO:0016405//CoA-ligase activity;GO:1901363//heterocyclic compound binding;GO:000…	GO:0005777//peroxisome;GO:0043229//intracellular organelle;GO:0044422//organelle part;GO:0009532//plastid stroma;GO:0044464//cell part;GO:0044424//intracellular part;GO:0044444//cytoplasmic part;GO:0044435//plastid part;GO:0043226//organelle;GO:0005623//cell;GO:0009536//plastid;GO:0005737//cytoplasm;GO:0044446//intracellular organelle part;GO:0043227//membrane-bounded organelle;GO:0042579//microb…
Unigene20137	yes	no	GO:0044763//single-organism cellular process;GO:0051171//regulation of nitrogen compound metabolic process;GO:0044699//single-organism process;GO:0046483//heterocycle metabolic process;GO:0051252//regulation of RNA metabolic process;GO:0006260//DNA replication;GO:0034645//cellular macromolecule biosynthetic process;GO:0009058//biosynthetic process;GO:2000112//regulation of cellular macromolecule …	-	-
Unigene20147	yes	no	GO:0009814//defense response, incompatible interaction;GO:0051707//response to other organism;GO:0006950//response to stress;GO:0043436//oxoacid metabolic process;GO:0044237//cellular metabolic process;GO:0009605//response to external stimulus;GO:0006082//organic acid metabolic process;GO:0009987//cellular process;GO:0008152//metabolic process;GO:0045087//innate immune response;GO:0050896//respon…	-	GO:0031224//intrinsic component of membrane;GO:0044425//membrane part;GO:0016020//membrane
Unigene20169	yes	no	GO:0044238//primary metabolic process;GO:0071704//organic substance metabolic process;GO:0008152//metabolic process;GO:0019538//protein metabolic process;GO:0043170//macromolecule metabolic process	GO:0070011//peptidase activity, acting on L-amino acid peptides;GO:0003824//catalytic activity;GO:0016787//hydrolase activity;GO:0004180//carboxypeptidase activity;GO:0008233//peptidase activity;GO:0008238//exopeptidase activity	-
Unigene20191	yes	yes	-	GO:0016746//transferase activity, transferring acyl groups;GO:0016740//transferase activity;GO:0003824//catalytic activity	-
Unigene20213	no	yes	GO:0044710//single-organism metabolic process;GO:0044699//single-organism process;GO:0008152//metabolic process	GO:0016405//CoA-ligase activity;GO:0016877//ligase activity, forming carbon-sulfur bonds;GO:0016491//oxidoreductase activity;GO:0016703//oxidoreductase activity, acting on single donors with incorporation of molecular oxygen, incorporation of one atom of oxygen (internal monooxygenases or internal mixed function oxidases);GO:0016701//oxidoreductase activity, acting on single donors with incorpora…	-
Unigene20215	yes	yes	-	GO:0016877//ligase activity, forming carbon-sulfur bonds;GO:0016874//ligase activity;GO:0016405//CoA-ligase activity;GO:0003824//catalytic activity	-
Unigene20263	yes	no	GO:0080090//regulation of primary metabolic process;GO:0065007//biological regulation;GO:0050789//regulation of biological process;GO:2000112//regulation of cellular macromolecule biosynthetic process;GO:0009889//regulation of biosynthetic process;GO:2001141//regulation of RNA biosynthetic process;GO:0010556//regulation of macromolecule biosynthetic process;GO:0051171//regulation of nitrogen comp…	-	GO:0032991//macromolecular complex;GO:0043234//protein complex
Unigene20284	no	yes	GO:0044281//small molecule metabolic process;GO:0044237//cellular metabolic process;GO:0009152//purine ribonucleotide biosynthetic process;GO:0072522//purine-containing compound biosynthetic process;GO:0006753//nucleoside phosphate metabolic process;GO:0044763//single-organism cellular process;GO:0019637//organophosphate metabolic process;GO:0009165//nucleotide biosynthetic process;GO:1901566//or…	GO:0015662//ATPase activity, coupled to transmembrane movement of ions, phosphorylative mechanism;GO:0032550//purine ribonucleoside binding;GO:0022892//substrate-specific transporter activity;GO:0032549//ribonucleoside binding;GO:0043169//cation binding;GO:0042626//ATPase activity, coupled to transmembrane movement of substances;GO:0016818//hydrolase activity, acting on acid anhydrides, in phosph…	GO:0016020//membrane;GO:0044425//membrane part;GO:0031224//intrinsic component of membrane
Unigene20298	yes	no	GO:0043412//macromolecule modification;GO:0044238//primary metabolic process;GO:0043170//macromolecule metabolic process;GO:0036211//protein modification process;GO:0044260//cellular macromolecule metabolic process;GO:0009987//cellular process;GO:0019538//protein metabolic process;GO:0006464//cellular protein modification process;GO:0006796//phosphate-containing compound metabolic process;GO:0071…	GO:0097367//carbohydrate derivative binding;GO:0001882//nucleoside binding;GO:0016740//transferase activity;GO:0005488//binding;GO:0003824//catalytic activity;GO:0004672//protein kinase activity;GO:0016773//phosphotransferase activity, alcohol group as acceptor;GO:0016301//kinase activity;GO:0016772//transferase activity, transferring phosphorus-containing groups;GO:0097159//organic cyclic compou…	GO:0044425//membrane part;GO:0016020//membrane;GO:0031224//intrinsic component of membrane
Unigene20303	yes	no	GO:0043170//macromolecule metabolic process;GO:0071704//organic substance metabolic process;GO:0010467//gene expression;GO:0008152//metabolic process	GO:0005198//structural molecule activity;GO:0005488//binding;GO:1901363//heterocyclic compound binding;GO:0003676//nucleic acid binding;GO:0003723//RNA binding;GO:0097159//organic cyclic compound binding	GO:0044424//intracellular part;GO:0044444//cytoplasmic part;GO:0043228//non-membrane-bounded organelle;GO:0044446//intracellular organelle part;GO:0044422//organelle part;GO:0044464//cell part;GO:0043232//intracellular non-membrane-bounded organelle;GO:0005622//intracellular;GO:0043226//organelle;GO:0032991//macromolecular complex;GO:0005623//cell;GO:0043227//membrane-bounded organelle;GO:0005737…
Unigene20313	yes	no	GO:0023052//signaling;GO:0009987//cellular process;GO:0044763//single-organism cellular process;GO:0051179//localization;GO:0065007//biological regulation;GO:0006810//transport;GO:0051234//establishment of localization;GO:0050794//regulation of cellular process;GO:0051716//cellular response to stimulus;GO:0007165//signal transduction;GO:0044699//single-organism process;GO:0035556//intracellular s…	GO:0001882//nucleoside binding;GO:0097159//organic cyclic compound binding;GO:0097367//carbohydrate derivative binding;GO:0001883//purine nucleoside binding;GO:0032549//ribonucleoside binding;GO:0032550//purine ribonucleoside binding;GO:0036094//small molecule binding;GO:0005488//binding;GO:1901363//heterocyclic compound binding	GO:0044464//cell part;GO:0005623//cell
Unigene20320	yes	no	GO:0019222//regulation of metabolic process;GO:1903506//regulation of nucleic acid-templated transcription;GO:0009889//regulation of biosynthetic process;GO:2001141//regulation of RNA biosynthetic process;GO:0051171//regulation of nitrogen compound metabolic process;GO:0031323//regulation of cellular metabolic process;GO:0060255//regulation of macromolecule metabolic process;GO:2000112//regulatio…	-	-
Unigene20325	yes	no	GO:0006464//cellular protein modification process;GO:0008152//metabolic process;GO:0006793//phosphorus metabolic process;GO:0006796//phosphate-containing compound metabolic process;GO:0044237//cellular metabolic process;GO:0044267//cellular protein metabolic process;GO:0043412//macromolecule modification;GO:0071704//organic substance metabolic process;GO:0009987//cellular process;GO:0036211//prot…	GO:0016740//transferase activity;GO:0004672//protein kinase activity;GO:0016772//transferase activity, transferring phosphorus-containing groups;GO:0016301//kinase activity;GO:1901363//heterocyclic compound binding;GO:0032550//purine ribonucleoside binding;GO:0032549//ribonucleoside binding;GO:0016773//phosphotransferase activity, alcohol group as acceptor;GO:0046872//metal ion binding;GO:0036094…	GO:0031224//intrinsic component of membrane;GO:0016020//membrane;GO:0044425//membrane part
Unigene20337	yes	no	GO:0032502//developmental process;GO:0044699//single-organism process;GO:0044763//single-organism cellular process;GO:0009987//cellular process;GO:0007017//microtubule-based process;GO:0044767//single-organism developmental process	GO:0015631//tubulin binding;GO:0036094//small molecule binding;GO:0017111//nucleoside-triphosphatase activity;GO:0001882//nucleoside binding;GO:0032549//ribonucleoside binding;GO:0016818//hydrolase activity, acting on acid anhydrides, in phosphorus-containing anhydrides;GO:0016462//pyrophosphatase activity;GO:0097159//organic cyclic compound binding;GO:1901363//heterocyclic compound binding;GO:00…	GO:0005856//cytoskeleton;GO:0043234//protein complex;GO:0044422//organelle part;GO:0043226//organelle;GO:0005875//microtubule associated complex;GO:0044424//intracellular part;GO:0043228//non-membrane-bounded organelle;GO:0044446//intracellular organelle part;GO:0043229//intracellular organelle;GO:0043232//intracellular non-membrane-bounded organelle;GO:0015630//microtubule cytoskeleton;GO:000562…
Unigene20339	yes	no	GO:0044763//single-organism cellular process;GO:0032502//developmental process;GO:0044767//single-organism developmental process;GO:0007017//microtubule-based process;GO:0044699//single-organism process;GO:0009987//cellular process	GO:0016817//hydrolase activity, acting on acid anhydrides;GO:0032550//purine ribonucleoside binding;GO:0008092//cytoskeletal protein binding;GO:0016462//pyrophosphatase activity;GO:1901363//heterocyclic compound binding;GO:0005488//binding;GO:0017111//nucleoside-triphosphatase activity;GO:0016787//hydrolase activity;GO:0015631//tubulin binding;GO:0097367//carbohydrate derivative binding;GO:001681…	GO:0005875//microtubule associated complex;GO:0043232//intracellular non-membrane-bounded organelle;GO:0005622//intracellular;GO:0043228//non-membrane-bounded organelle;GO:0043226//organelle;GO:0015630//microtubule cytoskeleton;GO:0044464//cell part;GO:0043234//protein complex;GO:0044446//intracellular organelle part;GO:0044422//organelle part;GO:0044424//intracellular part;GO:0032991//macromolec…
Unigene20344	yes	no	GO:0044699//single-organism process;GO:0065007//biological regulation;GO:0044763//single-organism cellular process;GO:0035556//intracellular signal transduction;GO:0051179//localization;GO:0008104//protein localization;GO:0051716//cellular response to stimulus;GO:0050794//regulation of cellular process;GO:0023052//signaling;GO:0050896//response to stimulus;GO:0007154//cell communication;GO:003303…	GO:0001883//purine nucleoside binding;GO:0097159//organic cyclic compound binding;GO:0036094//small molecule binding;GO:0005488//binding;GO:0097367//carbohydrate derivative binding;GO:1901363//heterocyclic compound binding;GO:0001882//nucleoside binding;GO:0032549//ribonucleoside binding;GO:0032550//purine ribonucleoside binding	-
Unigene20345	yes	no	GO:0044260//cellular macromolecule metabolic process;GO:0019538//protein metabolic process;GO:0043412//macromolecule modification;GO:0043170//macromolecule metabolic process;GO:0044237//cellular metabolic process;GO:0006464//cellular protein modification process;GO:0044238//primary metabolic process;GO:0008152//metabolic process;GO:0044267//cellular protein metabolic process;GO:0036211//protein m…	GO:0043167//ion binding;GO:0016791//phosphatase activity;GO:0043169//cation binding;GO:0005488//binding;GO:0016787//hydrolase activity;GO:0004721//phosphoprotein phosphatase activity;GO:0016788//hydrolase activity, acting on ester bonds;GO:0042578//phosphoric ester hydrolase activity;GO:0003824//catalytic activity	-
Unigene20360	yes	no	GO:0044763//single-organism cellular process;GO:0044699//single-organism process;GO:0009987//cellular process	GO:0022804//active transmembrane transporter activity;GO:0005215//transporter activity;GO:0015291//secondary active transmembrane transporter activity;GO:0022857//transmembrane transporter activity	GO:0044425//membrane part;GO:0031224//intrinsic component of membrane;GO:0016020//membrane
Unigene20378	yes	no	GO:0043170//macromolecule metabolic process;GO:0071704//organic substance metabolic process;GO:0019538//protein metabolic process;GO:0044238//primary metabolic process;GO:0008152//metabolic process	GO:0003824//catalytic activity	-
Unigene20385	no	yes	GO:0006812//cation transport;GO:0044765//single-organism transport;GO:0044699//single-organism process;GO:0044763//single-organism cellular process;GO:0055085//transmembrane transport;GO:1902578//single-organism localization;GO:0009987//cellular process;GO:0034220//ion transmembrane transport;GO:0051234//establishment of localization;GO:0006810//transport;GO:0051179//localization;GO:0006811//ion …	GO:0022890//inorganic cation transmembrane transporter activity;GO:0008324//cation transmembrane transporter activity;GO:0005215//transporter activity;GO:0022891//substrate-specific transmembrane transporter activity;GO:0022892//substrate-specific transporter activity;GO:0046873//metal ion transmembrane transporter activity;GO:0015075//ion transmembrane transporter activity;GO:0022857//transmembr…	GO:0044425//membrane part;GO:0031224//intrinsic component of membrane;GO:0016020//membrane
Unigene20401	yes	no	-	GO:0016772//transferase activity, transferring phosphorus-containing groups;GO:0016740//transferase activity;GO:0003824//catalytic activity	-
Unigene20416	yes	no	-	GO:0043169//cation binding;GO:0043167//ion binding;GO:0005488//binding	-
Unigene20439	yes	no	-	GO:0046983//protein dimerization activity;GO:1901363//heterocyclic compound binding;GO:0005488//binding;GO:0005515//protein binding;GO:0003676//nucleic acid binding;GO:0097159//organic cyclic compound binding	GO:0043231//intracellular membrane-bounded organelle;GO:0043228//non-membrane-bounded organelle;GO:0043227//membrane-bounded organelle;GO:0043232//intracellular non-membrane-bounded organelle;GO:0043226//organelle;GO:0005622//intracellular;GO:0043229//intracellular organelle;GO:0044424//intracellular part;GO:0044464//cell part;GO:0005623//cell
Unigene20443	yes	no	GO:0033554//cellular response to stress;GO:0044699//single-organism process;GO:0030001//metal ion transport;GO:0006873//cellular ion homeostasis;GO:0055082//cellular chemical homeostasis;GO:0065007//biological regulation;GO:0051179//localization;GO:0065008//regulation of biological quality;GO:0050896//response to stimulus;GO:0006950//response to stress;GO:0006810//transport;GO:0051234//establishm…	GO:0030551//cyclic nucleotide binding;GO:0005515//protein binding;GO:0000166//nucleotide binding;GO:0036094//small molecule binding;GO:0022892//substrate-specific transporter activity;GO:0005488//binding;GO:0022857//transmembrane transporter activity;GO:0022891//substrate-specific transmembrane transporter activity;GO:1901265//nucleoside phosphate binding;GO:0005215//transporter activity;GO:00971…	GO:0031224//intrinsic component of membrane;GO:0044425//membrane part;GO:0016020//membrane
Unigene20460	yes	no	GO:0080090//regulation of primary metabolic process;GO:0065007//biological regulation;GO:0031323//regulation of cellular metabolic process;GO:0050789//regulation of biological process;GO:0050896//response to stimulus;GO:0001101//response to acid chemical;GO:0051252//regulation of RNA metabolic process;GO:0006355//regulation of transcription, DNA-templated;GO:0060255//regulation of macromolecule m…	GO:0003677//DNA binding;GO:0097159//organic cyclic compound binding;GO:0003676//nucleic acid binding;GO:1901363//heterocyclic compound binding;GO:0005488//binding	GO:0044464//cell part;GO:0043229//intracellular organelle;GO:0044424//intracellular part;GO:0043227//membrane-bounded organelle;GO:0043231//intracellular membrane-bounded organelle;GO:0043226//organelle;GO:0005623//cell;GO:0005622//intracellular
Unigene20461	yes	no	GO:1901576//organic substance biosynthetic process;GO:0042221//response to chemical;GO:0032502//developmental process;GO:0009791//post-embryonic development;GO:0044699//single-organism process;GO:0048856//anatomical structure development;GO:0009058//biosynthetic process;GO:0044249//cellular biosynthetic process;GO:0008152//metabolic process;GO:0007275//multicellular organismal development;GO:0022…	-	-
Unigene20490	yes	no	GO:0009058//biosynthetic process;GO:1901576//organic substance biosynthetic process;GO:0044260//cellular macromolecule metabolic process;GO:0006498//N-terminal protein lipidation;GO:0044237//cellular metabolic process;GO:0034645//cellular macromolecule biosynthetic process;GO:0044267//cellular protein metabolic process;GO:0019538//protein metabolic process;GO:0009987//cellular process;GO:0044249/…	GO:0008233//peptidase activity;GO:0016787//hydrolase activity;GO:0003824//catalytic activity;GO:0070011//peptidase activity, acting on L-amino acid peptides	GO:0044444//cytoplasmic part;GO:0043227//membrane-bounded organelle;GO:0043231//intracellular membrane-bounded organelle;GO:0043229//intracellular organelle;GO:0044464//cell part;GO:0005623//cell;GO:0009536//plastid;GO:0005622//intracellular;GO:0005737//cytoplasm;GO:0044424//intracellular part;GO:0043226//organelle
Unigene205	yes	no	GO:0044238//primary metabolic process;GO:0008152//metabolic process	GO:0043177//organic acid binding;GO:0004645//phosphorylase activity;GO:0016740//transferase activity;GO:0043168//anion binding;GO:0005488//binding;GO:0031406//carboxylic acid binding;GO:0036094//small molecule binding;GO:0016757//transferase activity, transferring glycosyl groups;GO:0003824//catalytic activity;GO:0043167//ion binding;GO:0016758//transferase activity, transferring hexosyl groups	-
Unigene20507	yes	no	-	-	GO:0043226//organelle;GO:0005623//cell;GO:0044464//cell part;GO:0043229//intracellular organelle;GO:0030529//ribonucleoprotein complex;GO:0032991//macromolecular complex;GO:0043227//membrane-bounded organelle;GO:0005737//cytoplasm;GO:0044444//cytoplasmic part;GO:0043231//intracellular membrane-bounded organelle;GO:0005622//intracellular;GO:0044424//intracellular part;GO:0009536//plastid
Unigene20542	yes	no	GO:0016042//lipid catabolic process;GO:0071704//organic substance metabolic process;GO:0046395//carboxylic acid catabolic process;GO:0016482//cytoplasmic transport;GO:0044282//small molecule catabolic process;GO:0009062//fatty acid catabolic process;GO:0006631//fatty acid metabolic process;GO:0006625//protein targeting to peroxisome;GO:1902580//single-organism cellular localization;GO:0034613//ce…	GO:0097159//organic cyclic compound binding;GO:0001883//purine nucleoside binding;GO:0036094//small molecule binding;GO:0097367//carbohydrate derivative binding;GO:0001882//nucleoside binding;GO:0016817//hydrolase activity, acting on acid anhydrides;GO:0016787//hydrolase activity;GO:1901363//heterocyclic compound binding;GO:0032549//ribonucleoside binding;GO:0016462//pyrophosphatase activity;GO:0…	GO:0044464//cell part;GO:0005623//cell
Unigene20574	yes	no	-	GO:0001882//nucleoside binding;GO:0005488//binding;GO:0001883//purine nucleoside binding;GO:0032550//purine ribonucleoside binding;GO:0032549//ribonucleoside binding;GO:0097367//carbohydrate derivative binding;GO:0097159//organic cyclic compound binding;GO:1901363//heterocyclic compound binding;GO:0036094//small molecule binding	-
Unigene20576	yes	no	GO:0009642//response to light intensity;GO:0044237//cellular metabolic process;GO:0009266//response to temperature stimulus;GO:0009408//response to heat;GO:0044238//primary metabolic process;GO:0006979//response to oxidative stress;GO:0044260//cellular macromolecule metabolic process;GO:0071704//organic substance metabolic process;GO:0009416//response to light stimulus;GO:0044267//cellular protei…	GO:0001882//nucleoside binding;GO:0036094//small molecule binding;GO:0032549//ribonucleoside binding;GO:0032550//purine ribonucleoside binding;GO:0005488//binding;GO:1901363//heterocyclic compound binding;GO:0001883//purine nucleoside binding;GO:0097367//carbohydrate derivative binding;GO:0097159//organic cyclic compound binding	GO:0071944//cell periphery;GO:0044424//intracellular part;GO:0030312//external encapsulating structure;GO:0043229//intracellular organelle;GO:0016020//membrane;GO:0005622//intracellular;GO:0005623//cell;GO:0043227//membrane-bounded organelle;GO:0005737//cytoplasm;GO:0009536//plastid;GO:0044464//cell part;GO:0043231//intracellular membrane-bounded organelle;GO:0044444//cytoplasmic part;GO:0043226/…
Unigene20593	yes	no	GO:0019538//protein metabolic process;GO:0044237//cellular metabolic process;GO:0036211//protein modification process;GO:0008152//metabolic process;GO:0043412//macromolecule modification;GO:0043170//macromolecule metabolic process;GO:0044238//primary metabolic process;GO:0044267//cellular protein metabolic process;GO:0009987//cellular process;GO:0006464//cellular protein modification process;GO:0…	GO:0032550//purine ribonucleoside binding;GO:0016740//transferase activity;GO:0001883//purine nucleoside binding;GO:0016301//kinase activity;GO:0003824//catalytic activity;GO:1901363//heterocyclic compound binding;GO:0005488//binding;GO:0016772//transferase activity, transferring phosphorus-containing groups;GO:0001882//nucleoside binding;GO:0097159//organic cyclic compound binding;GO:0036094//sm…	-
Unigene20594	yes	no	GO:0044267//cellular protein metabolic process;GO:0036211//protein modification process;GO:0019538//protein metabolic process;GO:0008152//metabolic process;GO:0071704//organic substance metabolic process;GO:0006796//phosphate-containing compound metabolic process;GO:0044237//cellular metabolic process;GO:0044238//primary metabolic process;GO:0043170//macromolecule metabolic process;GO:0043412//ma…	GO:1901363//heterocyclic compound binding;GO:0004672//protein kinase activity;GO:0001882//nucleoside binding;GO:0003824//catalytic activity;GO:0097367//carbohydrate derivative binding;GO:0005488//binding;GO:0032550//purine ribonucleoside binding;GO:0016301//kinase activity;GO:0097159//organic cyclic compound binding;GO:0016773//phosphotransferase activity, alcohol group as acceptor;GO:0032549//ri…	-
Unigene20613	yes	no	GO:0044710//single-organism metabolic process;GO:0071704//organic substance metabolic process;GO:0044699//single-organism process;GO:0006807//nitrogen compound metabolic process;GO:0008152//metabolic process;GO:1901564//organonitrogen compound metabolic process	GO:0016638//oxidoreductase activity, acting on the CH-NH2 group of donors;GO:0016491//oxidoreductase activity;GO:0048037//cofactor binding;GO:0003824//catalytic activity;GO:0016641//oxidoreductase activity, acting on the CH-NH2 group of donors, oxygen as acceptor;GO:0005488//binding	GO:0043227//membrane-bounded organelle;GO:0043229//intracellular organelle;GO:0005623//cell;GO:0005622//intracellular;GO:0043226//organelle;GO:0044444//cytoplasmic part;GO:0043231//intracellular membrane-bounded organelle;GO:0044464//cell part;GO:0042579//microbody;GO:0005737//cytoplasm;GO:0044424//intracellular part
Unigene20614	yes	no	GO:0044710//single-organism metabolic process;GO:0044699//single-organism process;GO:0006807//nitrogen compound metabolic process;GO:0071704//organic substance metabolic process;GO:0008152//metabolic process;GO:1901564//organonitrogen compound metabolic process	GO:0016641//oxidoreductase activity, acting on the CH-NH2 group of donors, oxygen as acceptor;GO:0016638//oxidoreductase activity, acting on the CH-NH2 group of donors;GO:0048037//cofactor binding;GO:0016491//oxidoreductase activity;GO:0003824//catalytic activity;GO:0005488//binding	-
Unigene20658	yes	no	GO:0044710//single-organism metabolic process;GO:0044699//single-organism process;GO:0008152//metabolic process	GO:0043169//cation binding;GO:0003824//catalytic activity;GO:0016705//oxidoreductase activity, acting on paired donors, with incorporation or reduction of molecular oxygen;GO:0043167//ion binding;GO:0005488//binding;GO:0016491//oxidoreductase activity	-
Unigene20663	yes	no	GO:0048367//shoot system development;GO:0048731//system development;GO:0008152//metabolic process;GO:0046483//heterocycle metabolic process;GO:0048608//reproductive structure development;GO:0032501//multicellular organismal process;GO:0006310//DNA recombination;GO:0006807//nitrogen compound metabolic process;GO:0048827//phyllome development;GO:0006725//cellular aromatic compound metabolic process…	-	-
Unigene20665	yes	no	GO:0009058//biosynthetic process;GO:0044271//cellular nitrogen compound biosynthetic process;GO:0006783//heme biosynthetic process;GO:1901576//organic substance biosynthetic process;GO:0042168//heme metabolic process;GO:0006778//porphyrin-containing compound metabolic process;GO:0006779//porphyrin-containing compound biosynthetic process;GO:0046148//pigment biosynthetic process;GO:0044237//cellul…	GO:0004311//farnesyltranstransferase activity;GO:0016740//transferase activity;GO:0016765//transferase activity, transferring alkyl or aryl (other than methyl) groups;GO:0004659//prenyltransferase activity;GO:0003824//catalytic activity	GO:0043231//intracellular membrane-bounded organelle;GO:0031224//intrinsic component of membrane;GO:0005623//cell;GO:0031967//organelle envelope;GO:0031090//organelle membrane;GO:0031975//envelope;GO:0005622//intracellular;GO:0043227//membrane-bounded organelle;GO:0043229//intracellular organelle;GO:0044425//membrane part;GO:0044424//intracellular part;GO:0019866//organelle inner membrane;GO:0044…
Unigene20683	yes	no	GO:0072350//tricarboxylic acid metabolic process;GO:0006101//citrate metabolic process;GO:0008152//metabolic process;GO:0009987//cellular process;GO:0044237//cellular metabolic process;GO:0006082//organic acid metabolic process;GO:0071704//organic substance metabolic process;GO:0044281//small molecule metabolic process;GO:0043436//oxoacid metabolic process;GO:0044699//single-organism process;GO:0…	GO:0016614//oxidoreductase activity, acting on CH-OH group of donors;GO:0003824//catalytic activity;GO:1901265//nucleoside phosphate binding;GO:0097159//organic cyclic compound binding;GO:0004448//isocitrate dehydrogenase activity;GO:0016491//oxidoreductase activity;GO:0016616//oxidoreductase activity, acting on the CH-OH group of donors, NAD or NADP as acceptor;GO:1901363//heterocyclic compound …	-
Unigene20685	yes	no	GO:0051179//localization;GO:0044763//single-organism cellular process;GO:0009987//cellular process;GO:1902578//single-organism localization;GO:0044699//single-organism process;GO:0044765//single-organism transport;GO:0006810//transport;GO:0051234//establishment of localization	-	-
Unigene20695	no	yes	-	GO:0017111//nucleoside-triphosphatase activity;GO:0016818//hydrolase activity, acting on acid anhydrides, in phosphorus-containing anhydrides;GO:0016462//pyrophosphatase activity;GO:0003824//catalytic activity;GO:0016787//hydrolase activity;GO:0001883//purine nucleoside binding;GO:1901363//heterocyclic compound binding;GO:0036094//small molecule binding;GO:0032549//ribonucleoside binding;GO:00971…	-
Unigene20696	yes	no	-	GO:0016757//transferase activity, transferring glycosyl groups;GO:0008194//UDP-glycosyltransferase activity;GO:0016740//transferase activity;GO:0046527//glucosyltransferase activity;GO:0016758//transferase activity, transferring hexosyl groups;GO:0035251//UDP-glucosyltransferase activity;GO:0003824//catalytic activity	-
Unigene20699	no	yes	GO:0044763//single-organism cellular process;GO:0033993//response to lipid;GO:0009755//hormone-mediated signaling pathway;GO:0043412//macromolecule modification;GO:0007165//signal transduction;GO:0006793//phosphorus metabolic process;GO:0014070//response to organic cyclic compound;GO:0036211//protein modification process;GO:0009725//response to hormone;GO:0044707//single-multicellular organism pr…	GO:0032550//purine ribonucleoside binding;GO:0032549//ribonucleoside binding;GO:0016301//kinase activity;GO:0001882//nucleoside binding;GO:0036094//small molecule binding;GO:0016773//phosphotransferase activity, alcohol group as acceptor;GO:0097159//organic cyclic compound binding;GO:0097367//carbohydrate derivative binding;GO:0003824//catalytic activity;GO:0016740//transferase activity;GO:000188…	GO:0031224//intrinsic component of membrane;GO:0005911//cell-cell junction;GO:0016020//membrane;GO:0030054//cell junction;GO:0044425//membrane part
Unigene20729	yes	no	GO:0006796//phosphate-containing compound metabolic process;GO:0008152//metabolic process;GO:0009987//cellular process;GO:0044267//cellular protein metabolic process;GO:0006464//cellular protein modification process;GO:0071704//organic substance metabolic process;GO:0019538//protein metabolic process;GO:0044238//primary metabolic process;GO:0043412//macromolecule modification;GO:0044260//cellular…	GO:0016740//transferase activity;GO:0032550//purine ribonucleoside binding;GO:0032549//ribonucleoside binding;GO:0003824//catalytic activity;GO:0097159//organic cyclic compound binding;GO:0016301//kinase activity;GO:0097367//carbohydrate derivative binding;GO:0016772//transferase activity, transferring phosphorus-containing groups;GO:0001882//nucleoside binding;GO:0004672//protein kinase activity…	-
Unigene20736	yes	no	GO:0051234//establishment of localization;GO:0051179//localization	-	-
Unigene20748	yes	no	GO:0006796//phosphate-containing compound metabolic process;GO:0009987//cellular process;GO:0006793//phosphorus metabolic process;GO:0008152//metabolic process;GO:0044237//cellular metabolic process	GO:0016740//transferase activity;GO:0016772//transferase activity, transferring phosphorus-containing groups;GO:0016301//kinase activity;GO:0003824//catalytic activity	-
Unigene20773	yes	no	GO:0044710//single-organism metabolic process;GO:0044238//primary metabolic process;GO:0008152//metabolic process;GO:0044711//single-organism biosynthetic process;GO:0044699//single-organism process;GO:0009058//biosynthetic process	GO:0016740//transferase activity;GO:0005488//binding;GO:0003824//catalytic activity;GO:0016769//transferase activity, transferring nitrogenous groups	-
Unigene20786	yes	no	GO:0010467//gene expression;GO:0032502//developmental process;GO:2000026//regulation of multicellular organismal development;GO:0044765//single-organism transport;GO:0003006//developmental process involved in reproduction;GO:0043170//macromolecule metabolic process;GO:0045229//external encapsulating structure organization;GO:0051239//regulation of multicellular organismal process;GO:0071840//cell…	GO:0005198//structural molecule activity;GO:0003723//RNA binding;GO:0003676//nucleic acid binding;GO:0005488//binding;GO:1901363//heterocyclic compound binding;GO:0097159//organic cyclic compound binding	GO:0030529//ribonucleoprotein complex;GO:0009532//plastid stroma;GO:0043229//intracellular organelle;GO:0043227//membrane-bounded organelle;GO:0031975//envelope;GO:0031967//organelle envelope;GO:0043226//organelle;GO:0005737//cytoplasm;GO:0044444//cytoplasmic part;GO:0032991//macromolecular complex;GO:0009526//plastid envelope;GO:0044422//organelle part;GO:0043231//intracellular membrane-bounded …
Unigene20803	yes	no	GO:0045229//external encapsulating structure organization;GO:0071555//cell wall organization;GO:0016043//cellular component organization;GO:0071840//cellular component organization or biogenesis;GO:0009987//cellular process;GO:0071554//cell wall organization or biogenesis	-	GO:0071944//cell periphery;GO:0030312//external encapsulating structure;GO:0044464//cell part;GO:0005623//cell
Unigene20804	yes	no	GO:0009893//positive regulation of metabolic process;GO:0051707//response to other organism;GO:0009058//biosynthetic process;GO:0009699//phenylpropanoid biosynthetic process;GO:0050789//regulation of biological process;GO:0044249//cellular biosynthetic process;GO:0002376//immune system process;GO:0019438//aromatic compound biosynthetic process;GO:0006950//response to stress;GO:0006952//defense re…	GO:0016407//acetyltransferase activity;GO:0016746//transferase activity, transferring acyl groups;GO:0016413//O-acetyltransferase activity;GO:0016740//transferase activity;GO:0016747//transferase activity, transferring acyl groups other than amino-acyl groups;GO:0008374//O-acyltransferase activity;GO:0003824//catalytic activity	-
Unigene20813	yes	no	GO:0044237//cellular metabolic process;GO:0044763//single-organism cellular process;GO:0005984//disaccharide metabolic process;GO:0044710//single-organism metabolic process;GO:0071704//organic substance metabolic process;GO:0008152//metabolic process;GO:0009987//cellular process;GO:0009311//oligosaccharide metabolic process;GO:0005996//monosaccharide metabolic process;GO:0044262//cellular carbohy…	GO:0016740//transferase activity;GO:0003824//catalytic activity	GO:0005737//cytoplasm;GO:0044444//cytoplasmic part;GO:0005623//cell;GO:0044464//cell part;GO:0005622//intracellular;GO:0044424//intracellular part
Unigene20814	yes	no	GO:0005975//carbohydrate metabolic process;GO:0019318//hexose metabolic process;GO:0044237//cellular metabolic process;GO:0044699//single-organism process;GO:0044710//single-organism metabolic process;GO:0044262//cellular carbohydrate metabolic process;GO:0006006//glucose metabolic process;GO:0005984//disaccharide metabolic process;GO:0009987//cellular process;GO:0071704//organic substance metabo…	GO:0003824//catalytic activity;GO:0016740//transferase activity	GO:0005737//cytoplasm;GO:0044464//cell part;GO:0044424//intracellular part;GO:0005622//intracellular;GO:0005623//cell;GO:0044444//cytoplasmic part
Unigene20825	yes	no	GO:0065007//biological regulation;GO:0043412//macromolecule modification;GO:0019538//protein metabolic process;GO:0006468//protein phosphorylation;GO:0048583//regulation of response to stimulus;GO:0071704//organic substance metabolic process;GO:0070297//regulation of phosphorelay signal transduction system;GO:0023051//regulation of signaling;GO:0006796//phosphate-containing compound metabolic pro…	GO:1901363//heterocyclic compound binding;GO:0043167//ion binding;GO:0032549//ribonucleoside binding;GO:0060089//molecular transducer activity;GO:0072328//alkene binding;GO:0001883//purine nucleoside binding;GO:0036094//small molecule binding;GO:0003824//catalytic activity;GO:0097159//organic cyclic compound binding;GO:0016740//transferase activity;GO:0005488//binding;GO:0016773//phosphotransfera…	GO:0043229//intracellular organelle;GO:0031090//organelle membrane;GO:0044425//membrane part;GO:0043231//intracellular membrane-bounded organelle;GO:0044422//organelle part;GO:0016020//membrane;GO:0031224//intrinsic component of membrane;GO:0043226//organelle;GO:0044424//intracellular part;GO:0005623//cell;GO:0005622//intracellular;GO:0043227//membrane-bounded organelle;GO:0044464//cell part
Unigene20859	yes	no	GO:0044238//primary metabolic process;GO:0044237//cellular metabolic process;GO:0043170//macromolecule metabolic process;GO:0019538//protein metabolic process;GO:0009987//cellular process;GO:0006793//phosphorus metabolic process;GO:0006796//phosphate-containing compound metabolic process;GO:0008152//metabolic process;GO:0036211//protein modification process;GO:0071704//organic substance metabolic…	GO:0032549//ribonucleoside binding;GO:1901363//heterocyclic compound binding;GO:0001883//purine nucleoside binding;GO:0097367//carbohydrate derivative binding;GO:0016772//transferase activity, transferring phosphorus-containing groups;GO:0016773//phosphotransferase activity, alcohol group as acceptor;GO:0097159//organic cyclic compound binding;GO:0036094//small molecule binding;GO:0016740//transf…	-
Unigene20864	yes	no	GO:0008152//metabolic process;GO:0044699//single-organism process;GO:0044710//single-organism metabolic process	GO:0046906//tetrapyrrole binding;GO:0043169//cation binding;GO:0043167//ion binding;GO:0046872//metal ion binding;GO:1901363//heterocyclic compound binding;GO:0097159//organic cyclic compound binding;GO:0016712//oxidoreductase activity, acting on paired donors, with incorporation or reduction of molecular oxygen, reduced flavin or flavoprotein as one donor, and incorporation of one atom of oxygen…	-
Unigene20871	yes	no	-	GO:0003824//catalytic activity;GO:0016740//transferase activity;GO:0016757//transferase activity, transferring glycosyl groups	-
Unigene20894	yes	no	GO:0043170//macromolecule metabolic process;GO:0090304//nucleic acid metabolic process;GO:0008152//metabolic process;GO:0090501//RNA phosphodiester bond hydrolysis;GO:0044237//cellular metabolic process;GO:0016070//RNA metabolic process;GO:0009987//cellular process;GO:1901360//organic cyclic compound metabolic process;GO:0034641//cellular nitrogen compound metabolic process;GO:0006807//nitrogen c…	GO:0003824//catalytic activity;GO:0016787//hydrolase activity;GO:0004518//nuclease activity;GO:0004519//endonuclease activity;GO:0004540//ribonuclease activity;GO:0016788//hydrolase activity, acting on ester bonds;GO:0004521//endoribonuclease activity;GO:0016893//endonuclease activity, active with either ribo- or deoxyribonucleic acids and producing 5'-phosphomonoesters;GO:0016891//endoribonuclea…	-
Unigene20895	yes	no	GO:0044238//primary metabolic process;GO:0044237//cellular metabolic process;GO:1901360//organic cyclic compound metabolic process;GO:0043170//macromolecule metabolic process;GO:0046483//heterocycle metabolic process;GO:0006139//nucleobase-containing compound metabolic process;GO:0006725//cellular aromatic compound metabolic process;GO:0016072//rRNA metabolic process;GO:0090304//nucleic acid meta…	GO:0016788//hydrolase activity, acting on ester bonds;GO:0016891//endoribonuclease activity, producing 5'-phosphomonoesters;GO:0004519//endonuclease activity;GO:0016893//endonuclease activity, active with either ribo- or deoxyribonucleic acids and producing 5'-phosphomonoesters;GO:0004540//ribonuclease activity;GO:0016787//hydrolase activity;GO:0004518//nuclease activity;GO:0004521//endoribonucle…	-
Unigene20896	yes	no	GO:0006812//cation transport;GO:0009987//cellular process;GO:0065008//regulation of biological quality;GO:0098771//inorganic ion homeostasis;GO:1902578//single-organism localization;GO:0009628//response to abiotic stimulus;GO:0044763//single-organism cellular process;GO:0055065//metal ion homeostasis;GO:0042592//homeostatic process;GO:0030001//metal ion transport;GO:0006811//ion transport;GO:0050…	GO:0015075//ion transmembrane transporter activity;GO:0015491//cation:cation antiporter activity;GO:0022804//active transmembrane transporter activity;GO:0008324//cation transmembrane transporter activity;GO:0005451//monovalent cation:proton antiporter activity;GO:0022857//transmembrane transporter activity;GO:0005215//transporter activity;GO:0015291//secondary active transmembrane transporter ac…	GO:0031224//intrinsic component of membrane;GO:0031090//organelle membrane;GO:0044422//organelle part;GO:0016020//membrane;GO:0043227//membrane-bounded organelle;GO:0043226//organelle;GO:0044425//membrane part
Unigene20916	yes	no	GO:0051234//establishment of localization;GO:0051179//localization	-	GO:0044464//cell part;GO:0005623//cell
Unigene20929	yes	no	-	GO:0005488//binding	-
Unigene20937	yes	no	GO:0065008//regulation of biological quality;GO:0044255//cellular lipid metabolic process;GO:0060560//developmental growth involved in morphogenesis;GO:0045229//external encapsulating structure organization;GO:1901360//organic cyclic compound metabolic process;GO:0008152//metabolic process;GO:0032787//monocarboxylic acid metabolic process;GO:0046165//alcohol biosynthetic process;GO:0006694//stero…	GO:0016874//ligase activity;GO:0003824//catalytic activity	GO:0043231//intracellular membrane-bounded organelle;GO:0043229//intracellular organelle;GO:0005622//intracellular;GO:0005737//cytoplasm;GO:0044446//intracellular organelle part;GO:0043226//organelle;GO:0043227//membrane-bounded organelle;GO:0009536//plastid;GO:0044444//cytoplasmic part;GO:0044422//organelle part;GO:0005623//cell;GO:0044424//intracellular part;GO:0044464//cell part;GO:0044435//pl…
Unigene20959	yes	no	-	-	GO:0044424//intracellular part;GO:0005623//cell;GO:0044464//cell part;GO:0005622//intracellular
Unigene20960	yes	no	GO:0006082//organic acid metabolic process;GO:0043436//oxoacid metabolic process;GO:0019752//carboxylic acid metabolic process;GO:0044237//cellular metabolic process;GO:0044281//small molecule metabolic process;GO:0044699//single-organism process;GO:0008152//metabolic process;GO:0071704//organic substance metabolic process;GO:0044710//single-organism metabolic process;GO:0044763//single-organism …	GO:0043168//anion binding;GO:0003824//catalytic activity;GO:0005488//binding;GO:0043167//ion binding	-
Unigene20961	yes	no	-	GO:0043168//anion binding;GO:0043167//ion binding;GO:0005488//binding	-
Unigene20962	yes	no	GO:0008152//metabolic process;GO:0044267//cellular protein metabolic process;GO:0043412//macromolecule modification;GO:0009987//cellular process;GO:0044238//primary metabolic process;GO:0006464//cellular protein modification process;GO:0006796//phosphate-containing compound metabolic process;GO:0043170//macromolecule metabolic process;GO:0044237//cellular metabolic process;GO:0006793//phosphorus …	GO:1901363//heterocyclic compound binding;GO:0016740//transferase activity;GO:0016301//kinase activity;GO:0032549//ribonucleoside binding;GO:0003824//catalytic activity;GO:0032550//purine ribonucleoside binding;GO:0036094//small molecule binding;GO:0004672//protein kinase activity;GO:0097367//carbohydrate derivative binding;GO:0001882//nucleoside binding;GO:0001883//purine nucleoside binding;GO:0…	-
Unigene20967	yes	no	GO:0006796//phosphate-containing compound metabolic process;GO:0006793//phosphorus metabolic process;GO:0008152//metabolic process;GO:0009987//cellular process;GO:0044237//cellular metabolic process	GO:0016740//transferase activity;GO:0003824//catalytic activity;GO:0016772//transferase activity, transferring phosphorus-containing groups	GO:0016020//membrane
Unigene21007	yes	no	GO:0009628//response to abiotic stimulus;GO:0051716//cellular response to stimulus;GO:0009914//hormone transport;GO:0044700//single organism signaling;GO:0009933//meristem structural organization;GO:0071704//organic substance metabolic process;GO:0050789//regulation of biological process;GO:0009888//tissue development;GO:0036211//protein modification process;GO:0043170//macromolecule metabolic pr…	-	GO:0005622//intracellular;GO:0005623//cell;GO:0031461//cullin-RING ubiquitin ligase complex;GO:0044424//intracellular part;GO:0043234//protein complex;GO:1990234//transferase complex;GO:0044464//cell part;GO:1902494//catalytic complex;GO:0000151//ubiquitin ligase complex;GO:0032991//macromolecular complex
Unigene21065	yes	no	GO:0009059//macromolecule biosynthetic process;GO:0009987//cellular process;GO:0044249//cellular biosynthetic process;GO:0003006//developmental process involved in reproduction;GO:0044237//cellular metabolic process;GO:0008152//metabolic process;GO:0032502//developmental process;GO:0034645//cellular macromolecule biosynthetic process;GO:1901576//organic substance biosynthetic process;GO:0009605//…	GO:0003676//nucleic acid binding;GO:0001071//nucleic acid binding transcription factor activity;GO:0097159//organic cyclic compound binding;GO:0003677//DNA binding;GO:0005488//binding;GO:1901363//heterocyclic compound binding	GO:0005623//cell;GO:0044464//cell part;GO:0043226//organelle;GO:0043227//membrane-bounded organelle;GO:0043231//intracellular membrane-bounded organelle;GO:0043229//intracellular organelle;GO:0044424//intracellular part;GO:0005622//intracellular
Unigene21074	yes	no	GO:0016043//cellular component organization;GO:0009987//cellular process;GO:0071840//cellular component organization or biogenesis;GO:0006996//organelle organization	-	GO:0005623//cell;GO:0043226//organelle;GO:0005622//intracellular;GO:0044424//intracellular part;GO:0043231//intracellular membrane-bounded organelle;GO:0043227//membrane-bounded organelle;GO:0043232//intracellular non-membrane-bounded organelle;GO:0044464//cell part;GO:0043228//non-membrane-bounded organelle;GO:0043229//intracellular organelle
Unigene21110	yes	no	GO:0044699//single-organism process;GO:0008152//metabolic process;GO:0044710//single-organism metabolic process	GO:0043167//ion binding;GO:0043169//cation binding;GO:0003824//catalytic activity;GO:0016747//transferase activity, transferring acyl groups other than amino-acyl groups;GO:0016740//transferase activity;GO:0016409//palmitoyltransferase activity;GO:0005488//binding;GO:0016746//transferase activity, transferring acyl groups	GO:0016020//membrane;GO:0044425//membrane part;GO:0031224//intrinsic component of membrane
Unigene21117	yes	no	GO:0006796//phosphate-containing compound metabolic process;GO:0006793//phosphorus metabolic process;GO:0044237//cellular metabolic process;GO:0009987//cellular process;GO:0008152//metabolic process	GO:0003824//catalytic activity	-
Unigene21118	yes	no	GO:0044237//cellular metabolic process;GO:0051273//beta-glucan metabolic process;GO:0044262//cellular carbohydrate metabolic process;GO:0043170//macromolecule metabolic process;GO:0044042//glucan metabolic process;GO:0071704//organic substance metabolic process;GO:0006073//cellular glucan metabolic process;GO:0044264//cellular polysaccharide metabolic process;GO:0044238//primary metabolic process…	GO:0016758//transferase activity, transferring hexosyl groups;GO:0016759//cellulose synthase activity;GO:0016757//transferase activity, transferring glycosyl groups;GO:0003824//catalytic activity;GO:0046527//glucosyltransferase activity;GO:0016740//transferase activity	GO:0016020//membrane;GO:0044425//membrane part;GO:0031224//intrinsic component of membrane
Unigene21121	yes	no	GO:0010467//gene expression;GO:0071704//organic substance metabolic process;GO:0043170//macromolecule metabolic process;GO:0008152//metabolic process	GO:1901363//heterocyclic compound binding;GO:0003723//RNA binding;GO:0097159//organic cyclic compound binding;GO:0003676//nucleic acid binding;GO:0005488//binding;GO:0005198//structural molecule activity	GO:0043231//intracellular membrane-bounded organelle;GO:0044391//ribosomal subunit;GO:0043226//organelle;GO:0005840//ribosome;GO:0005623//cell;GO:0043229//intracellular organelle;GO:0005737//cytoplasm;GO:0044422//organelle part;GO:0044464//cell part;GO:0044446//intracellular organelle part;GO:0005622//intracellular;GO:0043232//intracellular non-membrane-bounded organelle;GO:0044424//intracellular…
Unigene21176	yes	no	GO:0044765//single-organism transport;GO:0051234//establishment of localization;GO:0044699//single-organism process;GO:0051179//localization;GO:0034762//regulation of transmembrane transport;GO:0050794//regulation of cellular process;GO:0050789//regulation of biological process;GO:0032879//regulation of localization;GO:1902578//single-organism localization;GO:0065007//biological regulation;GO:003…	GO:0022892//substrate-specific transporter activity;GO:0005215//transporter activity;GO:0005244//voltage-gated ion channel activity;GO:0022857//transmembrane transporter activity;GO:0005216//ion channel activity;GO:0022891//substrate-specific transmembrane transporter activity;GO:0022838//substrate-specific channel activity;GO:0022803//passive transmembrane transporter activity;GO:0022832//voltag…	-
Unigene21197	yes	no	GO:0071840//cellular component organization or biogenesis;GO:0016568//chromatin modification;GO:0006996//organelle organization;GO:0016043//cellular component organization;GO:0006325//chromatin organization;GO:0043933//macromolecular complex subunit organization;GO:0006338//chromatin remodeling;GO:0051276//chromosome organization;GO:0009987//cellular process	GO:0001882//nucleoside binding;GO:0016818//hydrolase activity, acting on acid anhydrides, in phosphorus-containing anhydrides;GO:0003682//chromatin binding;GO:0005488//binding;GO:0097367//carbohydrate derivative binding;GO:1901363//heterocyclic compound binding;GO:0016817//hydrolase activity, acting on acid anhydrides;GO:0003824//catalytic activity;GO:0017111//nucleoside-triphosphatase activity;G…	GO:0005623//cell;GO:0005622//intracellular;GO:0044464//cell part;GO:0044446//intracellular organelle part;GO:0070603//SWI/SNF superfamily-type complex;GO:0031010//ISWI-type complex;GO:0032991//macromolecular complex;GO:0044422//organelle part;GO:0043234//protein complex;GO:0044428//nuclear part;GO:0043227//membrane-bounded organelle;GO:0044424//intracellular part;GO:0005634//nucleus;GO:0043229//i…
Unigene21209	yes	no	GO:0008152//metabolic process;GO:0044237//cellular metabolic process;GO:0009987//cellular process;GO:0006793//phosphorus metabolic process;GO:0006796//phosphate-containing compound metabolic process	GO:0004672//protein kinase activity;GO:0003824//catalytic activity;GO:0016301//kinase activity;GO:0016772//transferase activity, transferring phosphorus-containing groups;GO:0016773//phosphotransferase activity, alcohol group as acceptor;GO:0016740//transferase activity	-
Unigene21211	yes	no	GO:0043170//macromolecule metabolic process;GO:0044260//cellular macromolecule metabolic process;GO:0043412//macromolecule modification;GO:0044238//primary metabolic process;GO:0009987//cellular process;GO:0019538//protein metabolic process;GO:0036211//protein modification process;GO:0006464//cellular protein modification process;GO:0044237//cellular metabolic process;GO:0006793//phosphorus metab…	GO:0001883//purine nucleoside binding;GO:0004672//protein kinase activity;GO:0032549//ribonucleoside binding;GO:0036094//small molecule binding;GO:0097159//organic cyclic compound binding;GO:0032550//purine ribonucleoside binding;GO:0003824//catalytic activity;GO:0016772//transferase activity, transferring phosphorus-containing groups;GO:0016773//phosphotransferase activity, alcohol group as acce…	-
Unigene21215	yes	no	GO:0052509//positive regulation by symbiont of host defense response;GO:0052555//positive regulation by organism of immune response of other organism involved in symbiotic interaction;GO:0044238//primary metabolic process;GO:0050789//regulation of biological process;GO:0009642//response to light intensity;GO:0051704//multi-organism process;GO:0071704//organic substance metabolic process;GO:005203…	-	GO:0043229//intracellular organelle;GO:0044464//cell part;GO:0043226//organelle;GO:0044424//intracellular part;GO:0043227//membrane-bounded organelle;GO:0005623//cell;GO:0005622//intracellular;GO:0043231//intracellular membrane-bounded organelle
Unigene21216	yes	no	GO:0033036//macromolecule localization;GO:0006810//transport;GO:0071702//organic substance transport;GO:0015031//protein transport;GO:0045184//establishment of protein localization;GO:0051179//localization;GO:0008104//protein localization;GO:0051234//establishment of localization	GO:0003824//catalytic activity	GO:0098588//bounding membrane of organelle;GO:0005622//intracellular;GO:0030120//vesicle coat;GO:0031988//membrane-bounded vesicle;GO:0043226//organelle;GO:0044446//intracellular organelle part;GO:0030117//membrane coat;GO:0031410//cytoplasmic vesicle;GO:0043227//membrane-bounded organelle;GO:0031982//vesicle;GO:0043231//intracellular membrane-bounded organelle;GO:0016023//cytoplasmic membrane-bo…
Unigene21220	yes	no	GO:0008152//metabolic process;GO:0043170//macromolecule metabolic process;GO:0071704//organic substance metabolic process;GO:0010467//gene expression	-	GO:0005623//cell;GO:0032991//macromolecular complex;GO:0044424//intracellular part;GO:0030529//ribonucleoprotein complex;GO:0044464//cell part;GO:0005622//intracellular
Unigene21256	yes	no	GO:0051179//localization;GO:0051234//establishment of localization	-	GO:0031224//intrinsic component of membrane;GO:0016020//membrane;GO:0044425//membrane part
Unigene21278	yes	no	GO:0044267//cellular protein metabolic process;GO:0006464//cellular protein modification process;GO:0071704//organic substance metabolic process;GO:0006796//phosphate-containing compound metabolic process;GO:0043170//macromolecule metabolic process;GO:0044260//cellular macromolecule metabolic process;GO:0008152//metabolic process;GO:0044237//cellular metabolic process;GO:0006793//phosphorus metab…	GO:0016791//phosphatase activity;GO:0003824//catalytic activity;GO:0042578//phosphoric ester hydrolase activity;GO:0016788//hydrolase activity, acting on ester bonds;GO:0016787//hydrolase activity	GO:0043226//organelle;GO:0044464//cell part;GO:0043231//intracellular membrane-bounded organelle;GO:0043229//intracellular organelle;GO:0005623//cell;GO:0043227//membrane-bounded organelle;GO:0005622//intracellular;GO:0009536//plastid;GO:0005737//cytoplasm;GO:0044424//intracellular part;GO:0044444//cytoplasmic part
Unigene21329	yes	no	GO:0019222//regulation of metabolic process;GO:0050794//regulation of cellular process;GO:0065007//biological regulation;GO:0050789//regulation of biological process	GO:0098772//molecular function regulator;GO:0019888//protein phosphatase regulator activity;GO:0019208//phosphatase regulator activity;GO:0030234//enzyme regulator activity	-
Unigene21331	yes	no	GO:0010154//fruit development;GO:0009628//response to abiotic stimulus;GO:0009409//response to cold;GO:0051239//regulation of multicellular organismal process;GO:0043170//macromolecule metabolic process;GO:0006952//defense response;GO:0006082//organic acid metabolic process;GO:0007154//cell communication;GO:0061458//reproductive system development;GO:0044707//single-multicellular organism process…	GO:0005198//structural molecule activity	GO:0043228//non-membrane-bounded organelle;GO:0043227//membrane-bounded organelle;GO:0005622//intracellular;GO:0043231//intracellular membrane-bounded organelle;GO:0044464//cell part;GO:0043229//intracellular organelle;GO:0044424//intracellular part;GO:0005623//cell;GO:0043232//intracellular non-membrane-bounded organelle;GO:0043226//organelle
Unigene21361	yes	no	GO:0035194//posttranscriptional gene silencing by RNA;GO:0006950//response to stress;GO:0031324//negative regulation of cellular metabolic process;GO:0048523//negative regulation of cellular process;GO:0045892//negative regulation of transcription, DNA-templated;GO:0051252//regulation of RNA metabolic process;GO:0008213//protein alkylation;GO:0043412//macromolecule modification;GO:0006305//DNA al…	GO:0046914//transition metal ion binding;GO:0034062//RNA polymerase activity;GO:0016772//transferase activity, transferring phosphorus-containing groups;GO:0003676//nucleic acid binding;GO:0003824//catalytic activity;GO:0097159//organic cyclic compound binding;GO:0016779//nucleotidyltransferase activity;GO:0043167//ion binding;GO:0046872//metal ion binding;GO:1901363//heterocyclic compound bindin…	GO:0044446//intracellular organelle part;GO:0005623//cell;GO:0043227//membrane-bounded organelle;GO:0043233//organelle lumen;GO:0070013//intracellular organelle lumen;GO:0005622//intracellular;GO:0031981//nuclear lumen;GO:0031974//membrane-enclosed lumen;GO:0044422//organelle part;GO:0044464//cell part;GO:0044424//intracellular part;GO:0043226//organelle;GO:0005634//nucleus;GO:0043231//intracellu…
Unigene21362	yes	no	GO:0006955//immune response;GO:0016458//gene silencing;GO:0036211//protein modification process;GO:1901564//organonitrogen compound metabolic process;GO:0044237//cellular metabolic process;GO:0051253//negative regulation of RNA metabolic process;GO:0010629//negative regulation of gene expression;GO:0071407//cellular response to organic cyclic compound;GO:0071704//organic substance metabolic proce…	GO:0003824//catalytic activity;GO:0005488//binding;GO:0034062//RNA polymerase activity;GO:0048037//cofactor binding;GO:0046914//transition metal ion binding;GO:0097159//organic cyclic compound binding;GO:0043167//ion binding;GO:0016772//transferase activity, transferring phosphorus-containing groups;GO:0043169//cation binding;GO:1901363//heterocyclic compound binding;GO:0046872//metal ion binding…	GO:0031981//nuclear lumen;GO:0043231//intracellular membrane-bounded organelle;GO:0005622//intracellular;GO:0043229//intracellular organelle;GO:0043233//organelle lumen;GO:0031974//membrane-enclosed lumen;GO:0005623//cell;GO:0005634//nucleus;GO:0044424//intracellular part;GO:0044446//intracellular organelle part;GO:0070013//intracellular organelle lumen;GO:0043227//membrane-bounded organelle;GO:0…
Unigene21401	yes	no	GO:0009987//cellular process;GO:0044763//single-organism cellular process;GO:0007017//microtubule-based process;GO:0044699//single-organism process	GO:0001883//purine nucleoside binding;GO:0008092//cytoskeletal protein binding;GO:0016818//hydrolase activity, acting on acid anhydrides, in phosphorus-containing anhydrides;GO:0036094//small molecule binding;GO:1901363//heterocyclic compound binding;GO:0016817//hydrolase activity, acting on acid anhydrides;GO:0017111//nucleoside-triphosphatase activity;GO:0016462//pyrophosphatase activity;GO:009…	GO:0005623//cell;GO:0044464//cell part;GO:0043234//protein complex;GO:0043229//intracellular organelle;GO:0032991//macromolecular complex;GO:0005622//intracellular;GO:0044430//cytoskeletal part;GO:0005875//microtubule associated complex;GO:0044424//intracellular part;GO:0043226//organelle;GO:0044422//organelle part;GO:0015630//microtubule cytoskeleton;GO:0043228//non-membrane-bounded organelle;GO…
Unigene21449	yes	no	GO:0009987//cellular process;GO:0044763//single-organism cellular process;GO:0044699//single-organism process	GO:0005215//transporter activity	GO:0031224//intrinsic component of membrane;GO:0044425//membrane part;GO:0016020//membrane
Unigene21485	yes	no	GO:0043170//macromolecule metabolic process;GO:0044237//cellular metabolic process;GO:0044260//cellular macromolecule metabolic process;GO:0008152//metabolic process;GO:0044238//primary metabolic process;GO:0044267//cellular protein metabolic process;GO:0019538//protein metabolic process;GO:0009987//cellular process;GO:0071704//organic substance metabolic process	-	-
Unigene21500	yes	yes	-	GO:0003824//catalytic activity	-
[truncated: 1,823 more rows]
