# Supplementary material for: Temporal transcriptome profiling of developing seeds reveals a concerted gene regulation in relation to oil accumulation in Pongamia (Millettia pinnata)
Source: BMC Plant Biol. 2018 Jul 9;18:140. doi: 10.1186/s12870-018-1356-8 (PMC6038193; doi:10.1186/s12870-018-1356-8)
Supplement: Supplementary file 6 — Table S5. GO terms enriched with DEGs between developmental phases of Pongamia seeds. (XLS 29 kb) [file 12870_2018_1356_MOESM6_ESM.xls]

## Sheet: Table S5
Table S5 GO terms enriched with DEGs between developmental phases of Pongamia seeds
No.	GO ID	Biological Process	MpSIvsMpSII DEG Ratio (1871)	Background Ratio (10903)	pvalue
1	GO:0044281	small molecule metabolic process	338 (18.07%)	1507 (13.82%)	1e-05
2	GO:0019752	carboxylic acid metabolic process	246 (13.15%)	1049 (9.62%)	1.6e-05
3	GO:0006082	organic acid metabolic process	254 (13.58%)	1105 (10.13%)	4e-05
4	GO:0043436	oxoacid metabolic process	253 (13.52%)	1104 (10.13%)	4.2e-05
5	GO:0006970	response to osmotic stress	53 (2.83%)	165 (1.51%)	0.000412
6	GO:1901564	organonitrogen compound metabolic process	216 (11.54%)	960 (8.8%)	0.000972
7	GO:0006520	cellular amino acid metabolic process	120 (6.41%)	480 (4.4%)	0.000972
8	GO:0044283	small molecule biosynthetic process	92 (4.92%)	354 (3.25%)	0.002125
9	GO:0006006	glucose metabolic process	33 (1.76%)	95 (0.87%)	0.003387
10	GO:0071555	cell wall organization	36 (1.92%)	108 (0.99%)	0.003387
11	GO:0000096	sulfur amino acid metabolic process	45 (2.41%)	146 (1.34%)	0.003387
12	GO:0009767	photosynthetic electron transport chain	15 (0.8%)	30 (0.28%)	0.003387
13	GO:0044710	single-organism metabolic process	670 (35.81%)	3476 (31.88%)	0.003387
14	GO:0019318	hexose metabolic process	45 (2.41%)	147 (1.35%)	0.003387
15	GO:0043623	cellular protein complex assembly	51 (2.73%)	174 (1.6%)	0.003649
16	GO:0034622	cellular macromolecular complex assembly	53 (2.83%)	184 (1.69%)	0.00411
17	GO:0032787	monocarboxylic acid metabolic process	126 (6.73%)	542 (4.97%)	0.008567
18	GO:0051186	cofactor metabolic process	80 (4.28%)	317 (2.91%)	0.008567
19	GO:0006091	generation of precursor metabolites and energy	46 (2.46%)	159 (1.46%)	0.008567
20	GO:0016053	organic acid biosynthetic process	72 (3.85%)	279 (2.56%)	0.008567
21	GO:0046394	carboxylic acid biosynthetic process	72 (3.85%)	279 (2.56%)	0.008567
22	GO:0000097	sulfur amino acid biosynthetic process	41 (2.19%)	138 (1.27%)	0.009694
23	GO:0008652	cellular amino acid biosynthetic process	58 (3.1%)	218 (2%)	0.014295
24	GO:0005996	monosaccharide metabolic process	49 (2.62%)	177 (1.62%)	0.014719
25	GO:0019684	photosynthesis, light reaction	15 (0.8%)	35 (0.32%)	0.015597
26	GO:0015979	photosynthesis	16 (0.86%)	39 (0.36%)	0.017431
27	GO:0051273	beta-glucan metabolic process	36 (1.92%)	121 (1.11%)	0.01854
28	GO:0006631	fatty acid metabolic process	54 (2.89%)	206 (1.89%)	0.027636
29	GO:0035966	response to topologically incorrect protein	20 (1.07%)	57 (0.52%)	0.034858
No.	GO ID	Biological Process	MpSIIvsMpSIII DEG Ratio (250)	Background Ratio (10903)	pvalue
1	GO:0009717	isoflavonoid biosynthetic process	5 (2%)	7 (0.06%)	3.5e-05
2	GO:0046287	isoflavonoid metabolic process	5 (2%)	7 (0.06%)	3.5e-05
3	GO:0046496	nicotinamide nucleotide metabolic process	10 (4%)	88 (0.81%)	0.005401
4	GO:0019362	pyridine nucleotide metabolic process	10 (4%)	90 (0.83%)	0.005401
5	GO:0072524	pyridine-containing compound metabolic process	10 (4%)	94 (0.86%)	0.006302
6	GO:0006733	oxidoreduction coenzyme metabolic process	10 (4%)	102 (0.94%)	0.010541
7	GO:0006739	NADP metabolic process	8 (3.2%)	80 (0.73%)	0.037077
8	GO:0009699	phenylpropanoid biosynthetic process	6 (2.4%)	45 (0.41%)	0.037077
9	GO:0044710	single-organism metabolic process	104 (41.6%)	3476 (31.88%)	0.042343
10	GO:0009117	nucleotide metabolic process	18 (7.2%)	341 (3.13%)	0.047819
11	GO:0009698	phenylpropanoid metabolic process	6 (2.4%)	50 (0.46%)	0.047819
No.	GO ID	Molecular Function	MpSIIvsMpSIII DEG Ratio (251)	Background Ratio (10643)	pvalue
1	GO:0046906	tetrapyrrole binding	18 (7.17%)	202 (1.9%)	0.00017
2	GO:0016877	ligase activity, forming carbon-sulfur bonds	6 (2.39%)	28 (0.26%)	0.002597
3	GO:0016405	CoA-ligase activity	5 (1.99%)	19 (0.18%)	0.002727
4	GO:0016831	carboxy-lyase activity	5 (1.99%)	36 (0.34%)	0.03588
5	GO:0016211	ammonia ligase activity	2 (0.8%)	3 (0.03%)	0.03588
6	GO:0016880	acid-ammonia (or amide) ligase activity	2 (0.8%)	3 (0.03%)	0.03588
7	GO:0016830	carbon-carbon lyase activity	7 (2.79%)	78 (0.73%)	0.044592
No.	GO ID	Cellular Component	MpSIvsMpSII DEG Ratio (1208)	Background Ratio (6622)	pvalue
1	GO:0009526	plastid envelope	77 (6.37%)	276 (4.17%)	0.005525
2	GO:0044435	plastid part	155 (12.83%)	646 (9.76%)	0.005525
3	GO:0009521	photosystem	23 (1.9%)	61 (0.92%)	0.011056
4	GO:0032991	macromolecular complex	251 (20.78%)	1144 (17.28%)	0.011056
5	GO:0009532	plastid stroma	74 (6.13%)	284 (4.29%)	0.017385
6	GO:0031967	organelle envelope	96 (7.95%)	395 (5.96%)	0.026151
7	GO:0031975	envelope	96 (7.95%)	395 (5.96%)	0.026151
8	GO:0031984	organelle subcompartment	59 (4.88%)	223 (3.37%)	0.026151
9	GO:0044434	chloroplast part	51 (4.22%)	191 (2.88%)	0.03771
10	GO:0009579	thylakoid	48 (3.97%)	178 (2.69%)	0.03771
11	GO:0044446	intracellular organelle part	282 (23.34%)	1349 (20.37%)	0.041284
12	GO:0033178	proton-transporting two-sector ATPase complex, catalytic domain	5 (0.41%)	7 (0.11%)	0.041284
No.	GO ID	Cellular Component	MpSIIvsMpSIII DEG Ratio (128)	Background Ratio (6622)	pvalue
1	GO:0009521	photosystem	11 (8.59%)	61 (0.92%)	1e-06
2	GO:0034357	photosynthetic membrane	11 (8.59%)	80 (1.21%)	1.1e-05
3	GO:0044436	thylakoid part	11 (8.59%)	109 (1.65%)	0.000163
4	GO:0009579	thylakoid	13 (10.16%)	178 (2.69%)	0.000612
5	GO:0031984	organelle subcompartment	12 (9.38%)	223 (3.37%)	0.016051
6	GO:0005576	extracellular region	7 (5.47%)	87 (1.31%)	0.016051
7	GO:0031976	plastid thylakoid	7 (5.47%)	108 (1.63%)	0.047024
