# Supplementary material for: Temporal transcriptome profiling of developing seeds reveals a concerted gene regulation in relation to oil accumulation in Pongamia (Millettia pinnata)
Source: BMC Plant Biol. 2018 Jul 9;18:140. doi: 10.1186/s12870-018-1356-8 (PMC6038193; doi:10.1186/s12870-018-1356-8)
Supplement: Supplementary file 7 — Table S6. KEGG pathways represented with DEGs between developmental phases of Pongamia seeds. (XLS 54 kb) [file 12870_2018_1356_MOESM7_ESM.xls]

## Sheet: Table S6
Table S6 KEGG pathways represented with DEGs between developmental phases of Pongamia seeds
No.	Pathway	MpSIvsMpSII DEGs with pathway annotation (1506)	All genes with pathway annotation (8498)	Pvalue	Pathway ID		No.	Pathway	MpSIIvsMpSIII DEGs with pathway annotation (201)	All genes with pathway annotation (8498)	Pvalue	Pathway ID
1	Ribosome	115 (7.64%)	381 (4.48%)	0	ko03010		1	Photosynthesis	12 (5.97%)	81 (0.95%)	3.3e-05	ko00195
2	Protein processing in endoplasmic reticulum	102 (6.77%)	351 (4.13%)	4e-06	ko04141		2	Photosynthesis - antenna proteins	7 (3.48%)	27 (0.32%)	9.9e-05	ko00196
3	Photosynthesis	33 (2.19%)	81 (0.95%)	3.8e-05	ko00195		3	Isoflavonoid biosynthesis	5 (2.49%)	26 (0.31%)	0.009167	ko00943
4	Photosynthesis - antenna proteins	14 (0.93%)	27 (0.32%)	0.00177	ko00196		4	Phenylalanine metabolism	7 (3.48%)	70 (0.82%)	0.028195	ko00360
5	Phagosome	40 (2.66%)	130 (1.53%)	0.004543	ko04145		5	Phenylpropanoid biosynthesis	13 (6.47%)	223 (2.62%)	0.042693	ko00940
6	Terpenoid backbone biosynthesis	27 (1.79%)	82 (0.96%)	0.012791	ko00900		6	Amino sugar and nucleotide sugar metabolism	13 (6.47%)	228 (2.68%)	0.043159	ko00520
7	Vitamin B6 metabolism	7 (0.46%)	11 (0.13%)	0.016276	ko00750		7	Cutin, suberine and wax biosynthesis	4 (1.99%)	29 (0.34%)	0.057701	ko00073
8	Glycosphingolipid biosynthesis - globo series	9 (0.6%)	17 (0.2%)	0.016276	ko00603		8	Carbon fixation in photosynthetic organisms	9 (4.48%)	139 (1.64%)	0.062534	ko00710
9	Carbon metabolism	112 (7.44%)	488 (5.74%)	0.020692	ko01200		9	Glycosphingolipid biosynthesis - globo series	3 (1.49%)	17 (0.2%)	0.068627	ko00603
10	Glycine, serine and threonine metabolism	35 (2.32%)	124 (1.46%)	0.027666	ko00260		10	Ubiquinone and other terpenoid-quinone biosynthesis	6 (2.99%)	82 (0.96%)	0.105339	ko00130
11	Citrate cycle (TCA cycle)	35 (2.32%)	124 (1.46%)	0.027666	ko00020		11	Glycolysis / Gluconeogenesis	11 (5.47%)	215 (2.53%)	0.105339	ko00010
12	Pyruvate metabolism	50 (3.32%)	196 (2.31%)	0.037805	ko00620		12	Glucosinolate biosynthesis	1 (0.5%)	1 (0.01%)	0.175424	ko00966
13	Thiamine metabolism	11 (0.73%)	27 (0.32%)	0.039585	ko00730		13	Vitamin B6 metabolism	2 (1%)	11 (0.13%)	0.182142	ko00750
14	Fatty acid biosynthesis	22 (1.46%)	71 (0.84%)	0.039585	ko00061		14	Arginine biosynthesis	5 (2.49%)	75 (0.88%)	0.203588	ko00220
15	Glycolysis / Gluconeogenesis	52 (3.45%)	215 (2.53%)	0.078824	ko00010		15	Starch and sucrose metabolism	13 (6.47%)	320 (3.77%)	0.237917	ko00500
16	Porphyrin and chlorophyll metabolism	26 (1.73%)	94 (1.11%)	0.085176	ko00860		16	Plant hormone signal transduction	16 (7.96%)	447 (5.26%)	0.355354	ko04075
17	Biosynthesis of amino acids	95 (6.31%)	439 (5.17%)	0.130224	ko01230		17	Galactose metabolism	5 (2.49%)	95 (1.12%)	0.378347	ko00052
18	Steroid biosynthesis	15 (1%)	49 (0.58%)	0.133367	ko00100		18	Selenocompound metabolism	3 (1.49%)	43 (0.51%)	0.378347	ko00450
19	Biotin metabolism	10 (0.66%)	29 (0.34%)	0.150693	ko00780		19	Nitrogen metabolism	3 (1.49%)	43 (0.51%)	0.378347	ko00910
20	Glyoxylate and dicarboxylate metabolism	29 (1.93%)	121 (1.42%)	0.298967	ko00630		20	alpha-Linolenic acid metabolism	4 (1.99%)	82 (0.96%)	0.546322	ko00592
21	Fatty acid metabolism	31 (2.06%)	131 (1.54%)	0.298967	ko01212		21	Alanine, aspartate and glutamate metabolism	4 (1.99%)	84 (0.99%)	0.546322	ko00250
22	Proteasome	18 (1.2%)	70 (0.82%)	0.337621	ko03050		22	Sphingolipid metabolism	3 (1.49%)	55 (0.65%)	0.546322	ko00600
23	Fatty acid elongation	10 (0.66%)	36 (0.42%)	0.460087	ko00062		23	Diterpenoid biosynthesis	2 (1%)	28 (0.33%)	0.546322	ko00904
24	Sphingolipid metabolism	14 (0.93%)	55 (0.65%)	0.460087	ko00600		24	Ribosome biogenesis in eukaryotes	8 (3.98%)	219 (2.58%)	0.547624	ko03008
25	N-Glycan biosynthesis	20 (1.33%)	84 (0.99%)	0.460087	ko00510		25	Glyoxylate and dicarboxylate metabolism	5 (2.49%)	121 (1.42%)	0.563721	ko00630
26	Alanine, aspartate and glutamate metabolism	20 (1.33%)	84 (0.99%)	0.460087	ko00250		26	Carbon metabolism	15 (7.46%)	488 (5.74%)	0.563721	ko01200
27	Arginine biosynthesis	18 (1.2%)	75 (0.88%)	0.478777	ko00220		27	Tryptophan metabolism	2 (1%)	33 (0.39%)	0.563721	ko00380
28	Lysine biosynthesis	7 (0.46%)	24 (0.28%)	0.52494	ko00300		28	Ascorbate and aldarate metabolism	3 (1.49%)	63 (0.74%)	0.563721	ko00053
29	Oxidative phosphorylation	44 (2.92%)	210 (2.47%)	0.52563	ko00190		29	Brassinosteroid biosynthesis	1 (0.5%)	9 (0.11%)	0.563721	ko00905
30	Protein export	20 (1.33%)	87 (1.02%)	0.52563	ko03060		30	Flavonoid biosynthesis	3 (1.49%)	65 (0.76%)	0.563721	ko00941
31	Glycosphingolipid biosynthesis - ganglio series	5 (0.33%)	16 (0.19%)	0.558328	ko00604		31	Fructose and mannose metabolism	4 (1.99%)	98 (1.15%)	0.563721	ko00051
32	Flavone and flavonol biosynthesis	3 (0.2%)	8 (0.09%)	0.571479	ko00944		32	Fatty acid elongation	2 (1%)	36 (0.42%)	0.563721	ko00062
33	C5-Branched dibasic acid metabolism	3 (0.2%)	8 (0.09%)	0.571479	ko00660		33	Isoquinoline alkaloid biosynthesis	2 (1%)	36 (0.42%)	0.563721	ko00950
34	Aminoacyl-tRNA biosynthesis	25 (1.66%)	115 (1.35%)	0.571479	ko00970		34	Zeatin biosynthesis	1 (0.5%)	14 (0.16%)	0.733233	ko00908
35	One carbon pool by folate	9 (0.6%)	36 (0.42%)	0.615341	ko00670		35	Protein processing in endoplasmic reticulum	10 (4.98%)	351 (4.13%)	0.733233	ko04141
36	Glucosinolate biosynthesis	1 (0.07%)	1 (0.01%)	0.615341	ko00966		36	Limonene and pinene degradation	1 (0.5%)	16 (0.19%)	0.733233	ko00903
37	Carbon fixation in photosynthetic organisms	29 (1.93%)	139 (1.64%)	0.647159	ko00710		37	Nicotinate and nicotinamide metabolism	2 (1%)	50 (0.59%)	0.733233	ko00760
38	Ascorbate and aldarate metabolism	14 (0.93%)	63 (0.74%)	0.705837	ko00053		38	Pentose phosphate pathway	3 (1.49%)	88 (1.04%)	0.733233	ko00030
39	Nitrogen metabolism	10 (0.66%)	43 (0.51%)	0.705837	ko00910		39	Glycerolipid metabolism	4 (1.99%)	127 (1.49%)	0.733233	ko00561
40	Valine, leucine and isoleucine biosynthesis	5 (0.33%)	19 (0.22%)	0.724211	ko00290		40	RNA polymerase	3 (1.49%)	90 (1.06%)	0.733233	ko03020
41	Sulfur metabolism	12 (0.8%)	54 (0.64%)	0.724211	ko00920		41	RNA transport	11 (5.47%)	404 (4.75%)	0.733233	ko03013
42	Ether lipid metabolism	16 (1.06%)	75 (0.88%)	0.724211	ko00565		42	Sesquiterpenoid and triterpenoid biosynthesis	1 (0.5%)	19 (0.22%)	0.733233	ko00909
43	Endocytosis	74 (4.91%)	387 (4.55%)	0.724211	ko04144		43	Phagosome	4 (1.99%)	130 (1.53%)	0.733233	ko04145
44	alpha-Linolenic acid metabolism	17 (1.13%)	82 (0.96%)	0.77119	ko00592		44	Sulfur relay system	1 (0.5%)	20 (0.24%)	0.733233	ko04122
45	Linoleic acid metabolism	12 (0.8%)	56 (0.66%)	0.77119	ko00591		45	Linoleic acid metabolism	2 (1%)	56 (0.66%)	0.733233	ko00591
46	Lipoic acid metabolism	2 (0.13%)	6 (0.07%)	0.77119	ko00785		46	Glutathione metabolism	4 (1.99%)	133 (1.57%)	0.733233	ko00480
47	Propanoate metabolism	17 (1.13%)	83 (0.98%)	0.77119	ko00640		47	Degradation of aromatic compounds	1 (0.5%)	21 (0.25%)	0.733233	ko01220
48	Pyrimidine metabolism	47 (3.12%)	245 (2.88%)	0.77119	ko00240		48	Riboflavin metabolism	1 (0.5%)	21 (0.25%)	0.733233	ko00740
49	Glycerolipid metabolism	25 (1.66%)	127 (1.49%)	0.80007	ko00561		49	Pentose and glucuronate interconversions	3 (1.49%)	107 (1.26%)	0.81936	ko00040
50	Biosynthesis of unsaturated fatty acids	10 (0.66%)	48 (0.56%)	0.826562	ko01040		50	Biosynthesis of amino acids	11 (5.47%)	439 (5.17%)	0.81936	ko01230
51	Other glycan degradation	13 (0.86%)	64 (0.75%)	0.826562	ko00511		51	2-Oxocarboxylic acid metabolism	3 (1.49%)	108 (1.27%)	0.81936	ko01210
52	Selenocompound metabolism	9 (0.6%)	43 (0.51%)	0.826562	ko00450		52	Arginine and proline metabolism	3 (1.49%)	109 (1.28%)	0.81936	ko00330
53	2-Oxocarboxylic acid metabolism	21 (1.39%)	108 (1.27%)	0.826562	ko01210		53	Butanoate metabolism	1 (0.5%)	29 (0.34%)	0.830221	ko00650
54	Glycosaminoglycan degradation	8 (0.53%)	38 (0.45%)	0.826562	ko00531		54	Cyanoamino acid metabolism	2 (1%)	71 (0.84%)	0.830221	ko00460
55	Fructose and mannose metabolism	19 (1.26%)	98 (1.15%)	0.84543	ko00051		55	Tyrosine metabolism	2 (1%)	74 (0.87%)	0.847358	ko00350
56	Pentose phosphate pathway	17 (1.13%)	88 (1.04%)	0.868748	ko00030		56	Ether lipid metabolism	2 (1%)	75 (0.88%)	0.847358	ko00565
57	Histidine metabolism	9 (0.6%)	45 (0.53%)	0.883882	ko00340		57	Plant-pathogen interaction	6 (2.99%)	255 (3%)	0.867821	ko04626
58	Phosphatidylinositol signaling system	26 (1.73%)	144 (1.69%)	0.999999	ko04070		58	Cysteine and methionine metabolism	4 (1.99%)	168 (1.98%)	0.867821	ko00270
59	Cyanoamino acid metabolism	13 (0.86%)	71 (0.84%)	0.999999	ko00460		59	Glycosaminoglycan degradation	1 (0.5%)	38 (0.45%)	0.902254	ko00531
60	Pentose and glucuronate interconversions	19 (1.26%)	107 (1.26%)	0.999999	ko00040		60	Folate biosynthesis	1 (0.5%)	44 (0.52%)	0.946923	ko00790
61	Amino sugar and nucleotide sugar metabolism	40 (2.66%)	228 (2.68%)	0.999999	ko00520		61	Histidine metabolism	1 (0.5%)	45 (0.53%)	0.946923	ko00340
62	Pantothenate and CoA biosynthesis	8 (0.53%)	45 (0.53%)	0.999999	ko00770		62	Stilbenoid, diarylheptanoid and gingerol biosynthesis	1 (0.5%)	45 (0.53%)	0.946923	ko00945
63	Diterpenoid biosynthesis	5 (0.33%)	28 (0.33%)	0.999999	ko00904		63	Tropane, piperidine and pyridine alkaloid biosynthesis	1 (0.5%)	48 (0.56%)	0.946923	ko00960
64	Glutathione metabolism	23 (1.53%)	133 (1.57%)	0.999999	ko00480		64	Biosynthesis of unsaturated fatty acids	1 (0.5%)	48 (0.56%)	0.946923	ko01040
65	Cysteine and methionine metabolism	29 (1.93%)	168 (1.98%)	0.999999	ko00270		65	Steroid biosynthesis	1 (0.5%)	49 (0.58%)	0.946923	ko00100
66	Butanoate metabolism	5 (0.33%)	29 (0.34%)	0.999999	ko00650		66	Sulfur metabolism	1 (0.5%)	54 (0.64%)	0.968467	ko00920
67	Isoquinoline alkaloid biosynthesis	6 (0.4%)	36 (0.42%)	0.999999	ko00950		67	Oxidative phosphorylation	4 (1.99%)	210 (2.47%)	0.968467	ko00190
68	Lysine degradation	10 (0.66%)	60 (0.71%)	0.999999	ko00310		68	Peroxisome	3 (1.49%)	166 (1.95%)	0.968467	ko04146
69	Glycerophospholipid metabolism	33 (2.19%)	197 (2.32%)	0.999999	ko00564		69	Lysine degradation	1 (0.5%)	60 (0.71%)	0.968467	ko00310
70	Plant hormone signal transduction	76 (5.05%)	447 (5.26%)	0.999999	ko04075		70	Carotenoid biosynthesis	1 (0.5%)	63 (0.74%)	0.968467	ko00906
71	Phenylalanine, tyrosine and tryptophan biosynthesis	11 (0.73%)	68 (0.8%)	0.999999	ko00400		71	Purine metabolism	6 (2.99%)	326 (3.84%)	0.968467	ko00230
72	Tyrosine metabolism	12 (0.8%)	74 (0.87%)	0.999999	ko00350		72	Phenylalanine, tyrosine and tryptophan biosynthesis	1 (0.5%)	68 (0.8%)	0.968467	ko00400
73	Sesquiterpenoid and triterpenoid biosynthesis	3 (0.2%)	19 (0.22%)	0.999999	ko00909		73	Endocytosis	7 (3.48%)	387 (4.55%)	0.968467	ko04144
74	Purine metabolism	55 (3.65%)	326 (3.84%)	0.999999	ko00230		74	Pyrimidine metabolism	4 (1.99%)	245 (2.88%)	0.968467	ko00240
75	SNARE interactions in vesicular transport	10 (0.66%)	63 (0.74%)	0.999999	ko04130		75	Pyruvate metabolism	3 (1.49%)	196 (2.31%)	0.968467	ko00620
76	Spliceosome	67 (4.45%)	399 (4.7%)	0.999999	ko03040		76	Inositol phosphate metabolism	2 (1%)	140 (1.65%)	0.968467	ko00562
77	Circadian rhythm - plant	15 (1%)	94 (1.11%)	0.999999	ko04712		77	Protein export	1 (0.5%)	87 (1.02%)	0.968467	ko03060
78	Phenylalanine metabolism	11 (0.73%)	70 (0.82%)	0.999999	ko00360		78	Regulation of autophagy	1 (0.5%)	88 (1.04%)	0.968467	ko04140
79	Galactose metabolism	15 (1%)	95 (1.12%)	0.999999	ko00052		79	ABC transporters	1 (0.5%)	91 (1.07%)	0.968467	ko02010
80	Other types of O-glycan biosynthesis	1 (0.07%)	7 (0.08%)	0.999999	ko00514		80	beta-Alanine metabolism	1 (0.5%)	93 (1.09%)	0.968467	ko00410
81	Riboflavin metabolism	3 (0.2%)	21 (0.25%)	0.999999	ko00740		81	Fatty acid degradation	1 (0.5%)	93 (1.09%)	0.968467	ko00071
82	Nucleotide excision repair	29 (1.93%)	181 (2.13%)	0.999999	ko03420		82	Circadian rhythm - plant	1 (0.5%)	94 (1.11%)	0.968467	ko04712
83	Inositol phosphate metabolism	22 (1.46%)	140 (1.65%)	0.999999	ko00562		83	Spliceosome	6 (2.99%)	399 (4.7%)	0.968467	ko03040
84	Tropane, piperidine and pyridine alkaloid biosynthesis	7 (0.46%)	48 (0.56%)	0.999999	ko00960		84	Valine, leucine and isoleucine degradation	1 (0.5%)	103 (1.21%)	0.968467	ko00280
85	Monoterpenoid biosynthesis	2 (0.13%)	16 (0.19%)	0.999999	ko00902		85	Citrate cycle (TCA cycle)	1 (0.5%)	124 (1.46%)	0.968467	ko00020
86	Limonene and pinene degradation	2 (0.13%)	16 (0.19%)	0.999999	ko00903		86	Glycine, serine and threonine metabolism	1 (0.5%)	124 (1.46%)	0.968467	ko00260
87	Folate biosynthesis	6 (0.4%)	44 (0.52%)	0.999999	ko00790		87	Glycerophospholipid metabolism	2 (1%)	197 (2.32%)	0.968467	ko00564
88	Brassinosteroid biosynthesis	1 (0.07%)	9 (0.11%)	0.999999	ko00905		88	Fatty acid metabolism	1 (0.5%)	131 (1.54%)	0.968467	ko01212
89	Plant-pathogen interaction	40 (2.66%)	255 (3%)	0.999999	ko04626		89	mRNA surveillance pathway	2 (1%)	263 (3.09%)	0.987353	ko03015
90	RNA transport	65 (4.32%)	404 (4.75%)	0.999999	ko03013
91	Mismatch repair	20 (1.33%)	135 (1.59%)	0.999999	ko03430
92	Monobactam biosynthesis	2 (0.13%)	18 (0.21%)	0.999999	ko00261
93	Tryptophan metabolism	4 (0.27%)	33 (0.39%)	0.999999	ko00380
94	DNA replication	24 (1.59%)	162 (1.91%)	0.999999	ko03030
95	beta-Alanine metabolism	13 (0.86%)	93 (1.09%)	0.999999	ko00410
96	Isoflavonoid biosynthesis	3 (0.2%)	26 (0.31%)	0.999999	ko00943
97	Regulation of autophagy	12 (0.8%)	88 (1.04%)	0.999999	ko04140
98	Starch and sucrose metabolism	49 (3.25%)	320 (3.77%)	0.999999	ko00500
99	Nicotinate and nicotinamide metabolism	6 (0.4%)	50 (0.59%)	0.999999	ko00760
100	ABC transporters	12 (0.8%)	91 (1.07%)	0.999999	ko02010
101	Taurine and hypotaurine metabolism	2 (0.13%)	21 (0.25%)	0.999999	ko00430
102	Flavonoid biosynthesis	8 (0.53%)	65 (0.76%)	0.999999	ko00941
103	Synthesis and degradation of ketone bodies	1 (0.07%)	13 (0.15%)	0.999999	ko00072
104	Zeatin biosynthesis	1 (0.07%)	14 (0.16%)	0.999999	ko00908
105	RNA polymerase	11 (0.73%)	90 (1.06%)	0.999999	ko03020
106	Base excision repair	20 (1.33%)	150 (1.77%)	0.999999	ko03410
107	RNA degradation	43 (2.86%)	300 (3.53%)	0.999999	ko03018
108	Arginine and proline metabolism	13 (0.86%)	109 (1.28%)	0.999999	ko00330
109	Valine, leucine and isoleucine degradation	12 (0.8%)	103 (1.21%)	0.999999	ko00280
110	Cutin, suberine and wax biosynthesis	2 (0.13%)	29 (0.34%)	0.999999	ko00073
111	Carotenoid biosynthesis	6 (0.4%)	63 (0.74%)	0.999999	ko00906
112	Fatty acid degradation	10 (0.66%)	93 (1.09%)	0.999999	ko00071
113	mRNA surveillance pathway	35 (2.32%)	263 (3.09%)	0.999999	ko03015
114	Sulfur relay system	1 (0.07%)	20 (0.24%)	0.999999	ko04122
115	Arachidonic acid metabolism	2 (0.13%)	31 (0.36%)	0.999999	ko00590
116	Glycosylphosphatidylinositol(GPI)-anchor biosynthesis	7 (0.46%)	77 (0.91%)	0.999999	ko00563
117	Stilbenoid, diarylheptanoid and gingerol biosynthesis	3 (0.2%)	45 (0.53%)	0.999999	ko00945
118	Basal transcription factors	12 (0.8%)	123 (1.45%)	0.999999	ko03022
119	Phenylpropanoid biosynthesis	24 (1.59%)	223 (2.62%)	0.999999	ko00940
120	Homologous recombination	17 (1.13%)	172 (2.02%)	0.999999	ko03440
121	Ubiquitin mediated proteolysis	33 (2.19%)	289 (3.4%)	0.999999	ko04120
122	Ribosome biogenesis in eukaryotes	23 (1.53%)	219 (2.58%)	0.999999	ko03008
123	Ubiquinone and other terpenoid-quinone biosynthesis	5 (0.33%)	82 (0.96%)	0.999999	ko00130
124	Peroxisome	12 (0.8%)	166 (1.95%)	0.999999	ko04146
125	Non-homologous end-joining	1 (0.07%)	73 (0.86%)	0.999999	ko03450
