# Supplementary material for: Temporal transcriptome profiling of developing seeds reveals a concerted gene regulation in relation to oil accumulation in Pongamia (Millettia pinnata)
Source: BMC Plant Biol. 2018 Jul 9;18:140. doi: 10.1186/s12870-018-1356-8 (PMC6038193; doi:10.1186/s12870-018-1356-8)
Supplement: Supplementary file 8 — Table S8. List of Pongamia genes involved in FA and TAG metabolism. (XLS 47 kb) [file 12870_2018_1356_MOESM8_ESM.xls]

## Sheet: Table S8
Table S8 List of Pongamia genes involved in FA and TAG metabolism
GeneName	GeneID	MpSI_rpkm	MpSII_rpkm	MpSIII_rpkm	sig(MpSII/MpSI)	sig(MpSIII/MpSII)	sig(MpSIII/MpSI)	Description
ACC-CTα	Unigene4125	98.9512	26.7152	29.6318	yes	no	yes	acetyl-coenzyme A carboxylase carboxyl transferase subunit alpha, chloroplastic isoform X2 [Cajanus cajan]
ACC-CTβ	Unigene25137	11.0208	4.9235	6.21873	yes	no	no	acetyl-CoA carboxylase beta subunit (chloroplast) [Millettia pinnata]
	Unigene27029	6.09377	3.4397	3.3869	no	no	no	acetyl-CoA carboxylase beta subunit (chloroplast) [Millettia pinnata]
ACC-BC	Unigene10244	104.362	28.577	20.792	yes	no	yes	biotin carboxylase precursor [Glycine max]
ACC-BCCP	Unigene49597	0.546967	0.2832	0.5588	no	no	no	Biotin carboxyl carrier protein of acetyl-CoA carboxylase [Cajanus cajan]
	Unigene49598	1.30367	0.653533	0.693167	no	no	no	PREDICTED: biotin carboxyl carrier protein of acetyl-CoA carboxylase-like [Glycine max]
	Unigene48180	156.296	30.6527	40.6653	yes	no	yes	Biotin carboxyl carrier protein of acetyl-CoA carboxylase [Glycine soja]
	Unigene48703	79.8177	21.9405	35.1598	yes	no	yes	biotin carboxyl carrier protein of acetyl-CoA carboxylase, chloroplastic-like [Cajanus cajan]
	Unigene48705	14.8371	0.861733	0.787433	no	no	no	PREDICTED: biotin carboxyl carrier protein of acetyl-CoA carboxylase 2, chloroplastic-like [Glycine max]
	Unigene17686	16.0276	17.8494	11.9245	no	no	no	PREDICTED: biotin carboxyl carrier protein of acetyl-CoA carboxylase, chloroplastic-like [Cicer arietinum]
	Unigene20937	59.7121	14.4544	23.5511	yes	no	yes	PREDICTED: biotin carboxyl carrier protein of acetyl-CoA carboxylase, chloroplastic-like [Glycine max]
ACC1	Unigene10285	70.6836	16.5174	29.2089	yes	no	yes	Acetyl-CoA carboxylase 1 [Glycine soja]
	Unigene20144	6.6711	2.2809	5.49373	yes	no	no	acetyl-CoA carboxylase 1-like [Cajanus cajan]
	Unigene20146	6.65977	1.42377	4.69447	yes	no	no	acetyl-CoA carboxylase 1-like [Cajanus cajan]
MAT	Unigene4252	78.3454	11.8285	11.3325	yes	no	yes	malonyltransferase [Glycine max]
	Unigene4253	76.5942	15.7614	13.7658	yes	no	yes	malonyltransferase [Glycine max]
KASIII	Unigene46624	0.0337	0.141133	0.138567	no	no	no	3-oxoacyl-[acyl-carrier-protein] synthase 3 B, chloroplastic [Glycine soja]
	Unigene46625	51.4434	12.8237	10.5806	yes	no	yes	3-oxoacyl-[acyl-carrier-protein] synthase 3 A, chloroplastic-like [Cajanus cajan]
	Unigene46626	0.347933	0.669533	0.522733	no	no	no	3-oxoacyl-[acyl-carrier-protein] synthase 3 B, chloroplastic [Glycine soja]
KAR	Unigene36663	7.25233	3.724	2.92933	no	no	yes	3-oxoacyl-[acyl-carrier-protein] reductase 1 [Glycine soja]
	Unigene36664	4.01787	0.3796	0.593933	no	no	no	3-oxoacyl-[acyl-carrier-protein] reductase FabG [Glycine soja]
	Unigene23072	118.334	28.272	14.9755	yes	no	yes	PREDICTED: 3-oxoacyl-[acyl-carrier-protein] reductase 4 [Glycine max]
	Unigene5036	5.42213	3.48673	3.1519	no	no	no	PREDICTED: 3-oxoacyl-[acyl-carrier-protein] reductase 4-like isoform X3 [Cicer arietinum]
	Unigene776	3.6634	1.16357	1.1514	no	no	no	PREDICTED: 3-oxoacyl-[acyl-carrier-protein] reductase FabG [Glycine max]
	Unigene7817	4.5652	4.02547	5.0639	no	no	no	PREDICTED: 3-oxoacyl-[acyl-carrier-protein] reductase FabG [Vigna radiata var. radiata] [Vigna radiata]
HAD	Unigene15698	77.0029	21.3898	13.4417	yes	no	yes	beta-hydroxyacyl-ACP dehydratase [Medicago truncatula]
EAR	Unigene15470	39.7333	7.07517	3.56043	yes	no	yes	PREDICTED: enoyl-[acyl-carrier-protein] reductase [NADH] 2, chloroplastic-like [Glycine max]
	Unigene15471	152.144	43.1185	34.7403	yes	no	yes	enoyl-[acyl-carrier-protein] reductase [NADH], chloroplastic-like [Cajanus cajan]
KASI	Unigene46412	87.7919	14.3781	21.7423	yes	no	yes	beta-ketoacyl-ACP synthetase I [Glycine max]
KASII	Unigene3703	80.6493	16.4672	25.8448	yes	no	yes	PREDICTED: 3-oxoacyl-[acyl-carrier-protein] synthase II, chloroplastic [Vigna radiata var. radiata] [Vigna radiata]
SAD	Unigene22800	487.027	287.599	92.4648	no	no	yes	PREDICTED: stearoyl-[acyl-carrier-protein] 9-desaturase 6, chloroplastic [Vigna angularis]
	Unigene22908	287.947	111.026	109.665	yes	no	yes	stearoyl-acyl carrier protein desaturase A [Glycine max]
FATA	Unigene48046	40.7725	30.2897	21.0629	no	no	no	oleoyl-acyl carrier protein thioesterase 1, chloroplastic [Cajanus cajan]
	Unigene48047	1.09653	1.5716	0.7722	no	no	no	oleoyl-acyl carrier protein thioesterase 1, chloroplastic [Cajanus cajan]
FATB	Unigene49454	34.1519	47.587	43.8613	no	no	no	palmitoyl-acyl carrier protein thioesterase, chloroplastic [Cajanus cajan]
	Unigene49455	112.633	91.9543	104.749	no	no	no	palmitoyl-acyl carrier protein thioesterase, chloroplastic [Cajanus cajan]
LACS	Unigene42793	4.2235	2.46557	2.70227	no	no	no	PREDICTED: long chain acyl-CoA synthetase 1 isoform X1 [Erythranthe guttata]
	Unigene7067	3.82423	2.06217	1.83547	no	no	no	PREDICTED: long chain acyl-CoA synthetase 2-like isoform X1 [Glycine max]
	Unigene16486	5.1845	3.09127	2.5332	no	no	no	Long chain acyl-CoA synthetase 2 [Glycine soja]
	Unigene16487	9.3428	4.38023	3.6952	no	no	no	Long chain acyl-CoA synthetase 2 [Glycine soja]
	Unigene16488	2.9084	1.91147	2.45957	no	no	no	PREDICTED: long chain acyl-CoA synthetase 2-like isoform X2 [Glycine max]
	Unigene16209	15.5568	13.1628	10.6553	no	no	no	Long chain acyl-CoA synthetase 4 [Glycine soja]
	Unigene46630	17.0943	19.6968	24.1471	no	no	no	long chain acyl-CoA synthetase 4-like protein [Phaseolus vulgaris]
	Unigene20807	1.84433	2.5024	2.63773	no	no	no	PREDICTED: long chain acyl-CoA synthetase 6, peroxisomal [Glycine max]
	Unigene20808	12.5164	14.3096	28.9863	no	no	yes	PREDICTED: long chain acyl-CoA synthetase 6, peroxisomal-like [Glycine max]
	Unigene17238	27.3605	37.4927	40.7827	no	no	no	PREDICTED: long chain acyl-CoA synthetase 8-like [Glycine max]
	Unigene9048	11.0995	3.76233	4.20773	no	no	no	long chain acyl-CoA synthetase 9, chloroplastic-like [Cajanus cajan]
	Unigene26285	9.34593	3.81257	2.80663	no	no	no	Long chain acyl-CoA synthetase 9, chloroplastic [Glycine soja]
	Unigene47997	52.7127	9.82073	6.1939	yes	no	yes	PREDICTED: long chain acyl-CoA synthetase 9, chloroplastic-like [Cicer arietinum]
	Unigene47998	2.61183	2.9703	2.03943	no	no	no	PREDICTED: long chain acyl-CoA synthetase 9, chloroplastic-like isoform X1 [Glycine max]
GPAT	Unigene17378	16.2263	3.97053	10.9808	yes	no	no	glycerol-3-phosphate acyltransferase [Medicago truncatula]
	Unigene12919	2.92613	0.192567	0.170467	no	no	no	PREDICTED: glycerol-3-phosphate acyltransferase 1 [Vigna radiata var. radiata] [Vigna radiata]
	Unigene12920	3.41477	0.3406	0.738733	no	no	no	PREDICTED: glycerol-3-phosphate acyltransferase 1-like [Lupinus angustifolius]
	Unigene25602	9.7358	3.2083	10.3271	yes	no	no	PREDICTED: probable glycerol-3-phosphate acyltransferase 3 [Glycine max]
	Unigene47209	5.39553	5.53533	4.9259	no	no	no	PREDICTED: glycerol-3-phosphate acyltransferase 3-like [Glycine max]
	Unigene47210	3.43567	3.55707	0.582	no	no	no	PREDICTED: glycerol-3-phosphate acyltransferase 3-like [Lupinus angustifolius]
	Unigene32735	2.73153	0.840167	0.5724	no	no	no	PREDICTED: glycerol-3-phosphate acyltransferase 3-like [Vigna angularis]
LPAT	Unigene16745	4.5868	6.88063	2.427	no	no	no	PREDICTED: 1-acyl-sn-glycerol-3-phosphate acyltransferase-like isoform X1 [Arachis duranensis]
	Unigene26042	6.00607	1.2111	4.8557	no	no	no	1-acyl-sn-glycerol-3-phosphate acyltransferase-like [Cajanus cajan]
	Unigene19578	15.6809	21.1955	22.1731	no	no	no	1-acyl-sn-glycerol-3-phosphate acyltransferase 1, chloroplastic [Glycine soja]
	Unigene26501	4.30503	2.3562	0.916733	no	no	no	1-acyl-sn-glycerol-3-phosphate acyltransferase 2 isoform X2 [Cajanus cajan]
	Unigene52869	5.2672	1.70707	0.913533	no	no	no	1-acyl-sn-glycerol-3-phosphate acyltransferase 2 isoform X2 [Cajanus cajan]
	Unigene52868	37.143	17.4319	27.2718	yes	no	no	PREDICTED: 1-acyl-sn-glycerol-3-phosphate acyltransferase 2 [Vigna angularis]
	Unigene26822	3.9385	4.0831	6.62823	no	no	no	PREDICTED: probable 1-acyl-sn-glycerol-3-phosphate acyltransferase 4 [Glycine max]
	Unigene51552	30.0281	16.4464	18.2834	no	no	no	probable 1-acyl-sn-glycerol-3-phosphate acyltransferase 5 [Cajanus cajan]
PAH1	Unigene3931	39.4319	54.697	48.8386	no	no	no	PREDICTED: phosphatidate phosphatase PAH1 [Glycine max]
PAH2	Unigene20945	11.8928	5.38967	11.4	no	no	no	PREDICTED: phosphatidate phosphatase PAH2 isoform X2 [Vigna angularis]
	Unigene50838	7.80057	6.1766	9.31623	no	no	no	phosphatidate phosphatase PAH2-like isoform X1 [Cajanus cajan]
	Unigene50839	7.3605	2.71077	7.5059	no	no	no	PREDICTED: phosphatidate phosphatase PAH2 isoform X3 [Vigna angularis]
DGAT1	Unigene8402	7.99313	3.64707	2.9248	no	no	yes	Diacylglycerol O-acyltransferase 1, partial [Glycine soja]
	Unigene21767	17.444	6.31907	7.10117	yes	no	yes	diacylglycerol O-acyltransferase 1C isoform X2 [Cajanus cajan]
	Unigene24414	26.0994	11.7514	6.98817	yes	no	yes	PREDICTED: diacylglycerol O-acyltransferase 1-like [Cicer arietinum]
DGAT2	Unigene22044	0.9841	1.10743	0.1659	no	no	no	Diacylglycerol O-acyltransferase 2 [Glycine soja]
	Unigene45876	1.35997	0.664	0.7608	no	no	no	Diacylglycerol O-acyltransferase 2 [Glycine soja]
	Unigene42734	4.001	5.86143	3.5579	no	no	no	PREDICTED: diacylglycerol O-acyltransferase 2 [Vigna angularis]
	Unigene42735	0.0501667	0.0608667	0.208167	no	no	no	diacylglycerol O-acyltransferase 2D-like [Cajanus cajan]
	Unigene42736	12.1191	16.7947	18.6724	no	no	no	PREDICTED: diacylglycerol O-acyltransferase 2-like [Cicer arietinum]
	Unigene42737	0.0883333	0.1083	0.001	no	no	no	PREDICTED: diacylglycerol O-acyltransferase 2-like isoform X1 [Glycine max]
	Unigene42738	0.290333	0.544167	0.100733	no	no	no	PREDICTED: diacylglycerol O-acyltransferase 2-like isoform X1 [Glycine max]
DGAT3	Unigene23450	23.2694	12.5554	42.4812	no	no	no	diacylglycerol O-acyltransferase 3, cytosolic [Cajanus cajan]
PDAT	Unigene12648	5.2676	2.48693	3.396	no	no	no	Phospholipid:diacylglycerol acyltransferase [Cajanus cajan]
	Unigene36777	4.7222	3.28	3.00233	no	no	no	Phospholipid:diacylglycerol acyltransferase [Cajanus cajan]
	Unigene42555	5.0776	9.40157	4.0973	no	no	no	Phospholipid:diacylglycerol acyltransferase [Cajanus cajan]
	Unigene12649	4.49923	3.3516	3.79537	no	no	no	PREDICTED: phospholipid:diacylglycerol acyltransferase 1-like [Glycine max]
	Unigene26514	4.5687	2.63673	4.5086	no	no	no	PREDICTED: phospholipid:diacylglycerol acyltransferase 1-like [Glycine max]
	Unigene36776	86.8827	37.2578	64.8808	yes	no	no	phospholipid:diacylglycerol acyltransferase 1-like isoform X1 [Cajanus cajan]
PDCT	Unigene36710	49.6635	4.63863	11.9891	yes	no	yes	PREDICTED: phosphatidylcholine:diacylglycerol cholinephosphotransferase 1 [Glycine max]
FAD2	Unigene48822	797.951	370.992	256.565	yes	no	yes	omega-6 fatty acid desaturase, endoplasmic reticulum isozyme 2 [Glycine max]
	Unigene48823	2.6907	1.3112	0.533033	no	no	no	omega-6 fatty acid desaturase, endoplasmic reticulum isozyme 1 [Cajanus cajan]
	Unigene48824	7.30657	10.5356	3.1938	no	yes	yes	omega-6 fatty acid desaturase, endoplasmic reticulum isozyme 1 isoform X1 [Cajanus cajan]
	Unigene50524	0.278833	0.539333	0.658367	no	no	no	omega-6 fatty acid desaturase, endoplasmic reticulum isozyme 2-like [Cajanus cajan]
FAD3	Unigene36822	26.9063	5.89623	5.83177	yes	no	yes	omega-3 fatty acid desaturase, endoplasmic reticulum [Cajanus cajan]
FAD6	Unigene4887	20.8794	17.8799	15.1134	no	no	no	omega-6 fatty acid desaturase, chloroplastic [Cajanus cajan]
FAD7	Unigene27306	4.4869	2.4554	6.26953	no	no	no	PREDICTED: omega-3 fatty acid desaturase, chloroplastic [Vigna angularis]
	Unigene31509	10.4048	0.5856	1.0026	no	no	no	PREDICTED: omega-3 fatty acid desaturase, chloroplastic-like [Vigna angularis]
	Unigene36821	4.54787	0.334167	1.21673	no	no	no	omega-3 fatty acid desaturase, chloroplastic-like [Cajanus cajan]
	Unigene49892	11.6597	1.63417	1.29883	no	no	no	PREDICTED: omega-3 fatty acid desaturase, chloroplastic-like [Vigna radiata var. radiata] [Vigna radiata]
SDP1	Unigene32654	2.00393	0.633733	0.835967	no	no	no	PREDICTED: triacylglycerol lipase SDP1 [Cicer arietinum]
	Unigene45233	17.4792	5.71807	4.712	yes	no	yes	PREDICTED: triacylglycerol lipase SDP1-like [Glycine max]
	Unigene45234	7.01603	2.52757	2.60897	no	no	no	PREDICTED: triacylglycerol lipase SDP1 [Cicer arietinum]
	Unigene27193	3.6381	2.1034	1.87903	no	no	no	Triacylglycerol lipase SDP1 [Glycine soja]
	Unigene49136	5.69203	2.1166	1.0735	no	no	no	Triacylglycerol lipase SDP1 [Glycine soja]
	Unigene18494	2.44547	1.0938	1.56013	no	no	no	triacylglycerol lipase SDP1 [Medicago truncatula]
	Unigene26104	6.70373	3.69603	3.24527	no	no	no	triacylglycerol lipase SDP1-like [Cajanus cajan]
ACD	Unigene19998	5.59137	3.97603	1.56353	no	no	no	Acyl-CoA dehydrogenase family member 10 [Noccaea caerulescens]
	Unigene48522	0.1884	0.419367	0.366167	no	no	no	acyl-CoA dehydrogenase [Medicago truncatula]
ECH	Unigene13228	1.74573	1.17197	1.36807	no	no	no	(R)-specific enoyl-CoA hydratase [Glycine soja]
	Unigene4647	42.0162	22.2342	21.3699	no	no	no	PREDICTED: enoyl-CoA hydratase 2, peroxisomal isoform X3 [Glycine max]
HDH	Unigene25781	9.7439	5.15697	19.7345	no	yes	yes	peroxisomal 3-hydroxyacyl-CoA dehydrogenase-like protein [Glycine max]
KAT	Unigene23099	80.8285	43.5151	88.3229	no	no	no	PREDICTED: 3-ketoacyl-CoA thiolase 2, peroxisomal-like isoform X1 [Glycine max]
	Unigene25199	10.6142	4.65633	3.2691	yes	no	yes	3-ketoacyl-CoA thiolase 2, peroxisomal-like [Cajanus cajan]
Ole	Unigene22766	7053.47	2813.7	1662.07	yes	no	yes	PREDICTED: oleosin 1-like [Arachis duranensis]
	Unigene22761	7131.13	10202.1	6360.43	no	no	no	PREDICTED: oleosin 1-like [Cicer arietinum]
	Unigene22892	343.279	308.113	243.109	no	no	no	PREDICTED: oleosin 1-like [Glycine max]
	Unigene33627	1.43587	5.68227	1.84477	no	no	no	PREDICTED: oleosin 1-like [Glycine max]
	Unigene20847	309.036	962.33	781.625	yes	no	yes	PREDICTED: oleosin S1-2 [Lupinus angustifolius]
	Unigene39790	1.39067	1.11553	2.47767	no	no	no	PREDICTED: oleosin-B4-like [Fragaria vesca subsp. vesca] [Fragaria vesca]
	Unigene10311	5550.88	8059.17	5077.79	no	no	no	PREDICTED: P24 oleosin isoform A-like [Cicer arietinum]
	Unigene4077	9328.24	8317.12	5259.82	no	no	no	PREDICTED: P24 oleosin-like [Lupinus angustifolius]
WRI1	Unigene47905	26.5453	11.4812	7.4377	yes	no	yes	PREDICTED: ethylene-responsive transcription factor WRI1-like [Glycine max]
FUS3	Unigene4198	105.927	21.0016	20.1247	yes	no	yes	B3 domain-containing transcription factor FUS3 [Cajanus cajan]
ABI4	Unigene10739	98.0263	88.0431	136.571	no	no	no	PREDICTED: LOW QUALITY PROTEIN: ethylene-responsive transcription factor ABI4-like [Glycine max]
